# Supplementary material for: Interplay between UNG and AID governs intratumoral heterogeneity in mature B cell lymphoma
Source: PLoS Genet. 2020 Dec 23;16(12):e1008960. doi: 10.1371/journal.pgen.1008960 (PMC7790409; doi:10.1371/journal.pgen.1008960)
Supplement: S1 Table — (XLSX) [file pgen.1008960.s007.xlsx]

## Sheet: S1 Table
S1 Table. Whole Exome Sequencing (WES) metrics of the 16 samples analyzed
Parameter	Average	SD
Total reads	9.26127e+07	3.32953e+06
% reads aligned	0.99881	0.00014342
Target coverage	78.7412	4.72635
Fold enrichment	23.0744	0.423429
% bases ≥ 1X	0.993602	0.000499125
% bases ≥ 2X	0.992217	0.000611947
% bases ≥ 10X	0.971889	0.00285394
% bases ≥ 20X	0.915483	0.0100953
% bases ≥ 30X	0.828564	0.018569
% bases ≥ 40X	0.728577	0.0253847
% bases ≥ 50X	0.627919	0.030031
% bases ≥ 100X	0.253766	0.0321184
