# Supplementary material for: Interplay between UNG and AID governs intratumoral heterogeneity in mature B cell lymphoma
Source: PLoS Genet. 2020 Dec 23;16(12):e1008960. doi: 10.1371/journal.pgen.1008960 (PMC7790409; doi:10.1371/journal.pgen.1008960)
Supplement: S2 Table — (XLSX) [file pgen.1008960.s008.xlsx]

## Sheet: S2 Table
S2 Table. Tumors samples analyzed by WES
Genotype	Sample Id	WES Id	Mouse Id	Phenotype	Tumor location	# cancer related genes	# vars in cancer related genes
Rosa26+/+ Cd19+/Cre Ung-/-	WT1	EU11	EUD 64	Large-cell lymphoma	P LN	42	101
	WT2	EU12	EUD 65	Large-cell lymphoma	Spleen	40	99
	WT3	EU15	EUD 71	Large-cell lymphoma	P LN	52	122
	WT4	EU16	EUD 72	Small-cell lymphoma	Mes LN	41	71
	WT5	EU2	EUC 33	Large-cell lymphoma	Spleen	17	39
	WT6	EU8	EUD 34	Large-cell lymphoma	P LN	15	36
	WT7	EU9	EUD 38	Large-cell lymphoma	Mes LN	34	89
Rosa26+/AID Cd19+/Cre Ung-/-	KI1	EU1	EUC 31	Small-cell lymphoma	Mes LN	44	88
	KI2	EU10	EUD 49	Small-cell lymphoma	Mes LN	36	94
	KI3	EU13	EUD 68	Large-cell lymphoma	Spleen	47	118
	KI4	EU17	EUD 76	Small-cell lymphoma	Spleen	45	106
	KI5	EU18	EUE 32	Small-cell lymphoma	Spleen	24	57
	KI6	EU3	EUC 34	Small-cell lymphoma	Spleen	19	48
	KI7	EU5	EUD 21	Small-cell lymphoma	Mes LN	31	84
	KI8	EU6	EUD 27	Large-cell lymphoma	Renal LN	41	94
Abbreviation: Mes, Mesenteric; P, Pyloric or Pancreatic; LN, Lymph Node
