# Supplementary material for: Interplay between UNG and AID governs intratumoral heterogeneity in mature B cell lymphoma
Source: PLoS Genet. 2020 Dec 23;16(12):e1008960. doi: 10.1371/journal.pgen.1008960 (PMC7790409; doi:10.1371/journal.pgen.1008960)
Supplement: S3 Table — (XLSX) [file pgen.1008960.s009.xlsx]

## Sheet: S3 Table
S3 Table. Variants identified in AID KI UNG KO (red) and AID WT UNG KO (green) tumors.
CHR	POS	REF	ALT	FILTER	Allele	Consequence	IMPACT	SYMBOL	Gene	Feature_type	Feature	BIOTYPE	EXON	INTRON	HGVSc	HGVSp	cDNA_position	CDS_position	Protein_position	Amino_acids	Codons	DISTANCE	STRAND	FLAGS	SYMBOL_SOURCE	EU1.GT	EU1.AD	EU1.AF	EU10.GT	EU10.AD	EU10.AF	EU11.GT	EU11.AD	EU11.AF	EU12.GT	EU12.AD	EU12.AF	EU13.GT	EU13.AD	EU13.AF	EU15.GT	EU15.AD	EU15.AF	EU16.GT	EU16.AD	EU16.AF	EU17.GT	EU17.AD	EU17.AF
1	6249706	G	A	PASS	A	synonymous_variant&NMD_transcript_variant	LOW	Rb1cc1	ENSMUSG00000025907	Transcript	ENSMUST00000162257	nonsense_mediated_decay	1/9				619	621	207	V	gtG/gtA		1	cds_start_NF	MGI	-	NA	0	-	NA	0	-	NA	0	-	NA	0	-	NA	0	-	NA	0	-	NA	0	-	NA	0
1	6249706	G	A	PASS	A	synonymous_variant	LOW	Rb1cc1	ENSMUSG00000025907	Transcript	ENSMUST00000161327	protein_coding	12/21				2986	2988	996	V	gtG/gtA		1	cds_start_NF	MGI	-	NA	0	-	NA	0	-	NA	0	-	NA	0	-	NA	0	-	NA	0	-	NA	0	-	NA	0
1	6249706	G	A	PASS	A	downstream_gene_variant	MODIFIER	Rb1cc1	ENSMUSG00000025907	Transcript	ENSMUST00000162795	protein_coding										677	1	cds_end_NF	MGI	-	NA	0	-	NA	0	-	NA	0	-	NA	0	-	NA	0	-	NA	0	-	NA	0	-	NA	0
1	6249706	G	A	PASS	A	upstream_gene_variant	MODIFIER	Rb1cc1	ENSMUSG00000025907	Transcript	ENSMUST00000159661	retained_intron										389	1		MGI	-	NA	0	-	NA	0	-	NA	0	-	NA	0	-	NA	0	-	NA	0	-	NA	0	-	NA	0
1	6249706	G	A	PASS	A	upstream_gene_variant	MODIFIER	Rb1cc1	ENSMUSG00000025907	Transcript	ENSMUST00000159206	processed_transcript										271	1		MGI	-	NA	0	-	NA	0	-	NA	0	-	NA	0	-	NA	0	-	NA	0	-	NA	0	-	NA	0
1	6249706	G	A	PASS	A	downstream_gene_variant	MODIFIER	Rb1cc1	ENSMUSG00000025907	Transcript	ENSMUST00000159802	retained_intron										1348	1		MGI	-	NA	0	-	NA	0	-	NA	0	-	NA	0	-	NA	0	-	NA	0	-	NA	0	-	NA	0
1	6249706	G	A	PASS	A	synonymous_variant	LOW	Rb1cc1	ENSMUSG00000025907	Transcript	ENSMUST00000027040	protein_coding	15/24				3815	3348	1116	V	gtG/gtA		1		MGI	-	NA	0	-	NA	0	-	NA	0	-	NA	0	-	NA	0	-	NA	0	-	NA	0	-	NA	0
1	9547050	C	T	PASS	T	upstream_gene_variant	MODIFIER	Adhfe1	ENSMUSG00000025911	Transcript	ENSMUST00000186467	nonsense_mediated_decay										1057	1	cds_start_NF	MGI	-	NA	0	-	NA	0	-	NA	0	-	NA	0	-	NA	0	-	NA	0	VAR	78,26	0.233	-	NA	0
1	9547050	C	T	PASS	T	3_prime_UTR_variant	MODIFIER	Rrs1	ENSMUSG00000061024	Transcript	ENSMUST00000072079	protein_coding	1/1				1643						1		MGI	-	NA	0	-	NA	0	-	NA	0	-	NA	0	-	NA	0	-	NA	0	VAR	78,26	0.233	-	NA	0
1	9547050	C	T	PASS	T	upstream_gene_variant	MODIFIER	Adhfe1	ENSMUSG00000025911	Transcript	ENSMUST00000190654	nonsense_mediated_decay										1069	1	cds_start_NF	MGI	-	NA	0	-	NA	0	-	NA	0	-	NA	0	-	NA	0	-	NA	0	VAR	78,26	0.233	-	NA	0
1	9547050	C	T	PASS	T	upstream_gene_variant	MODIFIER	Adhfe1	ENSMUSG00000025911	Transcript	ENSMUST00000130927	nonsense_mediated_decay										1042	1		MGI	-	NA	0	-	NA	0	-	NA	0	-	NA	0	-	NA	0	-	NA	0	VAR	78,26	0.233	-	NA	0
1	9547050	C	T	PASS	T	upstream_gene_variant	MODIFIER	Adhfe1	ENSMUSG00000025911	Transcript	ENSMUST00000027044	nonsense_mediated_decay										1005	1		MGI	-	NA	0	-	NA	0	-	NA	0	-	NA	0	-	NA	0	-	NA	0	VAR	78,26	0.233	-	NA	0
1	9547050	C	T	PASS	T	upstream_gene_variant	MODIFIER	Adhfe1	ENSMUSG00000025911	Transcript	ENSMUST00000144177	protein_coding										898	1		MGI	-	NA	0	-	NA	0	-	NA	0	-	NA	0	-	NA	0	-	NA	0	VAR	78,26	0.233	-	NA	0
1	9548142	A	T	PASS	T	synonymous_variant&NMD_transcript_variant	LOW	Adhfe1	ENSMUSG00000025911	Transcript	ENSMUST00000186467	nonsense_mediated_decay	1/5				36	36	12	T	acA/acT		1	cds_start_NF	MGI	-	NA	0	-	NA	0	-	NA	0	-	NA	0	-	NA	0	-	NA	0	-	NA	0	-	NA	0
1	9548142	A	T	PASS	T	downstream_gene_variant	MODIFIER	Rrs1	ENSMUSG00000061024	Transcript	ENSMUST00000072079	protein_coding										687	1		MGI	-	NA	0	-	NA	0	-	NA	0	-	NA	0	-	NA	0	-	NA	0	-	NA	0	-	NA	0
1	9548142	A	T	PASS	T	missense_variant&NMD_transcript_variant	MODERATE	Adhfe1	ENSMUSG00000025911	Transcript	ENSMUST00000190654	nonsense_mediated_decay	1/15				24	26	9	Q/L	cAa/cTa		1	cds_start_NF	MGI	-	NA	0	-	NA	0	-	NA	0	-	NA	0	-	NA	0	-	NA	0	-	NA	0	-	NA	0
1	9548142	A	T	PASS	T	missense_variant&NMD_transcript_variant	MODERATE	Adhfe1	ENSMUSG00000025911	Transcript	ENSMUST00000130927	nonsense_mediated_decay	1/6				51	50	17	Q/L	cAa/cTa		1		MGI	-	NA	0	-	NA	0	-	NA	0	-	NA	0	-	NA	0	-	NA	0	-	NA	0	-	NA	0
1	9548142	A	T	PASS	T	missense_variant&NMD_transcript_variant	MODERATE	Adhfe1	ENSMUSG00000025911	Transcript	ENSMUST00000027044	nonsense_mediated_decay	1/13				88	50	17	Q/L	cAa/cTa		1		MGI	-	NA	0	-	NA	0	-	NA	0	-	NA	0	-	NA	0	-	NA	0	-	NA	0	-	NA	0
1	9548142	A	T	PASS	T	missense_variant	MODERATE	Adhfe1	ENSMUSG00000025911	Transcript	ENSMUST00000144177	protein_coding	1/14				195	50	17	Q/L	cAa/cTa		1		MGI	-	NA	0	-	NA	0	-	NA	0	-	NA	0	-	NA	0	-	NA	0	-	NA	0	-	NA	0
1	9699931	C	T	PASS	T	splice_region_variant&intron_variant	LOW	Mybl1	ENSMUSG00000025912	Transcript	ENSMUST00000088658	protein_coding		1/15									-1		MGI	-	NA	0	-	NA	0	VAR	16,5	0.176	-	NA	0	-	NA	0	-	NA	0	-	NA	0	-	NA	0
1	9699931	C	T	PASS	T	splice_region_variant&intron_variant	LOW	Mybl1	ENSMUSG00000025912	Transcript	ENSMUST00000115468	protein_coding		1/14									-1		MGI	-	NA	0	-	NA	0	VAR	16,5	0.176	-	NA	0	-	NA	0	-	NA	0	-	NA	0	-	NA	0
1	9699931	C	T	PASS	T	upstream_gene_variant	MODIFIER	Mybl1	ENSMUSG00000025912	Transcript	ENSMUST00000188212	protein_coding										277	-1	cds_start_NF&cds_end_NF	MGI	-	NA	0	-	NA	0	VAR	16,5	0.176	-	NA	0	-	NA	0	-	NA	0	-	NA	0	-	NA	0
1	9699951	C	T	PASS	T	missense_variant	MODERATE	Mybl1	ENSMUSG00000025912	Transcript	ENSMUST00000088658	protein_coding	1/16				259	4	2	A/T	Gcg/Acg		-1		MGI	-	NA	0	-	NA	0	-	NA	0	-	NA	0	-	NA	0	-	NA	0	-	NA	0	-	NA	0
1	9699951	C	T	PASS	T	missense_variant	MODERATE	Mybl1	ENSMUSG00000025912	Transcript	ENSMUST00000115468	protein_coding	1/15				74	4	2	A/T	Gcg/Acg		-1		MGI	-	NA	0	-	NA	0	-	NA	0	-	NA	0	-	NA	0	-	NA	0	-	NA	0	-	NA	0
1	9699951	C	T	PASS	T	upstream_gene_variant	MODIFIER	Mybl1	ENSMUSG00000025912	Transcript	ENSMUST00000188212	protein_coding										297	-1	cds_start_NF&cds_end_NF	MGI	-	NA	0	-	NA	0	-	NA	0	-	NA	0	-	NA	0	-	NA	0	-	NA	0	-	NA	0
1	9699968	C	T	PASS	T	5_prime_UTR_variant	MODIFIER	Mybl1	ENSMUSG00000025912	Transcript	ENSMUST00000088658	protein_coding	1/16				242						-1		MGI	-	NA	0	-	NA	0	-	NA	0	-	NA	0	-	NA	0	VAR	6,12	0.643	-	NA	0	-	NA	0
1	9699968	C	T	PASS	T	5_prime_UTR_variant	MODIFIER	Mybl1	ENSMUSG00000025912	Transcript	ENSMUST00000115468	protein_coding	1/15				57						-1		MGI	-	NA	0	-	NA	0	-	NA	0	-	NA	0	-	NA	0	VAR	6,12	0.643	-	NA	0	-	NA	0
1	9699968	C	T	PASS	T	upstream_gene_variant	MODIFIER	Mybl1	ENSMUSG00000025912	Transcript	ENSMUST00000188212	protein_coding										314	-1	cds_start_NF&cds_end_NF	MGI	-	NA	0	-	NA	0	-	NA	0	-	NA	0	-	NA	0	VAR	6,12	0.643	-	NA	0	-	NA	0
1	10141631	C	T	PASS	T	downstream_gene_variant	MODIFIER	Cspp1	ENSMUSG00000056763	Transcript	ENSMUST00000071087	protein_coding										4863	1		MGI	-	NA	0	-	NA	0	-	NA	0	-	NA	0	-	NA	0	-	NA	0	-	NA	0	-	NA	0
1	10141631	C	T	PASS	T	missense_variant	MODERATE	Arfgef1	ENSMUSG00000067851	Transcript	ENSMUST00000088615	protein_coding	36/38				5362	5186	1729	R/H	cGc/cAc		-1		MGI	-	NA	0	-	NA	0	-	NA	0	-	NA	0	-	NA	0	-	NA	0	-	NA	0	-	NA	0
1	10141631	C	T	PASS	T	non_coding_transcript_exon_variant&non_coding_transcript_variant	MODIFIER	Arfgef1	ENSMUSG00000067851	Transcript	ENSMUST00000187417	retained_intron	1/3				71						-1		MGI	-	NA	0	-	NA	0	-	NA	0	-	NA	0	-	NA	0	-	NA	0	-	NA	0	-	NA	0
1	11289275	C	T	PASS	T	missense_variant	MODERATE	Prex2	ENSMUSG00000048960	Transcript	ENSMUST00000027056	protein_coding	39/40				5034	4706	1569	A/V	gCt/gTt		1		MGI	-	NA	0	-	NA	0	-	NA	0	-	NA	0	-	NA	0	-	NA	0	-	NA	0	-	NA	0
1	11289275	C	T	PASS	T	3_prime_UTR_variant&NMD_transcript_variant	MODIFIER	Prex2	ENSMUSG00000048960	Transcript	ENSMUST00000187745	nonsense_mediated_decay	5/6				426						1	cds_start_NF	MGI	-	NA	0	-	NA	0	-	NA	0	-	NA	0	-	NA	0	-	NA	0	-	NA	0	-	NA	0
1	11289275	C	T	PASS	T	3_prime_UTR_variant&NMD_transcript_variant	MODIFIER	Prex2	ENSMUSG00000048960	Transcript	ENSMUST00000188189	nonsense_mediated_decay	5/6				490						1	cds_start_NF	MGI	-	NA	0	-	NA	0	-	NA	0	-	NA	0	-	NA	0	-	NA	0	-	NA	0	-	NA	0
1	11289275	C	T	PASS	T	3_prime_UTR_variant&NMD_transcript_variant	MODIFIER	Prex2	ENSMUSG00000048960	Transcript	ENSMUST00000188154	nonsense_mediated_decay	3/4				301						1	cds_start_NF	MGI	-	NA	0	-	NA	0	-	NA	0	-	NA	0	-	NA	0	-	NA	0	-	NA	0	-	NA	0
1	11289275	C	T	PASS	T	3_prime_UTR_variant&NMD_transcript_variant	MODIFIER	Prex2	ENSMUSG00000048960	Transcript	ENSMUST00000189385	nonsense_mediated_decay	5/6				517						1	cds_start_NF	MGI	-	NA	0	-	NA	0	-	NA	0	-	NA	0	-	NA	0	-	NA	0	-	NA	0	-	NA	0
1	11748036	C	T	PASS	T	3_prime_UTR_variant&NMD_transcript_variant	MODIFIER	A830018L16Rik	ENSMUSG00000057715	Transcript	ENSMUST00000141512	nonsense_mediated_decay	8/11				1401						1		MGI	-	NA	0	-	NA	0	-	NA	0	-	NA	0	-	NA	0	-	NA	0	-	NA	0	-	NA	0
1	11748036	C	T	PASS	T	missense_variant	MODERATE	A830018L16Rik	ENSMUSG00000057715	Transcript	ENSMUST00000137824	protein_coding	8/14				979	919	307	R/C	Cgt/Tgt		1		MGI	-	NA	0	-	NA	0	-	NA	0	-	NA	0	-	NA	0	-	NA	0	-	NA	0	-	NA	0
1	11748036	C	T	PASS	T	missense_variant	MODERATE	A830018L16Rik	ENSMUSG00000057715	Transcript	ENSMUST00000179089	protein_coding	8/13				979	919	307	R/C	Cgt/Tgt		1		MGI	-	NA	0	-	NA	0	-	NA	0	-	NA	0	-	NA	0	-	NA	0	-	NA	0	-	NA	0
1	11748036	C	T	PASS	T	missense_variant	MODERATE	A830018L16Rik	ENSMUSG00000057715	Transcript	ENSMUST00000048613	protein_coding	8/14				1383	919	307	R/C	Cgt/Tgt		1		MGI	-	NA	0	-	NA	0	-	NA	0	-	NA	0	-	NA	0	-	NA	0	-	NA	0	-	NA	0
1	11748106	A	C	PASS	C	intron_variant&NMD_transcript_variant	MODIFIER	A830018L16Rik	ENSMUSG00000057715	Transcript	ENSMUST00000141512	nonsense_mediated_decay		8/10									1		MGI	-	NA	0	-	NA	0	VAR	52,6	0.096	-	NA	0	-	NA	0	-	NA	0	-	NA	0	-	NA	0
1	11748106	A	C	PASS	C	splice_region_variant&intron_variant	LOW	A830018L16Rik	ENSMUSG00000057715	Transcript	ENSMUST00000137824	protein_coding		8/13									1		MGI	-	NA	0	-	NA	0	VAR	52,6	0.096	-	NA	0	-	NA	0	-	NA	0	-	NA	0	-	NA	0
1	11748106	A	C	PASS	C	splice_region_variant&intron_variant	LOW	A830018L16Rik	ENSMUSG00000057715	Transcript	ENSMUST00000179089	protein_coding		8/12									1		MGI	-	NA	0	-	NA	0	VAR	52,6	0.096	-	NA	0	-	NA	0	-	NA	0	-	NA	0	-	NA	0
1	11748106	A	C	PASS	C	intron_variant	MODIFIER	A830018L16Rik	ENSMUSG00000057715	Transcript	ENSMUST00000048613	protein_coding		8/13									1		MGI	-	NA	0	-	NA	0	VAR	52,6	0.096	-	NA	0	-	NA	0	-	NA	0	-	NA	0	-	NA	0
1	12872286	G	T	PASS	T	missense_variant	MODERATE	Slco5a1	ENSMUSG00000025938	Transcript	ENSMUST00000115403	protein_coding	9/9				2775	2135	712	T/N	aCc/aAc		-1		MGI	-	NA	0	-	NA	0	-	NA	0	VAR	17,20	0.515	-	NA	0	-	NA	0	-	NA	0	-	NA	0
1	12872286	G	T	PASS	T	3_prime_UTR_variant	MODIFIER	Slco5a1	ENSMUSG00000025938	Transcript	ENSMUST00000115402	protein_coding	8/8				2752						-1		MGI	-	NA	0	-	NA	0	-	NA	0	VAR	17,20	0.515	-	NA	0	-	NA	0	-	NA	0	-	NA	0
1	12872286	G	T	PASS	T	missense_variant	MODERATE	Slco5a1	ENSMUSG00000025938	Transcript	ENSMUST00000188454	protein_coding	10/10				2726	2135	712	T/N	aCc/aAc		-1		MGI	-	NA	0	-	NA	0	-	NA	0	VAR	17,20	0.515	-	NA	0	-	NA	0	-	NA	0	-	NA	0
1	13177098	A	T	PASS	T	non_coding_transcript_exon_variant&non_coding_transcript_variant	MODIFIER	Ncoa2	ENSMUSG00000005886	Transcript	ENSMUST00000143603	retained_intron	11/13				1328						-1		MGI	-	NA	0	-	NA	0	-	NA	0	-	NA	0	-	NA	0	-	NA	0	-	NA	0	-	NA	0
1	13177098	A	T	PASS	T	downstream_gene_variant	MODIFIER	Gm38376	ENSMUSG00000103506	Transcript	ENSMUST00000195493	TEC										364	-1		MGI	-	NA	0	-	NA	0	-	NA	0	-	NA	0	-	NA	0	-	NA	0	-	NA	0	-	NA	0
1	13177098	A	T	PASS	T	missense_variant	MODERATE	Ncoa2	ENSMUSG00000005886	Transcript	ENSMUST00000081713	protein_coding	10/22				1433	1100	367	V/E	gTa/gAa		-1		MGI	-	NA	0	-	NA	0	-	NA	0	-	NA	0	-	NA	0	-	NA	0	-	NA	0	-	NA	0
1	13177098	A	T	PASS	T	missense_variant	MODERATE	Ncoa2	ENSMUSG00000005886	Transcript	ENSMUST00000068304	protein_coding	10/22				1322	1100	367	V/E	gTa/gAa		-1		MGI	-	NA	0	-	NA	0	-	NA	0	-	NA	0	-	NA	0	-	NA	0	-	NA	0	-	NA	0
1	13177098	A	T	PASS	T	non_coding_transcript_exon_variant&non_coding_transcript_variant	MODIFIER	Ncoa2	ENSMUSG00000005886	Transcript	ENSMUST00000147927	retained_intron	10/13				1322						-1		MGI	-	NA	0	-	NA	0	-	NA	0	-	NA	0	-	NA	0	-	NA	0	-	NA	0	-	NA	0
1	13177098	A	T	PASS	T	missense_variant	MODERATE	Ncoa2	ENSMUSG00000005886	Transcript	ENSMUST00000006037	protein_coding	10/23				1322	1100	367	V/E	gTa/gAa		-1		MGI	-	NA	0	-	NA	0	-	NA	0	-	NA	0	-	NA	0	-	NA	0	-	NA	0	-	NA	0
1	14899378	C	T	PASS	T	missense_variant	MODERATE	Trpa1	ENSMUSG00000032769	Transcript	ENSMUST00000041447	protein_coding	10/27				1193	1166	389	G/E	gGa/gAa		-1		MGI	-	NA	0	-	NA	0	-	NA	0	-	NA	0	-	NA	0	-	NA	0	-	NA	0	-	NA	0
1	16102594	G	A	PASS	A	upstream_gene_variant	MODIFIER	Rdh10	ENSMUSG00000025921	Transcript	ENSMUST00000027053	protein_coding										3180	1		MGI	-	NA	0	-	NA	0	-	NA	0	-	NA	0	-	NA	0	-	NA	0	-	NA	0	-	NA	0
1	16102594	G	A	PASS	A	missense_variant	MODERATE	Rpl7	ENSMUSG00000043716	Transcript	ENSMUST00000149566	protein_coding	5/6				577	578	193	P/L	cCc/cTc		-1	cds_start_NF&cds_end_NF	MGI	-	NA	0	-	NA	0	-	NA	0	-	NA	0	-	NA	0	-	NA	0	-	NA	0	-	NA	0
1	16102594	G	A	PASS	A	non_coding_transcript_exon_variant&non_coding_transcript_variant	MODIFIER	Rpl7	ENSMUSG00000043716	Transcript	ENSMUST00000151017	retained_intron	2/2				163						-1		MGI	-	NA	0	-	NA	0	-	NA	0	-	NA	0	-	NA	0	-	NA	0	-	NA	0	-	NA	0
1	16102594	G	A	PASS	A	upstream_gene_variant	MODIFIER	Rpl7	ENSMUSG00000043716	Transcript	ENSMUST00000140597	processed_transcript										512	-1		MGI	-	NA	0	-	NA	0	-	NA	0	-	NA	0	-	NA	0	-	NA	0	-	NA	0	-	NA	0
1	16102594	G	A	PASS	A	non_coding_transcript_exon_variant&non_coding_transcript_variant	MODIFIER	Rpl7	ENSMUSG00000043716	Transcript	ENSMUST00000141217	retained_intron	4/5				862						-1		MGI	-	NA	0	-	NA	0	-	NA	0	-	NA	0	-	NA	0	-	NA	0	-	NA	0	-	NA	0
1	16102594	G	A	PASS	A	missense_variant	MODERATE	Rpl7	ENSMUSG00000043716	Transcript	ENSMUST00000058437	protein_coding	5/7				784	500	167	P/L	cCc/cTc		-1		MGI	-	NA	0	-	NA	0	-	NA	0	-	NA	0	-	NA	0	-	NA	0	-	NA	0	-	NA	0
1	16102594	G	A	PASS	A	non_coding_transcript_exon_variant&non_coding_transcript_variant	MODIFIER	Rpl7	ENSMUSG00000043716	Transcript	ENSMUST00000125005	retained_intron	4/4				681						-1		MGI	-	NA	0	-	NA	0	-	NA	0	-	NA	0	-	NA	0	-	NA	0	-	NA	0	-	NA	0
1	18122712	T	G	PASS	G	intron_variant	MODIFIER	Crisp4	ENSMUSG00000025774	Transcript	ENSMUST00000115340	protein_coding		6/6									-1		MGI	VAR	89,13	0.133	-	NA	0	-	NA	0	-	NA	0	-	NA	0	-	NA	0	-	NA	0	-	NA	0
1	18122712	T	G	PASS	G	intron_variant&non_coding_transcript_variant	MODIFIER	Crisp4	ENSMUSG00000025774	Transcript	ENSMUST00000130669	retained_intron		6/6									-1		MGI	VAR	89,13	0.133	-	NA	0	-	NA	0	-	NA	0	-	NA	0	-	NA	0	-	NA	0	-	NA	0
1	18122712	T	G	PASS	G	intron_variant	MODIFIER	Crisp4	ENSMUSG00000025774	Transcript	ENSMUST00000026876	protein_coding		7/7									-1		MGI	VAR	89,13	0.133	-	NA	0	-	NA	0	-	NA	0	-	NA	0	-	NA	0	-	NA	0	-	NA	0
1	18122712	T	G	PASS	G	intron_variant	MODIFIER	Crisp4	ENSMUSG00000025774	Transcript	ENSMUST00000115344	protein_coding		8/8									-1		MGI	VAR	89,13	0.133	-	NA	0	-	NA	0	-	NA	0	-	NA	0	-	NA	0	-	NA	0	-	NA	0
1	20211887	A	T	PASS	T	missense_variant	MODERATE	Pkhd1	ENSMUSG00000043760	Transcript	ENSMUST00000088448	protein_coding	56/67				8965	8729	2910	V/D	gTc/gAc		-1		MGI	-	NA	0	-	NA	0	-	NA	0	-	NA	0	-	NA	0	-	NA	0	-	NA	0	-	NA	0
1	20732313	T	G	PASS	G	splice_region_variant&intron_variant	LOW	Il17a	ENSMUSG00000025929	Transcript	ENSMUST00000027061	protein_coding		2/2									1		MGI	-	NA	0	-	NA	0	-	NA	0	-	NA	0	-	NA	0	-	NA	0	-	NA	0	-	NA	0
1	20820086	G	A	PASS	A	intron_variant	MODIFIER	Mcm3	ENSMUSG00000041859	Transcript	ENSMUST00000053266	protein_coding		1/16									-1		MGI	-	NA	0	-	NA	0	-	NA	0	VAR	11,6	0.4	-	NA	0	-	NA	0	-	NA	0	-	NA	0
1	20820086	G	A	PASS	A	upstream_gene_variant	MODIFIER	Gm20587	ENSMUSG00000099714	Transcript	ENSMUST00000186367	processed_pseudogene										1245	1		MGI	-	NA	0	-	NA	0	-	NA	0	VAR	11,6	0.4	-	NA	0	-	NA	0	-	NA	0	-	NA	0
1	20820086	G	A	PASS	A	intron_variant&non_coding_transcript_variant	MODIFIER	Mcm3	ENSMUSG00000041859	Transcript	ENSMUST00000185296	retained_intron		1/15									-1		MGI	-	NA	0	-	NA	0	-	NA	0	VAR	11,6	0.4	-	NA	0	-	NA	0	-	NA	0	-	NA	0
1	21078962	C	T	PASS	T	intron_variant	MODIFIER	Tram2	ENSMUSG00000041779	Transcript	ENSMUST00000037998	protein_coding		1/10									-1		MGI	-	NA	0	-	NA	0	-	NA	0	VAR	18,10	0.261	-	NA	0	-	NA	0	-	NA	0	-	NA	0
1	21078962	C	T	PASS	T	upstream_gene_variant	MODIFIER	Gm28287	ENSMUSG00000099971	Transcript	ENSMUST00000186612	antisense										1152	1		MGI	-	NA	0	-	NA	0	-	NA	0	VAR	18,10	0.261	-	NA	0	-	NA	0	-	NA	0	-	NA	0
1	22425864	T	C	PASS	C	splice_region_variant&intron_variant	LOW	Rims1	ENSMUSG00000041670	Transcript	ENSMUST00000097810	protein_coding		24/35									-1		MGI	-	NA	0	-	NA	0	-	NA	0	-	NA	0	-	NA	0	-	NA	0	-	NA	0	VAR	156,17	0.103
1	22425864	T	C	PASS	C	splice_region_variant&intron_variant	LOW	Rims1	ENSMUSG00000041670	Transcript	ENSMUST00000097811	protein_coding		24/36									-1		MGI	-	NA	0	-	NA	0	-	NA	0	-	NA	0	-	NA	0	-	NA	0	-	NA	0	VAR	156,17	0.103
1	22425864	T	C	PASS	C	splice_region_variant&intron_variant	LOW	Rims1	ENSMUSG00000041670	Transcript	ENSMUST00000115273	protein_coding		24/33									-1		MGI	-	NA	0	-	NA	0	-	NA	0	-	NA	0	-	NA	0	-	NA	0	-	NA	0	VAR	156,17	0.103
1	22425864	T	C	PASS	C	splice_region_variant&intron_variant	LOW	Rims1	ENSMUSG00000041670	Transcript	ENSMUST00000097809	protein_coding		24/34									-1		MGI	-	NA	0	-	NA	0	-	NA	0	-	NA	0	-	NA	0	-	NA	0	-	NA	0	VAR	156,17	0.103
1	22425864	T	C	PASS	C	splice_region_variant&intron_variant	LOW	Rims1	ENSMUSG00000041670	Transcript	ENSMUST00000185942	protein_coding		4/16									-1	cds_start_NF	MGI	-	NA	0	-	NA	0	-	NA	0	-	NA	0	-	NA	0	-	NA	0	-	NA	0	VAR	156,17	0.103
1	22425864	T	C	PASS	C	intron_variant	MODIFIER	Rims1	ENSMUSG00000041670	Transcript	ENSMUST00000081544	protein_coding		23/31									-1		MGI	-	NA	0	-	NA	0	-	NA	0	-	NA	0	-	NA	0	-	NA	0	-	NA	0	VAR	156,17	0.103
1	25457018	T	C	PASS	C	missense_variant	MODERATE	Adgrb3	ENSMUSG00000033569	Transcript	ENSMUST00000151309	protein_coding	12/31				2342	2081	694	N/S	aAt/aGt		-1		MGI	-	NA	0	-	NA	0	VAR	279,25	0.086	-	NA	0	-	NA	0	-	NA	0	-	NA	0	-	NA	0
1	25457018	T	C	PASS	C	missense_variant	MODERATE	Adgrb3	ENSMUSG00000033569	Transcript	ENSMUST00000041838	protein_coding	11/30				2081	2081	694	N/S	aAt/aGt		-1		MGI	-	NA	0	-	NA	0	VAR	279,25	0.086	-	NA	0	-	NA	0	-	NA	0	-	NA	0	-	NA	0
1	25457018	T	C	PASS	C	missense_variant	MODERATE	Adgrb3	ENSMUSG00000033569	Transcript	ENSMUST00000146592	protein_coding	11/29				1460	1460	487	N/S	aAt/aGt		-1	cds_start_NF	MGI	-	NA	0	-	NA	0	VAR	279,25	0.086	-	NA	0	-	NA	0	-	NA	0	-	NA	0	-	NA	0
1	25457018	T	C	PASS	C	missense_variant	MODERATE	Adgrb3	ENSMUSG00000033569	Transcript	ENSMUST00000135518	protein_coding	13/32				2326	2081	694	N/S	aAt/aGt		-1		MGI	-	NA	0	-	NA	0	VAR	279,25	0.086	-	NA	0	-	NA	0	-	NA	0	-	NA	0	-	NA	0
1	26682242	C	T	PASS	T	missense_variant	MODERATE	4931408C20Rik	ENSMUSG00000073722	Transcript	ENSMUST00000097801	protein_coding	2/2				3890	3856	1286	A/T	Gct/Act		-1		MGI	-	NA	0	-	NA	0	-	NA	0	VAR	126,26	0.17	-	NA	0	-	NA	0	-	NA	0	-	NA	0
1	26685873	A	T	PASS	T	synonymous_variant	LOW	4931408C20Rik	ENSMUSG00000073722	Transcript	ENSMUST00000097801	protein_coding	2/2				259	225	75	T	acT/acA		-1		MGI	-	NA	0	-	NA	0	-	NA	0	VAR	69,16	0.176	-	NA	0	-	NA	0	-	NA	0	-	NA	0
1	33838153	C	T	PASS	T	non_coding_transcript_exon_variant&non_coding_transcript_variant	MODIFIER	Gm15455	ENSMUSG00000081402	Transcript	ENSMUST00000117459	processed_pseudogene	1/1				528						-1		MGI	-	NA	0	-	NA	0	-	NA	0	-	NA	0	-	NA	0	-	NA	0	-	NA	0	-	NA	0
1	33883587	C	T	PASS	T	5_prime_UTR_variant	MODIFIER	Bend6	ENSMUSG00000042182	Transcript	ENSMUST00000062289	protein_coding	2/7				313						-1		MGI	-	NA	0	-	NA	0	VAR	52,4	0.085	-	NA	0	-	NA	0	-	NA	0	-	NA	0	-	NA	0
1	33883587	C	T	PASS	T	upstream_gene_variant	MODIFIER	Bend6	ENSMUSG00000042182	Transcript	ENSMUST00000195350	processed_transcript										107	-1		MGI	-	NA	0	-	NA	0	VAR	52,4	0.085	-	NA	0	-	NA	0	-	NA	0	-	NA	0	-	NA	0
1	33883587	C	T	PASS	T	upstream_gene_variant	MODIFIER	Bend6	ENSMUSG00000042182	Transcript	ENSMUST00000139700	processed_transcript										97	-1		MGI	-	NA	0	-	NA	0	VAR	52,4	0.085	-	NA	0	-	NA	0	-	NA	0	-	NA	0	-	NA	0
1	33883587	C	T	PASS	T	intron_variant	MODIFIER	Bend6	ENSMUSG00000042182	Transcript	ENSMUST00000115161	protein_coding		1/5									-1		MGI	-	NA	0	-	NA	0	VAR	52,4	0.085	-	NA	0	-	NA	0	-	NA	0	-	NA	0	-	NA	0
1	33883587	C	T	PASS	T	non_coding_transcript_exon_variant&non_coding_transcript_variant	MODIFIER	Bend6	ENSMUSG00000042182	Transcript	ENSMUST00000126724	retained_intron	1/4				256						-1		MGI	-	NA	0	-	NA	0	VAR	52,4	0.085	-	NA	0	-	NA	0	-	NA	0	-	NA	0	-	NA	0
1	33883587	C	T	PASS	T	5_prime_UTR_variant	MODIFIER	Bend6	ENSMUSG00000042182	Transcript	ENSMUST00000129464	protein_coding	2/3				288						-1		MGI	-	NA	0	-	NA	0	VAR	52,4	0.085	-	NA	0	-	NA	0	-	NA	0	-	NA	0	-	NA	0
1	34189084	C	T	PASS	T	intron_variant	MODIFIER	Dst	ENSMUSG00000026131	Transcript	ENSMUST00000185269	protein_coding		25/83									1		MGI	-	NA	0	-	NA	0	-	NA	0	-	NA	0	-	NA	0	-	NA	0	-	NA	0	-	NA	0
1	34189084	C	T	PASS	T	synonymous_variant	LOW	Dst	ENSMUSG00000026131	Transcript	ENSMUST00000097785	protein_coding	36/98				5757	5757	1919	N	aaC/aaT		1		MGI	-	NA	0	-	NA	0	-	NA	0	-	NA	0	-	NA	0	-	NA	0	-	NA	0	-	NA	0
1	34189084	C	T	PASS	T	synonymous_variant	LOW	Dst	ENSMUSG00000026131	Transcript	ENSMUST00000185897	protein_coding	26/26				4782	4782	1594	N	aaC/aaT		1	cds_end_NF	MGI	-	NA	0	-	NA	0	-	NA	0	-	NA	0	-	NA	0	-	NA	0	-	NA	0	-	NA	0
1	34189084	C	T	PASS	T	synonymous_variant	LOW	Dst	ENSMUSG00000026131	Transcript	ENSMUST00000183034	protein_coding	39/103				6338	6291	2097	N	aaC/aaT		1		MGI	-	NA	0	-	NA	0	-	NA	0	-	NA	0	-	NA	0	-	NA	0	-	NA	0	-	NA	0
1	34189084	C	T	PASS	T	synonymous_variant	LOW	Dst	ENSMUSG00000026131	Transcript	ENSMUST00000115104	protein_coding	36/98				5757	5757	1919	N	aaC/aaT		1		MGI	-	NA	0	-	NA	0	-	NA	0	-	NA	0	-	NA	0	-	NA	0	-	NA	0	-	NA	0
1	34189084	C	T	PASS	T	intron_variant	MODIFIER	Dst	ENSMUSG00000026131	Transcript	ENSMUST00000097786	protein_coding		35/92									1		MGI	-	NA	0	-	NA	0	-	NA	0	-	NA	0	-	NA	0	-	NA	0	-	NA	0	-	NA	0
1	34214643	C	T	PASS	T	missense_variant	MODERATE	Dst	ENSMUSG00000026131	Transcript	ENSMUST00000185269	protein_coding	35/84				5971	5971	1991	P/S	Cct/Tct		1		MGI	-	NA	0	-	NA	0	-	NA	0	-	NA	0	-	NA	0	VAR	69,8	0.116	-	NA	0	-	NA	0
1	34214643	C	T	PASS	T	missense_variant	MODERATE	Dst	ENSMUSG00000026131	Transcript	ENSMUST00000097785	protein_coding	50/98				12991	12991	4331	P/S	Cct/Tct		1		MGI	-	NA	0	-	NA	0	-	NA	0	-	NA	0	-	NA	0	VAR	69,8	0.116	-	NA	0	-	NA	0
1	34214643	C	T	PASS	T	missense_variant	MODERATE	Dst	ENSMUSG00000026131	Transcript	ENSMUST00000183034	protein_coding	53/103				13572	13525	4509	P/S	Cct/Tct		1		MGI	-	NA	0	-	NA	0	-	NA	0	-	NA	0	-	NA	0	VAR	69,8	0.116	-	NA	0	-	NA	0
1	34214643	C	T	PASS	T	missense_variant	MODERATE	Dst	ENSMUSG00000026131	Transcript	ENSMUST00000115104	protein_coding	50/98				12991	12991	4331	P/S	Cct/Tct		1		MGI	-	NA	0	-	NA	0	-	NA	0	-	NA	0	-	NA	0	VAR	69,8	0.116	-	NA	0	-	NA	0
1	34214643	C	T	PASS	T	missense_variant	MODERATE	Dst	ENSMUSG00000026131	Transcript	ENSMUST00000097786	protein_coding	45/93				6961	6949	2317	P/S	Cct/Tct		1		MGI	-	NA	0	-	NA	0	-	NA	0	-	NA	0	-	NA	0	VAR	69,8	0.116	-	NA	0	-	NA	0
1	34228055	G	A	PASS	A	synonymous_variant	LOW	Dst	ENSMUSG00000026131	Transcript	ENSMUST00000185269	protein_coding	42/84				7557	7557	2519	Q	caG/caA		1		MGI	VAR	138,9	0.063	-	NA	0	-	NA	0	-	NA	0	-	NA	0	-	NA	0	-	NA	0	-	NA	0
1	34228055	G	A	PASS	A	synonymous_variant	LOW	Dst	ENSMUSG00000026131	Transcript	ENSMUST00000097785	protein_coding	57/98				14577	14577	4859	Q	caG/caA		1		MGI	VAR	138,9	0.063	-	NA	0	-	NA	0	-	NA	0	-	NA	0	-	NA	0	-	NA	0	-	NA	0
1	34228055	G	A	PASS	A	synonymous_variant	LOW	Dst	ENSMUSG00000026131	Transcript	ENSMUST00000183034	protein_coding	60/103				15158	15111	5037	Q	caG/caA		1		MGI	VAR	138,9	0.063	-	NA	0	-	NA	0	-	NA	0	-	NA	0	-	NA	0	-	NA	0	-	NA	0
1	34228055	G	A	PASS	A	synonymous_variant	LOW	Dst	ENSMUSG00000026131	Transcript	ENSMUST00000115104	protein_coding	57/98				14577	14577	4859	Q	caG/caA		1		MGI	VAR	138,9	0.063	-	NA	0	-	NA	0	-	NA	0	-	NA	0	-	NA	0	-	NA	0	-	NA	0
1	34228055	G	A	PASS	A	synonymous_variant	LOW	Dst	ENSMUSG00000026131	Transcript	ENSMUST00000097786	protein_coding	52/93				8547	8535	2845	Q	caG/caA		1		MGI	VAR	138,9	0.063	-	NA	0	-	NA	0	-	NA	0	-	NA	0	-	NA	0	-	NA	0	-	NA	0
1	34439039	T	C	PASS	C	downstream_gene_variant	MODIFIER	Gm28306	ENSMUSG00000101711	Transcript	ENSMUST00000191315	antisense										472	-1		MGI	-	NA	0	-	NA	0	-	NA	0	-	NA	0	-	NA	0	-	NA	0	-	NA	0	-	NA	0
1	34439039	T	C	PASS	C	upstream_gene_variant	MODIFIER	Imp4	ENSMUSG00000026127	Transcript	ENSMUST00000128086	processed_transcript										914	1		MGI	-	NA	0	-	NA	0	-	NA	0	-	NA	0	-	NA	0	-	NA	0	-	NA	0	-	NA	0
1	34439039	T	C	PASS	C	upstream_gene_variant	MODIFIER	Imp4	ENSMUSG00000026127	Transcript	ENSMUST00000149962	nonsense_mediated_decay										866	1		MGI	-	NA	0	-	NA	0	-	NA	0	-	NA	0	-	NA	0	-	NA	0	-	NA	0	-	NA	0
1	34439039	T	C	PASS	C	upstream_gene_variant	MODIFIER	Imp4	ENSMUSG00000026127	Transcript	ENSMUST00000136770	nonsense_mediated_decay										1002	1	cds_start_NF	MGI	-	NA	0	-	NA	0	-	NA	0	-	NA	0	-	NA	0	-	NA	0	-	NA	0	-	NA	0
1	34439039	T	C	PASS	C	upstream_gene_variant	MODIFIER	Ccdc115	ENSMUSG00000042111	Transcript	ENSMUST00000188583	retained_intron										343	-1		MGI	-	NA	0	-	NA	0	-	NA	0	-	NA	0	-	NA	0	-	NA	0	-	NA	0	-	NA	0
1	34439039	T	C	PASS	C	upstream_gene_variant	MODIFIER	Imp4	ENSMUSG00000026127	Transcript	ENSMUST00000137794	nonsense_mediated_decay										866	1		MGI	-	NA	0	-	NA	0	-	NA	0	-	NA	0	-	NA	0	-	NA	0	-	NA	0	-	NA	0
1	34439039	T	C	PASS	C	upstream_gene_variant	MODIFIER	Imp4	ENSMUSG00000026127	Transcript	ENSMUST00000134327	processed_transcript										898	1		MGI	-	NA	0	-	NA	0	-	NA	0	-	NA	0	-	NA	0	-	NA	0	-	NA	0	-	NA	0
1	34439039	T	C	PASS	C	splice_region_variant&intron_variant	LOW	Ccdc115	ENSMUSG00000042111	Transcript	ENSMUST00000042493	protein_coding		2/4									-1		MGI	-	NA	0	-	NA	0	-	NA	0	-	NA	0	-	NA	0	-	NA	0	-	NA	0	-	NA	0
1	34439039	T	C	PASS	C	upstream_gene_variant	MODIFIER	Imp4	ENSMUSG00000026127	Transcript	ENSMUST00000027303	protein_coding										812	1		MGI	-	NA	0	-	NA	0	-	NA	0	-	NA	0	-	NA	0	-	NA	0	-	NA	0	-	NA	0
1	34439039	T	C	PASS	C	upstream_gene_variant	MODIFIER	Imp4	ENSMUSG00000026127	Transcript	ENSMUST00000187077	retained_intron										859	1		MGI	-	NA	0	-	NA	0	-	NA	0	-	NA	0	-	NA	0	-	NA	0	-	NA	0	-	NA	0
1	34439981	G	A	PASS	A	intron_variant&non_coding_transcript_variant	MODIFIER	Gm28306	ENSMUSG00000101711	Transcript	ENSMUST00000191315	antisense		1/1									-1		MGI	-	NA	0	-	NA	0	-	NA	0	-	NA	0	-	NA	0	-	NA	0	-	NA	0	VAR	60,6	0.1
1	34439981	G	A	PASS	A	non_coding_transcript_exon_variant&non_coding_transcript_variant	MODIFIER	Imp4	ENSMUSG00000026127	Transcript	ENSMUST00000128086	processed_transcript	1/3				29						1		MGI	-	NA	0	-	NA	0	-	NA	0	-	NA	0	-	NA	0	-	NA	0	-	NA	0	VAR	60,6	0.1
1	34439981	G	A	PASS	A	intron_variant&NMD_transcript_variant	MODIFIER	Imp4	ENSMUSG00000026127	Transcript	ENSMUST00000149962	nonsense_mediated_decay		1/7									1		MGI	-	NA	0	-	NA	0	-	NA	0	-	NA	0	-	NA	0	-	NA	0	-	NA	0	VAR	60,6	0.1
1	34439981	G	A	PASS	A	upstream_gene_variant	MODIFIER	Imp4	ENSMUSG00000026127	Transcript	ENSMUST00000136770	nonsense_mediated_decay										60	1	cds_start_NF	MGI	-	NA	0	-	NA	0	-	NA	0	-	NA	0	-	NA	0	-	NA	0	-	NA	0	VAR	60,6	0.1
1	34439981	G	A	PASS	A	upstream_gene_variant	MODIFIER	Ccdc115	ENSMUSG00000042111	Transcript	ENSMUST00000188583	retained_intron										1285	-1		MGI	-	NA	0	-	NA	0	-	NA	0	-	NA	0	-	NA	0	-	NA	0	-	NA	0	VAR	60,6	0.1
1	34439981	G	A	PASS	A	intron_variant&NMD_transcript_variant	MODIFIER	Imp4	ENSMUSG00000026127	Transcript	ENSMUST00000137794	nonsense_mediated_decay		1/5									1		MGI	-	NA	0	-	NA	0	-	NA	0	-	NA	0	-	NA	0	-	NA	0	-	NA	0	VAR	60,6	0.1
1	34439981	G	A	PASS	A	non_coding_transcript_exon_variant&non_coding_transcript_variant	MODIFIER	Imp4	ENSMUSG00000026127	Transcript	ENSMUST00000134327	processed_transcript	1/6				45						1		MGI	-	NA	0	-	NA	0	-	NA	0	-	NA	0	-	NA	0	-	NA	0	-	NA	0	VAR	60,6	0.1
1	34439981	G	A	PASS	A	upstream_gene_variant	MODIFIER	Ccdc115	ENSMUSG00000042111	Transcript	ENSMUST00000042493	protein_coding										309	-1		MGI	-	NA	0	-	NA	0	-	NA	0	-	NA	0	-	NA	0	-	NA	0	-	NA	0	VAR	60,6	0.1
1	34439981	G	A	PASS	A	intron_variant	MODIFIER	Imp4	ENSMUSG00000026127	Transcript	ENSMUST00000027303	protein_coding		1/8									1		MGI	-	NA	0	-	NA	0	-	NA	0	-	NA	0	-	NA	0	-	NA	0	-	NA	0	VAR	60,6	0.1
1	34439981	G	A	PASS	A	non_coding_transcript_exon_variant&non_coding_transcript_variant	MODIFIER	Imp4	ENSMUSG00000026127	Transcript	ENSMUST00000187077	retained_intron	1/1				84						1		MGI	-	NA	0	-	NA	0	-	NA	0	-	NA	0	-	NA	0	-	NA	0	-	NA	0	VAR	60,6	0.1
1	34500088	G	A	PASS	A	synonymous_variant	LOW	Prss39	ENSMUSG00000026125	Transcript	ENSMUST00000027299	protein_coding	3/5				455	408	136	R	cgG/cgA		1		MGI	-	NA	0	-	NA	0	-	NA	0	-	NA	0	-	NA	0	-	NA	0	VAR	50,7	0.149	-	NA	0
1	34500088	G	A	PASS	A	3_prime_UTR_variant&NMD_transcript_variant	MODIFIER	Prss39	ENSMUSG00000026125	Transcript	ENSMUST00000191604	nonsense_mediated_decay	4/4				510						1		MGI	-	NA	0	-	NA	0	-	NA	0	-	NA	0	-	NA	0	-	NA	0	VAR	50,7	0.149	-	NA	0
1	36815955	G	A	PASS	A	synonymous_variant	LOW	Tmem131	ENSMUSG00000026116	Transcript	ENSMUST00000190442	protein_coding	5/5				480	480	160	V	gtC/gtT		-1	cds_start_NF&cds_end_NF	MGI	-	NA	0	-	NA	0	-	NA	0	-	NA	0	VAR	134,11	0.074	-	NA	0	-	NA	0	-	NA	0
1	36815955	G	A	PASS	A	downstream_gene_variant	MODIFIER	Tmem131	ENSMUSG00000026116	Transcript	ENSMUST00000186486	nonsense_mediated_decay										2705	-1	cds_start_NF	MGI	-	NA	0	-	NA	0	-	NA	0	-	NA	0	VAR	134,11	0.074	-	NA	0	-	NA	0	-	NA	0
1	36815955	G	A	PASS	A	synonymous_variant	LOW	Tmem131	ENSMUSG00000026116	Transcript	ENSMUST00000194563	protein_coding	25/42				2914	2577	859	V	gtC/gtT		-1		MGI	-	NA	0	-	NA	0	-	NA	0	-	NA	0	VAR	134,11	0.074	-	NA	0	-	NA	0	-	NA	0
1	36815955	G	A	PASS	A	non_coding_transcript_exon_variant&non_coding_transcript_variant	MODIFIER	Tmem131	ENSMUSG00000026116	Transcript	ENSMUST00000191381	retained_intron	2/9				520						-1		MGI	-	NA	0	-	NA	0	-	NA	0	-	NA	0	VAR	134,11	0.074	-	NA	0	-	NA	0	-	NA	0
1	36815955	G	A	PASS	A	synonymous_variant	LOW	Tmem131	ENSMUSG00000026116	Transcript	ENSMUST00000027290	protein_coding	24/41				2759	2577	859	V	gtC/gtT		-1		MGI	-	NA	0	-	NA	0	-	NA	0	-	NA	0	VAR	134,11	0.074	-	NA	0	-	NA	0	-	NA	0
1	36815955	G	A	PASS	A	synonymous_variant	LOW	Tmem131	ENSMUSG00000026116	Transcript	ENSMUST00000189470	protein_coding	3/5				285	285	95	V	gtC/gtT		-1	cds_start_NF	MGI	-	NA	0	-	NA	0	-	NA	0	-	NA	0	VAR	134,11	0.074	-	NA	0	-	NA	0	-	NA	0
1	36838041	T	C	PASS	C	downstream_gene_variant	MODIFIER	Tmem131	ENSMUSG00000026116	Transcript	ENSMUST00000185964	protein_coding										3631	-1	cds_end_NF	MGI	-	NA	0	-	NA	0	-	NA	0	-	NA	0	-	NA	0	-	NA	0	-	NA	0	-	NA	0
1	36838041	T	C	PASS	C	splice_acceptor_variant	HIGH	Tmem131	ENSMUSG00000026116	Transcript	ENSMUST00000194563	protein_coding		8/41									-1		MGI	-	NA	0	-	NA	0	-	NA	0	-	NA	0	-	NA	0	-	NA	0	-	NA	0	-	NA	0
1	36838041	T	C	PASS	C	splice_acceptor_variant	HIGH	Tmem131	ENSMUSG00000026116	Transcript	ENSMUST00000027290	protein_coding		7/40									-1		MGI	-	NA	0	-	NA	0	-	NA	0	-	NA	0	-	NA	0	-	NA	0	-	NA	0	-	NA	0
1	37157296	G	A	PASS	A	intron_variant	MODIFIER	Vwa3b	ENSMUSG00000050122	Transcript	ENSMUST00000169057	protein_coding		1/11									1		MGI	-	NA	0	-	NA	0	-	NA	0	-	NA	0	-	NA	0	-	NA	0	-	NA	0	-	NA	0
1	37157296	G	A	PASS	A	intron_variant&NMD_transcript_variant	MODIFIER	Vwa3b	ENSMUSG00000050122	Transcript	ENSMUST00000027289	nonsense_mediated_decay		17/24									1		MGI	-	NA	0	-	NA	0	-	NA	0	-	NA	0	-	NA	0	-	NA	0	-	NA	0	-	NA	0
1	38865524	G	A	PASS	A	stop_gained	HIGH	Chst10	ENSMUSG00000026080	Transcript	ENSMUST00000194361	protein_coding	6/6				1349	1087	363	Q/*	Cag/Tag		-1		MGI	VAR	108,10	0.099	-	NA	0	-	NA	0	-	NA	0	-	NA	0	-	NA	0	-	NA	0	-	NA	0
1	38865524	G	A	PASS	A	stop_gained	HIGH	Chst10	ENSMUSG00000026080	Transcript	ENSMUST00000027249	protein_coding	7/7				1318	1099	367	Q/*	Cag/Tag		-1		MGI	VAR	108,10	0.099	-	NA	0	-	NA	0	-	NA	0	-	NA	0	-	NA	0	-	NA	0	-	NA	0
1	38865524	G	A	PASS	A	intron_variant&NMD_transcript_variant	MODIFIER	Chst10	ENSMUSG00000026080	Transcript	ENSMUST00000192948	nonsense_mediated_decay		3/4									-1	cds_start_NF	MGI	VAR	108,10	0.099	-	NA	0	-	NA	0	-	NA	0	-	NA	0	-	NA	0	-	NA	0	-	NA	0
1	38865524	G	A	PASS	A	3_prime_UTR_variant	MODIFIER	Chst10	ENSMUSG00000026080	Transcript	ENSMUST00000193441	protein_coding	6/6				3342						-1		MGI	VAR	108,10	0.099	-	NA	0	-	NA	0	-	NA	0	-	NA	0	-	NA	0	-	NA	0	-	NA	0
1	38865524	G	A	PASS	A	downstream_gene_variant	MODIFIER	Chst10	ENSMUSG00000026080	Transcript	ENSMUST00000194657	nonsense_mediated_decay										4619	-1		MGI	VAR	108,10	0.099	-	NA	0	-	NA	0	-	NA	0	-	NA	0	-	NA	0	-	NA	0	-	NA	0
1	40484296	C	T	PASS	T	missense_variant	MODERATE	Il18r1	ENSMUSG00000026070	Transcript	ENSMUST00000167723	protein_coding	7/10				1087	632	211	T/I	aCt/aTt		1		MGI	-	NA	0	-	NA	0	-	NA	0	-	NA	0	-	NA	0	-	NA	0	-	NA	0	VAR	181,20	0.1
1	40484296	C	T	PASS	T	missense_variant	MODERATE	Il18r1	ENSMUSG00000026070	Transcript	ENSMUST00000087983	protein_coding	6/12				1012	632	211	T/I	aCt/aTt		1		MGI	-	NA	0	-	NA	0	-	NA	0	-	NA	0	-	NA	0	-	NA	0	-	NA	0	VAR	181,20	0.1
1	40484296	C	T	PASS	T	missense_variant	MODERATE	Il18r1	ENSMUSG00000026070	Transcript	ENSMUST00000108044	protein_coding	6/11				1012	632	211	T/I	aCt/aTt		1		MGI	-	NA	0	-	NA	0	-	NA	0	-	NA	0	-	NA	0	-	NA	0	-	NA	0	VAR	181,20	0.1
1	40484296	C	T	PASS	T	missense_variant	MODERATE	Il18r1	ENSMUSG00000026070	Transcript	ENSMUST00000195684	protein_coding	6/12				1012	632	211	T/I	aCt/aTt		1		MGI	-	NA	0	-	NA	0	-	NA	0	-	NA	0	-	NA	0	-	NA	0	-	NA	0	VAR	181,20	0.1
1	40484296	C	T	PASS	T	missense_variant	MODERATE	Il18r1	ENSMUSG00000026070	Transcript	ENSMUST00000193391	protein_coding	7/10				904	632	211	T/I	aCt/aTt		1		MGI	-	NA	0	-	NA	0	-	NA	0	-	NA	0	-	NA	0	-	NA	0	-	NA	0	VAR	181,20	0.1
1	40484296	C	T	PASS	T	missense_variant	MODERATE	Il18r1	ENSMUSG00000026070	Transcript	ENSMUST00000193793	protein_coding	6/8				960	632	211	T/I	aCt/aTt		1		MGI	-	NA	0	-	NA	0	-	NA	0	-	NA	0	-	NA	0	-	NA	0	-	NA	0	VAR	181,20	0.1
1	40767628	G	A	PASS	A	missense_variant&splice_region_variant	MODERATE	Slc9a2	ENSMUSG00000026062	Transcript	ENSMUST00000027231	protein_coding	12/12				3374	2074	692	G/R	Gga/Aga		1		MGI	-	NA	0	-	NA	0	-	NA	0	-	NA	0	-	NA	0	-	NA	0	-	NA	0	VAR	55,9	0.123
1	40767628	G	A	PASS	A	downstream_gene_variant	MODIFIER	Mfsd9	ENSMUSG00000041945	Transcript	ENSMUST00000131390	nonsense_mediated_decay										4413	-1		MGI	-	NA	0	-	NA	0	-	NA	0	-	NA	0	-	NA	0	-	NA	0	-	NA	0	VAR	55,9	0.123
1	40767628	G	A	PASS	A	upstream_gene_variant	MODIFIER	Gm37915	ENSMUSG00000103270	Transcript	ENSMUST00000195134	antisense										3757	1		MGI	-	NA	0	-	NA	0	-	NA	0	-	NA	0	-	NA	0	-	NA	0	-	NA	0	VAR	55,9	0.123
1	40767628	G	A	PASS	A	downstream_gene_variant	MODIFIER	Mfsd9	ENSMUSG00000041945	Transcript	ENSMUST00000039672	protein_coding										4410	-1		MGI	-	NA	0	-	NA	0	-	NA	0	-	NA	0	-	NA	0	-	NA	0	-	NA	0	VAR	55,9	0.123
1	45384428	G	C	PASS	C	missense_variant	MODERATE	Col5a2	ENSMUSG00000026042	Transcript	ENSMUST00000086430	protein_coding	47/54				3697	3329	1110	P/R	cCt/cGt		-1		MGI	-	NA	0	-	NA	0	-	NA	0	-	NA	0	-	NA	0	VAR	81,11	0.107	-	NA	0	-	NA	0
1	45384428	G	C	PASS	C	downstream_gene_variant	MODIFIER	Col5a2	ENSMUSG00000026042	Transcript	ENSMUST00000150143	retained_intron										4603	-1		MGI	-	NA	0	-	NA	0	-	NA	0	-	NA	0	-	NA	0	VAR	81,11	0.107	-	NA	0	-	NA	0
1	45422028	G	A	PASS	A	intron_variant&non_coding_transcript_variant	MODIFIER	Col5a2	ENSMUSG00000026042	Transcript	ENSMUST00000131535	retained_intron		1/4									-1		MGI	-	NA	0	-	NA	0	VAR	17,4	0.167	VAR	20,3	0.136	-	NA	0	-	NA	0	VAR	15,2	0.125	-	NA	0
1	45422028	G	A	PASS	A	intron_variant&non_coding_transcript_variant	MODIFIER	Col5a2	ENSMUSG00000026042	Transcript	ENSMUST00000134681	retained_intron		10/15									-1		MGI	-	NA	0	-	NA	0	VAR	17,4	0.167	VAR	20,3	0.136	-	NA	0	-	NA	0	VAR	15,2	0.125	-	NA	0
1	45422028	G	A	PASS	A	intron_variant	MODIFIER	Col5a2	ENSMUSG00000026042	Transcript	ENSMUST00000086430	protein_coding		10/53									-1		MGI	-	NA	0	-	NA	0	VAR	17,4	0.167	VAR	20,3	0.136	-	NA	0	-	NA	0	VAR	15,2	0.125	-	NA	0
1	45911448	C	A	PASS	A	missense_variant	MODERATE	Slc40a1	ENSMUSG00000025993	Transcript	ENSMUST00000027137	protein_coding	7/8				1162	843	281	E/D	gaG/gaT		-1		MGI	-	NA	0	VAR	119,29	0.189	-	NA	0	-	NA	0	-	NA	0	-	NA	0	-	NA	0	-	NA	0
1	45911448	C	A	PASS	A	downstream_gene_variant	MODIFIER	Slc40a1	ENSMUSG00000025993	Transcript	ENSMUST00000191247	retained_intron										3793	-1		MGI	-	NA	0	VAR	119,29	0.189	-	NA	0	-	NA	0	-	NA	0	-	NA	0	-	NA	0	-	NA	0
1	45911448	C	A	PASS	A	downstream_gene_variant	MODIFIER	Gm18303	ENSMUSG00000099381	Transcript	ENSMUST00000190055	processed_pseudogene										4650	1		MGI	-	NA	0	VAR	119,29	0.189	-	NA	0	-	NA	0	-	NA	0	-	NA	0	-	NA	0	-	NA	0
1	46029750	C	T	PASS	T	non_coding_transcript_exon_variant&non_coding_transcript_variant	MODIFIER	Stk-ps2	ENSMUSG00000044457	Transcript	ENSMUST00000187808	transcribed_processed_pseudogene	1/1				497						-1		MGI	-	NA	0	-	NA	0	-	NA	0	-	NA	0	-	NA	0	-	NA	0	VAR	77,11	0.099	-	NA	0
1	46029750	C	T	PASS	T	non_coding_transcript_exon_variant&non_coding_transcript_variant	MODIFIER	Stk-ps2	ENSMUSG00000044457	Transcript	ENSMUST00000167676	processed_transcript	1/3				688						-1		MGI	-	NA	0	-	NA	0	-	NA	0	-	NA	0	-	NA	0	-	NA	0	VAR	77,11	0.099	-	NA	0
1	46029750	C	T	PASS	T	non_coding_transcript_exon_variant&non_coding_transcript_variant	MODIFIER	Stk-ps2	ENSMUSG00000044457	Transcript	ENSMUST00000051224	processed_transcript	1/5				720						-1		MGI	-	NA	0	-	NA	0	-	NA	0	-	NA	0	-	NA	0	-	NA	0	VAR	77,11	0.099	-	NA	0
1	46029750	C	T	PASS	T	non_coding_transcript_exon_variant&non_coding_transcript_variant	MODIFIER	Stk-ps2	ENSMUSG00000044457	Transcript	ENSMUST00000171707	processed_transcript	1/4				688						-1		MGI	-	NA	0	-	NA	0	-	NA	0	-	NA	0	-	NA	0	-	NA	0	VAR	77,11	0.099	-	NA	0
1	46029842	T	C	PASS	C	non_coding_transcript_exon_variant&non_coding_transcript_variant	MODIFIER	Stk-ps2	ENSMUSG00000044457	Transcript	ENSMUST00000187808	transcribed_processed_pseudogene	1/1				405						-1		MGI	-	NA	0	-	NA	0	-	NA	0	-	NA	0	-	NA	0	-	NA	0	-	NA	0	-	NA	0
1	46029842	T	C	PASS	C	non_coding_transcript_exon_variant&non_coding_transcript_variant	MODIFIER	Stk-ps2	ENSMUSG00000044457	Transcript	ENSMUST00000167676	processed_transcript	1/3				596						-1		MGI	-	NA	0	-	NA	0	-	NA	0	-	NA	0	-	NA	0	-	NA	0	-	NA	0	-	NA	0
1	46029842	T	C	PASS	C	non_coding_transcript_exon_variant&non_coding_transcript_variant	MODIFIER	Stk-ps2	ENSMUSG00000044457	Transcript	ENSMUST00000051224	processed_transcript	1/5				628						-1		MGI	-	NA	0	-	NA	0	-	NA	0	-	NA	0	-	NA	0	-	NA	0	-	NA	0	-	NA	0
1	46029842	T	C	PASS	C	non_coding_transcript_exon_variant&non_coding_transcript_variant	MODIFIER	Stk-ps2	ENSMUSG00000044457	Transcript	ENSMUST00000171707	processed_transcript	1/4				596						-1		MGI	-	NA	0	-	NA	0	-	NA	0	-	NA	0	-	NA	0	-	NA	0	-	NA	0	-	NA	0
1	46139848	C	T	PASS	T	missense_variant	MODERATE	Dnah7b	ENSMUSG00000041144	Transcript	ENSMUST00000069293	protein_coding	19/66				2680	2680	894	R/C	Cgc/Tgc		1		MGI	-	NA	0	-	NA	0	-	NA	0	-	NA	0	-	NA	0	VAR	99,62	0.384	-	NA	0	-	NA	0
1	46139848	C	T	PASS	T	upstream_gene_variant	MODIFIER	Dnah7b	ENSMUSG00000041144	Transcript	ENSMUST00000190792	retained_intron										4849	1		MGI	-	NA	0	-	NA	0	-	NA	0	-	NA	0	-	NA	0	VAR	99,62	0.384	-	NA	0	-	NA	0
1	46233740	C	T	PASS	T	upstream_gene_variant	MODIFIER	Dnah7b	ENSMUSG00000041144	Transcript	ENSMUST00000187548	retained_intron										1508	1		MGI	-	NA	0	-	NA	0	-	NA	0	-	NA	0	VAR	231,22	0.091	-	NA	0	-	NA	0	-	NA	0
1	46233740	C	T	PASS	T	missense_variant	MODERATE	Dnah7b	ENSMUSG00000041144	Transcript	ENSMUST00000069293	protein_coding	42/66				7027	7027	2343	H/Y	Cat/Tat		1		MGI	-	NA	0	-	NA	0	-	NA	0	-	NA	0	VAR	231,22	0.091	-	NA	0	-	NA	0	-	NA	0
1	46298305	G	A	PASS	A	synonymous_variant	LOW	Dnah7b	ENSMUSG00000041144	Transcript	ENSMUST00000069293	protein_coding	53/66				9951	9951	3317	S	tcG/tcA		1		MGI	-	NA	0	-	NA	0	-	NA	0	-	NA	0	-	NA	0	-	NA	0	-	NA	0	-	NA	0
1	46298306	C	T	PASS	T	missense_variant	MODERATE	Dnah7b	ENSMUSG00000041144	Transcript	ENSMUST00000069293	protein_coding	53/66				9952	9952	3318	L/F	Ctc/Ttc		1		MGI	-	NA	0	-	NA	0	-	NA	0	-	NA	0	-	NA	0	-	NA	0	-	NA	0	-	NA	0
1	46352998	C	T	PASS	T	synonymous_variant	LOW	Dnah7b	ENSMUSG00000041144	Transcript	ENSMUST00000069293	protein_coding	62/66				11518	11518	3840	L	Ctg/Ttg		1		MGI	-	NA	0	-	NA	0	VAR	177,10	0.054	-	NA	0	-	NA	0	-	NA	0	-	NA	0	-	NA	0
1	46352998	C	T	PASS	T	upstream_gene_variant	MODIFIER	Dnah7b	ENSMUSG00000041144	Transcript	ENSMUST00000185879	nonsense_mediated_decay										3622	1	cds_start_NF	MGI	-	NA	0	-	NA	0	VAR	177,10	0.054	-	NA	0	-	NA	0	-	NA	0	-	NA	0	-	NA	0
1	46527496	G	A	PASS	A	missense_variant	MODERATE	Dnah7c	ENSMUSG00000101337	Transcript	ENSMUST00000189749	protein_coding	16/65				1887	1866	622	M/I	atG/atA		1		MGI	-	NA	0	-	NA	0	-	NA	0	-	NA	0	-	NA	0	-	NA	0	-	NA	0	-	NA	0
1	46530612	G	C	PASS	C	synonymous_variant	LOW	Dnah7c	ENSMUSG00000101337	Transcript	ENSMUST00000189749	protein_coding	17/65				2193	2172	724	V	gtG/gtC		1		MGI	-	NA	0	-	NA	0	VAR	185,11	0.063	-	NA	0	-	NA	0	-	NA	0	-	NA	0	-	NA	0
1	46532622	G	A	PASS	A	missense_variant	MODERATE	Dnah7c	ENSMUSG00000101337	Transcript	ENSMUST00000189749	protein_coding	18/65				2275	2254	752	V/I	Gta/Ata		1		MGI	-	NA	0	-	NA	0	VAR	192,14	0.071	-	NA	0	-	NA	0	-	NA	0	-	NA	0	-	NA	0
1	52145209	G	A	PASS	A	intron_variant	MODIFIER	Stat1	ENSMUSG00000026104	Transcript	ENSMUST00000186057	protein_coding		15/24									1		MGI	-	NA	0	-	NA	0	-	NA	0	-	NA	0	-	NA	0	-	NA	0	-	NA	0	-	NA	0
1	52145209	G	A	PASS	A	upstream_gene_variant	MODIFIER	Stat1	ENSMUSG00000026104	Transcript	ENSMUST00000189075	retained_intron										4895	1		MGI	-	NA	0	-	NA	0	-	NA	0	-	NA	0	-	NA	0	-	NA	0	-	NA	0	-	NA	0
1	52145209	G	A	PASS	A	intron_variant	MODIFIER	Stat1	ENSMUSG00000026104	Transcript	ENSMUST00000189347	protein_coding		15/22									1		MGI	-	NA	0	-	NA	0	-	NA	0	-	NA	0	-	NA	0	-	NA	0	-	NA	0	-	NA	0
1	52145209	G	A	PASS	A	intron_variant	MODIFIER	Stat1	ENSMUSG00000026104	Transcript	ENSMUST00000186857	protein_coding		15/24									1		MGI	-	NA	0	-	NA	0	-	NA	0	-	NA	0	-	NA	0	-	NA	0	-	NA	0	-	NA	0
1	52145209	G	A	PASS	A	intron_variant	MODIFIER	Stat1	ENSMUSG00000026104	Transcript	ENSMUST00000191435	protein_coding		15/22									1		MGI	-	NA	0	-	NA	0	-	NA	0	-	NA	0	-	NA	0	-	NA	0	-	NA	0	-	NA	0
1	52145209	G	A	PASS	A	intron_variant&non_coding_transcript_variant	MODIFIER	Gm28177	ENSMUSG00000101628	Transcript	ENSMUST00000185516	processed_transcript		26/33									1		MGI	-	NA	0	-	NA	0	-	NA	0	-	NA	0	-	NA	0	-	NA	0	-	NA	0	-	NA	0
1	52145209	G	A	PASS	A	intron_variant	MODIFIER	Stat1	ENSMUSG00000026104	Transcript	ENSMUST00000070968	protein_coding		15/24									1		MGI	-	NA	0	-	NA	0	-	NA	0	-	NA	0	-	NA	0	-	NA	0	-	NA	0	-	NA	0
1	52145209	G	A	PASS	A	intron_variant	MODIFIER	Stat1	ENSMUSG00000026104	Transcript	ENSMUST00000186574	protein_coding		15/22									1		MGI	-	NA	0	-	NA	0	-	NA	0	-	NA	0	-	NA	0	-	NA	0	-	NA	0	-	NA	0
1	53321168	C	T	PASS	T	missense_variant	MODERATE	Osgepl1	ENSMUSG00000026096	Transcript	ENSMUST00000114484	protein_coding	5/7				1271	1052	351	P/L	cCa/cTa		1		MGI	-	NA	0	-	NA	0	-	NA	0	-	NA	0	-	NA	0	-	NA	0	-	NA	0	-	NA	0
1	53321168	C	T	PASS	T	downstream_gene_variant	MODIFIER	Osgepl1	ENSMUSG00000026096	Transcript	ENSMUST00000135786	processed_transcript										4536	1		MGI	-	NA	0	-	NA	0	-	NA	0	-	NA	0	-	NA	0	-	NA	0	-	NA	0	-	NA	0
1	53321168	C	T	PASS	T	3_prime_UTR_variant&NMD_transcript_variant	MODIFIER	Osgepl1	ENSMUSG00000026096	Transcript	ENSMUST00000151296	nonsense_mediated_decay	5/7				1275						1		MGI	-	NA	0	-	NA	0	-	NA	0	-	NA	0	-	NA	0	-	NA	0	-	NA	0	-	NA	0
1	53321168	C	T	PASS	T	downstream_gene_variant	MODIFIER	Gm28778	ENSMUSG00000100679	Transcript	ENSMUST00000190734	protein_coding										3133	1	cds_end_NF	MGI	-	NA	0	-	NA	0	-	NA	0	-	NA	0	-	NA	0	-	NA	0	-	NA	0	-	NA	0
1	53321168	C	T	PASS	T	downstream_gene_variant	MODIFIER	Gm28551	ENSMUSG00000099913	Transcript	ENSMUST00000144660	nonsense_mediated_decay										4339	-1		MGI	-	NA	0	-	NA	0	-	NA	0	-	NA	0	-	NA	0	-	NA	0	-	NA	0	-	NA	0
1	53321168	C	T	PASS	T	downstream_gene_variant	MODIFIER	Osgepl1	ENSMUSG00000026096	Transcript	ENSMUST00000153939	retained_intron										2510	1		MGI	-	NA	0	-	NA	0	-	NA	0	-	NA	0	-	NA	0	-	NA	0	-	NA	0	-	NA	0
1	53321168	C	T	PASS	T	missense_variant&NMD_transcript_variant	MODERATE	Osgepl1	ENSMUSG00000026096	Transcript	ENSMUST00000135614	nonsense_mediated_decay	5/9				1261	1052	351	P/L	cCa/cTa		1		MGI	-	NA	0	-	NA	0	-	NA	0	-	NA	0	-	NA	0	-	NA	0	-	NA	0	-	NA	0
1	53321168	C	T	PASS	T	missense_variant	MODERATE	Osgepl1	ENSMUSG00000026096	Transcript	ENSMUST00000027265	protein_coding	5/8				1310	1052	351	P/L	cCa/cTa		1		MGI	-	NA	0	-	NA	0	-	NA	0	-	NA	0	-	NA	0	-	NA	0	-	NA	0	-	NA	0
1	53321168	C	T	PASS	T	non_coding_transcript_exon_variant&non_coding_transcript_variant	MODIFIER	Osgepl1	ENSMUSG00000026096	Transcript	ENSMUST00000150115	retained_intron	2/5				677						1		MGI	-	NA	0	-	NA	0	-	NA	0	-	NA	0	-	NA	0	-	NA	0	-	NA	0	-	NA	0
1	53584449	C	T	PASS	T	intron_variant	MODIFIER	Dnah7a	ENSMUSG00000096141	Transcript	ENSMUST00000094964	protein_coding		21/65									-1		MGI	-	NA	0	-	NA	0	-	NA	0	-	NA	0	VAR	91,19	0.178	-	NA	0	-	NA	0	-	NA	0
1	54828644	G	A	PASS	A	non_coding_transcript_exon_variant&non_coding_transcript_variant	MODIFIER	Ankrd44	ENSMUSG00000052331	Transcript	ENSMUST00000180327	retained_intron	2/8				300						-1		MGI	-	NA	0	-	NA	0	-	NA	0	-	NA	0	-	NA	0	-	NA	0	-	NA	0	-	NA	0
1	54828644	G	A	PASS	A	missense_variant	MODERATE	Ankrd44	ENSMUSG00000052331	Transcript	ENSMUST00000044359	protein_coding	2/28				300	79	27	L/F	Ctc/Ttc		-1		MGI	-	NA	0	-	NA	0	-	NA	0	-	NA	0	-	NA	0	-	NA	0	-	NA	0	-	NA	0
1	54828644	G	A	PASS	A	non_coding_transcript_exon_variant&non_coding_transcript_variant	MODIFIER	Ankrd44	ENSMUSG00000052331	Transcript	ENSMUST00000178935	retained_intron	2/11				267						-1		MGI	-	NA	0	-	NA	0	-	NA	0	-	NA	0	-	NA	0	-	NA	0	-	NA	0	-	NA	0
1	54828644	G	A	PASS	A	missense_variant	MODERATE	Ankrd44	ENSMUSG00000052331	Transcript	ENSMUST00000177679	protein_coding	2/5				144	4	2	L/F	Ctc/Ttc		-1	cds_end_NF	MGI	-	NA	0	-	NA	0	-	NA	0	-	NA	0	-	NA	0	-	NA	0	-	NA	0	-	NA	0
1	54828644	G	A	PASS	A	missense_variant	MODERATE	Ankrd44	ENSMUSG00000052331	Transcript	ENSMUST00000179030	protein_coding	2/28				300	79	27	L/F	Ctc/Ttc		-1		MGI	-	NA	0	-	NA	0	-	NA	0	-	NA	0	-	NA	0	-	NA	0	-	NA	0	-	NA	0
1	55027339	C	T	PASS	T	missense_variant&splice_region_variant&NMD_transcript_variant	MODERATE	Sf3b1	ENSMUSG00000025982	Transcript	ENSMUST00000191303	nonsense_mediated_decay	1/7				56	28	10	D/N	Gat/Aat		-1		MGI	-	NA	0	-	NA	0	-	NA	0	-	NA	0	VAR	22,3	0.136	-	NA	0	-	NA	0	-	NA	0
1	55027339	C	T	PASS	T	missense_variant&splice_region_variant	MODERATE	Sf3b1	ENSMUSG00000025982	Transcript	ENSMUST00000027127	protein_coding	1/25				143	28	10	D/N	Gat/Aat		-1		MGI	-	NA	0	-	NA	0	-	NA	0	-	NA	0	VAR	22,3	0.136	-	NA	0	-	NA	0	-	NA	0
1	55027339	C	T	PASS	T	splice_region_variant&non_coding_transcript_exon_variant&non_coding_transcript_variant	LOW	Sf3b1	ENSMUSG00000025982	Transcript	ENSMUST00000189051	processed_transcript	1/5				35						-1		MGI	-	NA	0	-	NA	0	-	NA	0	-	NA	0	VAR	22,3	0.136	-	NA	0	-	NA	0	-	NA	0
1	55027339	C	T	PASS	T	splice_region_variant&non_coding_transcript_exon_variant&non_coding_transcript_variant	LOW	Sf3b1	ENSMUSG00000025982	Transcript	ENSMUST00000187500	retained_intron	1/10				126						-1		MGI	-	NA	0	-	NA	0	-	NA	0	-	NA	0	VAR	22,3	0.136	-	NA	0	-	NA	0	-	NA	0
1	55052940	G	A	PASS	A	non_coding_transcript_exon_variant&non_coding_transcript_variant	MODIFIER	Coq10b	ENSMUSG00000025981	Transcript	ENSMUST00000185474	retained_intron	1/1				72						1		MGI	-	NA	0	-	NA	0	-	NA	0	-	NA	0	-	NA	0	-	NA	0	-	NA	0	-	NA	0
1	55052940	G	A	PASS	A	synonymous_variant	LOW	Coq10b	ENSMUSG00000025981	Transcript	ENSMUST00000027125	protein_coding	1/5				171	66	22	K	aaG/aaA		1		MGI	-	NA	0	-	NA	0	-	NA	0	-	NA	0	-	NA	0	-	NA	0	-	NA	0	-	NA	0
1	55052940	G	A	PASS	A	synonymous_variant	LOW	Coq10b	ENSMUSG00000025981	Transcript	ENSMUST00000087617	protein_coding	1/4				171	66	22	K	aaG/aaA		1		MGI	-	NA	0	-	NA	0	-	NA	0	-	NA	0	-	NA	0	-	NA	0	-	NA	0	-	NA	0
1	55052940	G	A	PASS	A	non_coding_transcript_exon_variant&non_coding_transcript_variant	MODIFIER	E330011M16Rik	ENSMUSG00000103030	Transcript	ENSMUST00000193614	TEC	1/1				173						-1		MGI	-	NA	0	-	NA	0	-	NA	0	-	NA	0	-	NA	0	-	NA	0	-	NA	0	-	NA	0
1	55088443	G	A	PASS	A	upstream_gene_variant	MODIFIER	Hspd1	ENSMUSG00000025980	Transcript	ENSMUST00000127861	protein_coding										200	-1	cds_end_NF	MGI	-	NA	0	-	NA	0	-	NA	0	-	NA	0	-	NA	0	-	NA	0	-	NA	0	VAR	28,4	0.13
1	55088443	G	A	PASS	A	upstream_gene_variant	MODIFIER	Hspd1	ENSMUSG00000025980	Transcript	ENSMUST00000144077	protein_coding										200	-1	cds_end_NF	MGI	-	NA	0	-	NA	0	-	NA	0	-	NA	0	-	NA	0	-	NA	0	-	NA	0	VAR	28,4	0.13
1	55088443	G	A	PASS	A	intron_variant	MODIFIER	Hspe1	ENSMUSG00000073676	Transcript	ENSMUST00000075242	protein_coding		1/3									1		MGI	-	NA	0	-	NA	0	-	NA	0	-	NA	0	-	NA	0	-	NA	0	-	NA	0	VAR	28,4	0.13
1	55088443	G	A	PASS	A	upstream_gene_variant	MODIFIER	Hspd1	ENSMUSG00000025980	Transcript	ENSMUST00000027123	protein_coding										419	-1		MGI	-	NA	0	-	NA	0	-	NA	0	-	NA	0	-	NA	0	-	NA	0	-	NA	0	VAR	28,4	0.13
1	55088443	G	A	PASS	A	intron_variant&non_coding_transcript_variant	MODIFIER	Hspe1	ENSMUSG00000073676	Transcript	ENSMUST00000134628	retained_intron		1/1									1		MGI	-	NA	0	-	NA	0	-	NA	0	-	NA	0	-	NA	0	-	NA	0	-	NA	0	VAR	28,4	0.13
1	56850161	G	A	PASS	A	intron_variant	MODIFIER	Satb2	ENSMUSG00000038331	Transcript	ENSMUST00000042857	protein_coding		7/9									-1		MGI	VAR	9,6	0.429	VAR	0,18	1	VAR	5,9	0.643	VAR	0,5	1	VAR	6,4	0.4	VAR	0,9	1	VAR	3,5	0.571	VAR	0,11	1
1	56850161	G	A	PASS	A	intron_variant	MODIFIER	Satb2	ENSMUSG00000038331	Transcript	ENSMUST00000177424	protein_coding		4/6									-1		MGI	VAR	9,6	0.429	VAR	0,18	1	VAR	5,9	0.643	VAR	0,5	1	VAR	6,4	0.4	VAR	0,9	1	VAR	3,5	0.571	VAR	0,11	1
1	56850161	G	A	PASS	A	intron_variant	MODIFIER	Satb2	ENSMUSG00000038331	Transcript	ENSMUST00000114415	protein_coding		8/10									-1		MGI	VAR	9,6	0.429	VAR	0,18	1	VAR	5,9	0.643	VAR	0,5	1	VAR	6,4	0.4	VAR	0,9	1	VAR	3,5	0.571	VAR	0,11	1
1	58729082	G	A	PASS	A	missense_variant	MODERATE	Cflar	ENSMUSG00000026031	Transcript	ENSMUST00000097722	protein_coding	4/11				585	323	108	S/N	aGc/aAc		1		MGI	-	NA	0	-	NA	0	VAR	206,17	0.076	-	NA	0	-	NA	0	-	NA	0	-	NA	0	-	NA	0
1	58729082	G	A	PASS	A	intron_variant&non_coding_transcript_variant	MODIFIER	Cflar	ENSMUSG00000026031	Transcript	ENSMUST00000164900	processed_transcript		3/3									1		MGI	-	NA	0	-	NA	0	VAR	206,17	0.076	-	NA	0	-	NA	0	-	NA	0	-	NA	0	-	NA	0
1	58729082	G	A	PASS	A	upstream_gene_variant	MODIFIER	Cflar	ENSMUSG00000026031	Transcript	ENSMUST00000123032	processed_transcript										1470	1		MGI	-	NA	0	-	NA	0	VAR	206,17	0.076	-	NA	0	-	NA	0	-	NA	0	-	NA	0	-	NA	0
1	58729082	G	A	PASS	A	missense_variant	MODERATE	Cflar	ENSMUSG00000026031	Transcript	ENSMUST00000114309	protein_coding	3/5				820	323	108	S/N	aGc/aAc		1		MGI	-	NA	0	-	NA	0	VAR	206,17	0.076	-	NA	0	-	NA	0	-	NA	0	-	NA	0	-	NA	0
1	58729082	G	A	PASS	A	missense_variant	MODERATE	Cflar	ENSMUSG00000026031	Transcript	ENSMUST00000069333	protein_coding	3/10				797	323	108	S/N	aGc/aAc		1		MGI	-	NA	0	-	NA	0	VAR	206,17	0.076	-	NA	0	-	NA	0	-	NA	0	-	NA	0	-	NA	0
1	58729082	G	A	PASS	A	missense_variant	MODERATE	Cflar	ENSMUSG00000026031	Transcript	ENSMUST00000114313	protein_coding	3/10				487	323	108	S/N	aGc/aAc		1		MGI	-	NA	0	-	NA	0	VAR	206,17	0.076	-	NA	0	-	NA	0	-	NA	0	-	NA	0	-	NA	0
1	58729082	G	A	PASS	A	intron_variant&non_coding_transcript_variant	MODIFIER	Cflar	ENSMUSG00000026031	Transcript	ENSMUST00000140940	processed_transcript		3/9									1		MGI	-	NA	0	-	NA	0	VAR	206,17	0.076	-	NA	0	-	NA	0	-	NA	0	-	NA	0	-	NA	0
1	58903866	G	C	PASS	C	3_prime_UTR_variant	MODIFIER	Trak2	ENSMUSG00000026028	Transcript	ENSMUST00000174120	protein_coding	14/14				2274						-1		MGI	-	NA	0	VAR	48,49	0.474	-	NA	0	VAR	51,55	0.5	-	NA	0	VAR	42,46	0.518	-	NA	0	VAR	48,35	0.434
1	58903866	G	C	PASS	C	non_coding_transcript_exon_variant&non_coding_transcript_variant	MODIFIER	Trak2	ENSMUSG00000026028	Transcript	ENSMUST00000172685	retained_intron	2/2				824						-1		MGI	-	NA	0	VAR	48,49	0.474	-	NA	0	VAR	51,55	0.5	-	NA	0	VAR	42,46	0.518	-	NA	0	VAR	48,35	0.434
1	58903866	G	C	PASS	C	missense_variant	MODERATE	Trak2	ENSMUSG00000026028	Transcript	ENSMUST00000027186	protein_coding	16/16				2772	2380	794	R/G	Cga/Gga		-1		MGI	-	NA	0	VAR	48,49	0.474	-	NA	0	VAR	51,55	0.5	-	NA	0	VAR	42,46	0.518	-	NA	0	VAR	48,35	0.434
1	59117368	T	A	PASS	A	downstream_gene_variant	MODIFIER	Mpp4	ENSMUSG00000079550	Transcript	ENSMUST00000186477	protein_coding										3776	-1		MGI	VAR	52,9	0.145	-	NA	0	-	NA	0	-	NA	0	-	NA	0	-	NA	0	-	NA	0	-	NA	0
1	59117368	T	A	PASS	A	upstream_gene_variant	MODIFIER	G730003C15Rik	ENSMUSG00000097573	Transcript	ENSMUST00000189096	antisense										2465	1		MGI	VAR	52,9	0.145	-	NA	0	-	NA	0	-	NA	0	-	NA	0	-	NA	0	-	NA	0	-	NA	0
1	59117368	T	A	PASS	A	intron_variant	MODIFIER	Tmem237	ENSMUSG00000038079	Transcript	ENSMUST00000190014	protein_coding		2/8									-1	cds_end_NF	MGI	VAR	52,9	0.145	-	NA	0	-	NA	0	-	NA	0	-	NA	0	-	NA	0	-	NA	0	-	NA	0
1	59117368	T	A	PASS	A	upstream_gene_variant	MODIFIER	Tmem237	ENSMUSG00000038079	Transcript	ENSMUST00000186820	retained_intron										1410	-1		MGI	VAR	52,9	0.145	-	NA	0	-	NA	0	-	NA	0	-	NA	0	-	NA	0	-	NA	0	-	NA	0
1	59117368	T	A	PASS	A	intron_variant	MODIFIER	Tmem237	ENSMUSG00000038079	Transcript	ENSMUST00000087475	protein_coding		2/12									-1		MGI	VAR	52,9	0.145	-	NA	0	-	NA	0	-	NA	0	-	NA	0	-	NA	0	-	NA	0	-	NA	0
1	59117368	T	A	PASS	A	intron_variant	MODIFIER	Tmem237	ENSMUSG00000038079	Transcript	ENSMUST00000186794	protein_coding		2/13									-1		MGI	VAR	52,9	0.145	-	NA	0	-	NA	0	-	NA	0	-	NA	0	-	NA	0	-	NA	0	-	NA	0
1	59117368	T	A	PASS	A	upstream_gene_variant	MODIFIER	Tmem237	ENSMUSG00000038079	Transcript	ENSMUST00000185951	retained_intron										3052	-1		MGI	VAR	52,9	0.145	-	NA	0	-	NA	0	-	NA	0	-	NA	0	-	NA	0	-	NA	0	-	NA	0
1	59117368	T	A	PASS	A	downstream_gene_variant	MODIFIER	Mpp4	ENSMUSG00000079550	Transcript	ENSMUST00000114275	protein_coding										3567	-1		MGI	VAR	52,9	0.145	-	NA	0	-	NA	0	-	NA	0	-	NA	0	-	NA	0	-	NA	0	-	NA	0
1	59117368	T	A	PASS	A	upstream_gene_variant	MODIFIER	G730003C15Rik	ENSMUSG00000097573	Transcript	ENSMUST00000180570	antisense										2465	1		MGI	VAR	52,9	0.145	-	NA	0	-	NA	0	-	NA	0	-	NA	0	-	NA	0	-	NA	0	-	NA	0
1	59117368	T	A	PASS	A	intron_variant	MODIFIER	Tmem237	ENSMUSG00000038079	Transcript	ENSMUST00000094917	protein_coding		2/12									-1		MGI	VAR	52,9	0.145	-	NA	0	-	NA	0	-	NA	0	-	NA	0	-	NA	0	-	NA	0	-	NA	0
1	59117368	T	A	PASS	A	downstream_gene_variant	MODIFIER	Mpp4	ENSMUSG00000079550	Transcript	ENSMUST00000066374	protein_coding										3568	-1		MGI	VAR	52,9	0.145	-	NA	0	-	NA	0	-	NA	0	-	NA	0	-	NA	0	-	NA	0	-	NA	0
1	59117368	T	A	PASS	A	downstream_gene_variant	MODIFIER	Mpp4	ENSMUSG00000079550	Transcript	ENSMUST00000078874	protein_coding										3567	-1		MGI	VAR	52,9	0.145	-	NA	0	-	NA	0	-	NA	0	-	NA	0	-	NA	0	-	NA	0	-	NA	0
1	59117368	T	A	PASS	A	downstream_gene_variant	MODIFIER	Mpp4	ENSMUSG00000079550	Transcript	ENSMUST00000191200	protein_coding										3567	-1		MGI	VAR	52,9	0.145	-	NA	0	-	NA	0	-	NA	0	-	NA	0	-	NA	0	-	NA	0	-	NA	0
1	59117368	T	A	PASS	A	downstream_gene_variant	MODIFIER	Mpp4	ENSMUSG00000079550	Transcript	ENSMUST00000187825	processed_transcript										3572	-1		MGI	VAR	52,9	0.145	-	NA	0	-	NA	0	-	NA	0	-	NA	0	-	NA	0	-	NA	0	-	NA	0
1	59117368	T	A	PASS	A	intron_variant	MODIFIER	Tmem237	ENSMUSG00000038079	Transcript	ENSMUST00000186395	protein_coding		2/6									-1	cds_end_NF	MGI	VAR	52,9	0.145	-	NA	0	-	NA	0	-	NA	0	-	NA	0	-	NA	0	-	NA	0	-	NA	0
1	59117368	T	A	PASS	A	downstream_gene_variant	MODIFIER	Mpp4	ENSMUSG00000079550	Transcript	ENSMUST00000188494	retained_intron										3885	-1		MGI	VAR	52,9	0.145	-	NA	0	-	NA	0	-	NA	0	-	NA	0	-	NA	0	-	NA	0	-	NA	0
1	59215416	C	T	PASS	T	downstream_gene_variant	MODIFIER	Als2	ENSMUSG00000026024	Transcript	ENSMUST00000160945	protein_coding										235	-1	cds_end_NF	MGI	-	NA	0	-	NA	0	-	NA	0	-	NA	0	-	NA	0	-	NA	0	VAR	78,14	0.149	-	NA	0
1	59215416	C	T	PASS	T	non_coding_transcript_exon_variant&non_coding_transcript_variant	MODIFIER	Als2	ENSMUSG00000026024	Transcript	ENSMUST00000159166	retained_intron	4/13				916						-1		MGI	-	NA	0	-	NA	0	-	NA	0	-	NA	0	-	NA	0	-	NA	0	VAR	78,14	0.149	-	NA	0
1	59215416	C	T	PASS	T	missense_variant	MODERATE	Als2	ENSMUSG00000026024	Transcript	ENSMUST00000163058	protein_coding	4/34				1085	781	261	V/M	Gtg/Atg		-1		MGI	-	NA	0	-	NA	0	-	NA	0	-	NA	0	-	NA	0	-	NA	0	VAR	78,14	0.149	-	NA	0
1	59215416	C	T	PASS	T	missense_variant	MODERATE	Als2	ENSMUSG00000026024	Transcript	ENSMUST00000027178	protein_coding	4/34				916	781	261	V/M	Gtg/Atg		-1		MGI	-	NA	0	-	NA	0	-	NA	0	-	NA	0	-	NA	0	-	NA	0	VAR	78,14	0.149	-	NA	0
1	59215416	C	T	PASS	T	downstream_gene_variant	MODIFIER	Als2	ENSMUSG00000026024	Transcript	ENSMUST00000188469	retained_intron										928	-1		MGI	-	NA	0	-	NA	0	-	NA	0	-	NA	0	-	NA	0	-	NA	0	VAR	78,14	0.149	-	NA	0
1	60014026	C	T	PASS	T	splice_region_variant&intron_variant	LOW	Ica1l	ENSMUSG00000026018	Transcript	ENSMUST00000189776	protein_coding		3/10									-1		MGI	-	NA	0	-	NA	0	-	NA	0	-	NA	0	-	NA	0	-	NA	0	-	NA	0	-	NA	0
1	60014026	C	T	PASS	T	splice_region_variant&intron_variant	LOW	Ica1l	ENSMUSG00000026018	Transcript	ENSMUST00000191251	protein_coding		4/10									-1		MGI	-	NA	0	-	NA	0	-	NA	0	-	NA	0	-	NA	0	-	NA	0	-	NA	0	-	NA	0
1	60014026	C	T	PASS	T	splice_region_variant&intron_variant	LOW	Ica1l	ENSMUSG00000026018	Transcript	ENSMUST00000027172	protein_coding		4/10									-1		MGI	-	NA	0	-	NA	0	-	NA	0	-	NA	0	-	NA	0	-	NA	0	-	NA	0	-	NA	0
1	60014026	C	T	PASS	T	downstream_gene_variant	MODIFIER	Ica1l	ENSMUSG00000026018	Transcript	ENSMUST00000187364	retained_intron										1229	-1		MGI	-	NA	0	-	NA	0	-	NA	0	-	NA	0	-	NA	0	-	NA	0	-	NA	0	-	NA	0
1	62211593	A	T	PASS	T	synonymous_variant	LOW	Pard3b	ENSMUSG00000052062	Transcript	ENSMUST00000094906	protein_coding	12/22				1680	1680	560	G	ggA/ggT		1		MGI	-	NA	0	-	NA	0	-	NA	0	-	NA	0	-	NA	0	-	NA	0	-	NA	0	-	NA	0
1	62211593	A	T	PASS	T	synonymous_variant	LOW	Pard3b	ENSMUSG00000052062	Transcript	ENSMUST00000046673	protein_coding	11/22				1494	1494	498	G	ggA/ggT		1		MGI	-	NA	0	-	NA	0	-	NA	0	-	NA	0	-	NA	0	-	NA	0	-	NA	0	-	NA	0
1	62211593	A	T	PASS	T	synonymous_variant	LOW	Pard3b	ENSMUSG00000052062	Transcript	ENSMUST00000075374	protein_coding	12/23				2099	1680	560	G	ggA/ggT		1		MGI	-	NA	0	-	NA	0	-	NA	0	-	NA	0	-	NA	0	-	NA	0	-	NA	0	-	NA	0
1	63178435	C	A	PASS	A	downstream_gene_variant	MODIFIER	Gm27390	ENSMUSG00000098850	Transcript	ENSMUST00000184516	misc_RNA										277	1		MGI	-	NA	0	-	NA	0	-	NA	0	-	NA	0	-	NA	0	-	NA	0	-	NA	0	-	NA	0
1	63178435	C	A	PASS	A	upstream_gene_variant	MODIFIER	Ndufs1	ENSMUSG00000025968	Transcript	ENSMUST00000185847	protein_coding										1772	-1	cds_end_NF	MGI	-	NA	0	-	NA	0	-	NA	0	-	NA	0	-	NA	0	-	NA	0	-	NA	0	-	NA	0
1	63178435	C	A	PASS	A	3_prime_UTR_variant&NMD_transcript_variant	MODIFIER	Eef1b2	ENSMUSG00000025967	Transcript	ENSMUST00000027108	nonsense_mediated_decay	3/6				314						1		MGI	-	NA	0	-	NA	0	-	NA	0	-	NA	0	-	NA	0	-	NA	0	-	NA	0	-	NA	0
1	63178435	C	A	PASS	A	splice_region_variant&intron_variant	LOW	Eef1b2	ENSMUSG00000025967	Transcript	ENSMUST00000129339	protein_coding		2/5									1		MGI	-	NA	0	-	NA	0	-	NA	0	-	NA	0	-	NA	0	-	NA	0	-	NA	0	-	NA	0
1	63178435	C	A	PASS	A	upstream_gene_variant	MODIFIER	Ndufs1	ENSMUSG00000025968	Transcript	ENSMUST00000189664	protein_coding										1602	-1	cds_end_NF	MGI	-	NA	0	-	NA	0	-	NA	0	-	NA	0	-	NA	0	-	NA	0	-	NA	0	-	NA	0
1	63178435	C	A	PASS	A	3_prime_UTR_variant&NMD_transcript_variant	MODIFIER	Eef1b2	ENSMUSG00000025967	Transcript	ENSMUST00000126795	nonsense_mediated_decay	3/4				605						1	cds_start_NF	MGI	-	NA	0	-	NA	0	-	NA	0	-	NA	0	-	NA	0	-	NA	0	-	NA	0	-	NA	0
1	63178435	C	A	PASS	A	upstream_gene_variant	MODIFIER	Ndufs1	ENSMUSG00000025968	Transcript	ENSMUST00000185412	protein_coding										1642	-1	cds_end_NF	MGI	-	NA	0	-	NA	0	-	NA	0	-	NA	0	-	NA	0	-	NA	0	-	NA	0	-	NA	0
1	63178435	C	A	PASS	A	splice_region_variant&intron_variant&NMD_transcript_variant	LOW	Eef1b2	ENSMUSG00000025967	Transcript	ENSMUST00000174890	nonsense_mediated_decay		3/4									1		MGI	-	NA	0	-	NA	0	-	NA	0	-	NA	0	-	NA	0	-	NA	0	-	NA	0	-	NA	0
1	63178435	C	A	PASS	A	downstream_gene_variant	MODIFIER	Eef1b2	ENSMUSG00000025967	Transcript	ENSMUST00000126469	processed_transcript										12	1		MGI	-	NA	0	-	NA	0	-	NA	0	-	NA	0	-	NA	0	-	NA	0	-	NA	0	-	NA	0
1	63178435	C	A	PASS	A	splice_region_variant&intron_variant	LOW	Eef1b2	ENSMUSG00000025967	Transcript	ENSMUST00000188524	protein_coding		1/4									1		MGI	-	NA	0	-	NA	0	-	NA	0	-	NA	0	-	NA	0	-	NA	0	-	NA	0	-	NA	0
1	63178435	C	A	PASS	A	splice_region_variant&intron_variant&non_coding_transcript_variant	LOW	Eef1b2	ENSMUSG00000025967	Transcript	ENSMUST00000148553	processed_transcript		2/2									1		MGI	-	NA	0	-	NA	0	-	NA	0	-	NA	0	-	NA	0	-	NA	0	-	NA	0	-	NA	0
1	63178435	C	A	PASS	A	splice_region_variant&intron_variant&NMD_transcript_variant	LOW	Eef1b2	ENSMUSG00000025967	Transcript	ENSMUST00000135877	nonsense_mediated_decay		2/5									1		MGI	-	NA	0	-	NA	0	-	NA	0	-	NA	0	-	NA	0	-	NA	0	-	NA	0	-	NA	0
1	63178435	C	A	PASS	A	upstream_gene_variant	MODIFIER	Ndufs1	ENSMUSG00000025968	Transcript	ENSMUST00000185827	retained_intron										1766	-1		MGI	-	NA	0	-	NA	0	-	NA	0	-	NA	0	-	NA	0	-	NA	0	-	NA	0	-	NA	0
1	63178435	C	A	PASS	A	downstream_gene_variant	MODIFIER	Gpr1	ENSMUSG00000046856	Transcript	ENSMUST00000050536	protein_coding										4256	-1		MGI	-	NA	0	-	NA	0	-	NA	0	-	NA	0	-	NA	0	-	NA	0	-	NA	0	-	NA	0
1	63178435	C	A	PASS	A	upstream_gene_variant	MODIFIER	Gm26457	ENSMUSG00000105060	Transcript	ENSMUST00000199062	snoRNA										251	1		MGI	-	NA	0	-	NA	0	-	NA	0	-	NA	0	-	NA	0	-	NA	0	-	NA	0	-	NA	0
1	63178435	C	A	PASS	A	upstream_gene_variant	MODIFIER	Gm26457	ENSMUSG00000064612	Transcript	ENSMUST00000082678	snoRNA										242	1		MGI	-	NA	0	-	NA	0	-	NA	0	-	NA	0	-	NA	0	-	NA	0	-	NA	0	-	NA	0
1	63178435	C	A	PASS	A	upstream_gene_variant	MODIFIER	Ndufs1	ENSMUSG00000025968	Transcript	ENSMUST00000188370	protein_coding										1745	-1	cds_end_NF	MGI	-	NA	0	-	NA	0	-	NA	0	-	NA	0	-	NA	0	-	NA	0	-	NA	0	-	NA	0
1	63178435	C	A	PASS	A	upstream_gene_variant	MODIFIER	Ndufs1	ENSMUSG00000025968	Transcript	ENSMUST00000140612	retained_intron										1768	-1		MGI	-	NA	0	-	NA	0	-	NA	0	-	NA	0	-	NA	0	-	NA	0	-	NA	0	-	NA	0
1	63178435	C	A	PASS	A	splice_region_variant&intron_variant&NMD_transcript_variant	LOW	Eef1b2	ENSMUSG00000025967	Transcript	ENSMUST00000142062	nonsense_mediated_decay		2/4									1		MGI	-	NA	0	-	NA	0	-	NA	0	-	NA	0	-	NA	0	-	NA	0	-	NA	0	-	NA	0
1	63178435	C	A	PASS	A	upstream_gene_variant	MODIFIER	Ndufs1	ENSMUSG00000025968	Transcript	ENSMUST00000185732	protein_coding										1769	-1	cds_end_NF	MGI	-	NA	0	-	NA	0	-	NA	0	-	NA	0	-	NA	0	-	NA	0	-	NA	0	-	NA	0
1	63178435	C	A	PASS	A	upstream_gene_variant	MODIFIER	Ndufs1	ENSMUSG00000025968	Transcript	ENSMUST00000027111	protein_coding										1613	-1		MGI	-	NA	0	-	NA	0	-	NA	0	-	NA	0	-	NA	0	-	NA	0	-	NA	0	-	NA	0
1	63178435	C	A	PASS	A	upstream_gene_variant	MODIFIER	Snora41	ENSMUSG00000064602	Transcript	ENSMUST00000082668	snoRNA										569	1		MGI	-	NA	0	-	NA	0	-	NA	0	-	NA	0	-	NA	0	-	NA	0	-	NA	0	-	NA	0
1	63178435	C	A	PASS	A	upstream_gene_variant	MODIFIER	Ndufs1	ENSMUSG00000025968	Transcript	ENSMUST00000168099	protein_coding										1703	-1		MGI	-	NA	0	-	NA	0	-	NA	0	-	NA	0	-	NA	0	-	NA	0	-	NA	0	-	NA	0
1	65202907	G	A	PASS	A	missense_variant	MODERATE	Pikfyve	ENSMUSG00000025949	Transcript	ENSMUST00000097707	protein_coding	6/42				898	805	269	D/N	Gat/Aat		1		MGI	-	NA	0	-	NA	0	-	NA	0	-	NA	0	-	NA	0	-	NA	0	-	NA	0	-	NA	0
1	65202907	G	A	PASS	A	non_coding_transcript_exon_variant&non_coding_transcript_variant	MODIFIER	Pikfyve	ENSMUSG00000025949	Transcript	ENSMUST00000185317	retained_intron	6/7				910						1		MGI	-	NA	0	-	NA	0	-	NA	0	-	NA	0	-	NA	0	-	NA	0	-	NA	0	-	NA	0
1	65202907	G	A	PASS	A	non_coding_transcript_exon_variant&non_coding_transcript_variant	MODIFIER	Pikfyve	ENSMUSG00000025949	Transcript	ENSMUST00000188799	retained_intron	6/11				955						1		MGI	-	NA	0	-	NA	0	-	NA	0	-	NA	0	-	NA	0	-	NA	0	-	NA	0	-	NA	0
1	65202907	G	A	PASS	A	non_coding_transcript_exon_variant&non_coding_transcript_variant	MODIFIER	Pikfyve	ENSMUSG00000025949	Transcript	ENSMUST00000190847	retained_intron	2/4				216						1		MGI	-	NA	0	-	NA	0	-	NA	0	-	NA	0	-	NA	0	-	NA	0	-	NA	0	-	NA	0
1	65202907	G	A	PASS	A	3_prime_UTR_variant&NMD_transcript_variant	MODIFIER	Pikfyve	ENSMUSG00000025949	Transcript	ENSMUST00000190058	nonsense_mediated_decay	5/19				787						1		MGI	-	NA	0	-	NA	0	-	NA	0	-	NA	0	-	NA	0	-	NA	0	-	NA	0	-	NA	0
1	65202907	G	A	PASS	A	missense_variant	MODERATE	Pikfyve	ENSMUSG00000025949	Transcript	ENSMUST00000081154	protein_coding	7/42				979	838	280	D/N	Gat/Aat		1		MGI	-	NA	0	-	NA	0	-	NA	0	-	NA	0	-	NA	0	-	NA	0	-	NA	0	-	NA	0
1	65202907	G	A	PASS	A	non_coding_transcript_exon_variant&non_coding_transcript_variant	MODIFIER	Pikfyve	ENSMUSG00000025949	Transcript	ENSMUST00000186404	retained_intron	6/13				944						1		MGI	-	NA	0	-	NA	0	-	NA	0	-	NA	0	-	NA	0	-	NA	0	-	NA	0	-	NA	0
1	65202907	G	A	PASS	A	non_coding_transcript_exon_variant&non_coding_transcript_variant	MODIFIER	Pikfyve	ENSMUSG00000025949	Transcript	ENSMUST00000189925	processed_transcript	6/8				897						1		MGI	-	NA	0	-	NA	0	-	NA	0	-	NA	0	-	NA	0	-	NA	0	-	NA	0	-	NA	0
1	65928045	C	A	PASS	A	missense_variant	MODERATE	Crygf	ENSMUSG00000025945	Transcript	ENSMUST00000114027	protein_coding	3/3				333	313	105	L/I	Ctc/Atc		1		MGI	-	NA	0	-	NA	0	-	NA	0	-	NA	0	-	NA	0	-	NA	0	VAR	88,11	0.134	-	NA	0
1	65928045	C	A	PASS	A	stop_gained	HIGH	Crygf	ENSMUSG00000025945	Transcript	ENSMUST00000027082	protein_coding	3/3				365	327	109	C/*	tgC/tgA		1		MGI	-	NA	0	-	NA	0	-	NA	0	-	NA	0	-	NA	0	-	NA	0	VAR	88,11	0.134	-	NA	0
1	66323045	G	A	PASS	A	intron_variant&non_coding_transcript_variant	MODIFIER	Map2	ENSMUSG00000015222	Transcript	ENSMUST00000137807	retained_intron		2/3									1		MGI	-	NA	0	-	NA	0	-	NA	0	-	NA	0	-	NA	0	-	NA	0	-	NA	0	VAR	67,11	0.151
1	66323045	G	A	PASS	A	non_coding_transcript_exon_variant&non_coding_transcript_variant	MODIFIER	Gm10558	ENSMUSG00000073656	Transcript	ENSMUST00000147494	antisense	3/3				892						-1		MGI	-	NA	0	-	NA	0	-	NA	0	-	NA	0	-	NA	0	-	NA	0	-	NA	0	VAR	67,11	0.151
1	66323045	G	A	PASS	A	intron_variant	MODIFIER	Map2	ENSMUSG00000015222	Transcript	ENSMUST00000156636	protein_coding		3/4									1	cds_end_NF	MGI	-	NA	0	-	NA	0	-	NA	0	-	NA	0	-	NA	0	-	NA	0	-	NA	0	VAR	67,11	0.151
1	66323045	G	A	PASS	A	intron_variant	MODIFIER	Map2	ENSMUSG00000015222	Transcript	ENSMUST00000114017	protein_coding		4/14									1		MGI	-	NA	0	-	NA	0	-	NA	0	-	NA	0	-	NA	0	-	NA	0	-	NA	0	VAR	67,11	0.151
1	66323045	G	A	PASS	A	intron_variant	MODIFIER	Map2	ENSMUSG00000015222	Transcript	ENSMUST00000114013	protein_coding		2/14									1		MGI	-	NA	0	-	NA	0	-	NA	0	-	NA	0	-	NA	0	-	NA	0	-	NA	0	VAR	67,11	0.151
1	66323045	G	A	PASS	A	intron_variant	MODIFIER	Map2	ENSMUSG00000015222	Transcript	ENSMUST00000114018	protein_coding		2/12									1		MGI	-	NA	0	-	NA	0	-	NA	0	-	NA	0	-	NA	0	-	NA	0	-	NA	0	VAR	67,11	0.151
1	66323045	G	A	PASS	A	intron_variant	MODIFIER	Map2	ENSMUSG00000015222	Transcript	ENSMUST00000114015	protein_coding		4/13									1		MGI	-	NA	0	-	NA	0	-	NA	0	-	NA	0	-	NA	0	-	NA	0	-	NA	0	VAR	67,11	0.151
1	66323045	G	A	PASS	A	intron_variant	MODIFIER	Map2	ENSMUSG00000015222	Transcript	ENSMUST00000024639	protein_coding		2/11									1		MGI	-	NA	0	-	NA	0	-	NA	0	-	NA	0	-	NA	0	-	NA	0	-	NA	0	VAR	67,11	0.151
1	66323045	G	A	PASS	A	downstream_gene_variant	MODIFIER	Map2	ENSMUSG00000015222	Transcript	ENSMUST00000124873	processed_transcript										606	1		MGI	-	NA	0	-	NA	0	-	NA	0	-	NA	0	-	NA	0	-	NA	0	-	NA	0	VAR	67,11	0.151
1	66323045	G	A	PASS	A	intron_variant&non_coding_transcript_variant	MODIFIER	Map2	ENSMUSG00000015222	Transcript	ENSMUST00000128673	retained_intron		2/5									1		MGI	-	NA	0	-	NA	0	-	NA	0	-	NA	0	-	NA	0	-	NA	0	-	NA	0	VAR	67,11	0.151
1	66323045	G	A	PASS	A	intron_variant	MODIFIER	Map2	ENSMUSG00000015222	Transcript	ENSMUST00000123647	protein_coding		1/4									1	cds_end_NF	MGI	-	NA	0	-	NA	0	-	NA	0	-	NA	0	-	NA	0	-	NA	0	-	NA	0	VAR	67,11	0.151
1	66438930	A	G	PASS	G	downstream_gene_variant	MODIFIER	Map2	ENSMUSG00000015222	Transcript	ENSMUST00000172886	protein_coding										626	1	cds_end_NF&cds_start_NF	MGI	VAR	76,9	0.099	-	NA	0	-	NA	0	-	NA	0	-	NA	0	-	NA	0	-	NA	0	-	NA	0
1	66438930	A	G	PASS	G	missense_variant	MODERATE	Map2	ENSMUSG00000015222	Transcript	ENSMUST00000114012	protein_coding	10/10				1466	1324	442	I/V	Atc/Gtc		1		MGI	VAR	76,9	0.099	-	NA	0	-	NA	0	-	NA	0	-	NA	0	-	NA	0	-	NA	0	-	NA	0
1	66438930	A	G	PASS	G	synonymous_variant	LOW	Map2	ENSMUSG00000015222	Transcript	ENSMUST00000172486	protein_coding	3/3				173	174	58	A	gcA/gcG		1	cds_start_NF	MGI	VAR	76,9	0.099	-	NA	0	-	NA	0	-	NA	0	-	NA	0	-	NA	0	-	NA	0	-	NA	0
1	66438930	A	G	PASS	G	downstream_gene_variant	MODIFIER	Map2	ENSMUSG00000015222	Transcript	ENSMUST00000173800	protein_coding										649	1	cds_end_NF&cds_start_NF	MGI	VAR	76,9	0.099	-	NA	0	-	NA	0	-	NA	0	-	NA	0	-	NA	0	-	NA	0	-	NA	0
1	66438930	A	G	PASS	G	missense_variant	MODERATE	Map2	ENSMUSG00000015222	Transcript	ENSMUST00000114017	protein_coding	15/15				1883	1420	474	I/V	Atc/Gtc		1		MGI	VAR	76,9	0.099	-	NA	0	-	NA	0	-	NA	0	-	NA	0	-	NA	0	-	NA	0	-	NA	0
1	66438930	A	G	PASS	G	missense_variant	MODERATE	Map2	ENSMUSG00000015222	Transcript	ENSMUST00000114013	protein_coding	15/15				6000	5410	1804	I/V	Atc/Gtc		1		MGI	VAR	76,9	0.099	-	NA	0	-	NA	0	-	NA	0	-	NA	0	-	NA	0	-	NA	0	-	NA	0
1	66438930	A	G	PASS	G	missense_variant	MODERATE	Map2	ENSMUSG00000015222	Transcript	ENSMUST00000114018	protein_coding	13/13				1652	1420	474	I/V	Atc/Gtc		1		MGI	VAR	76,9	0.099	-	NA	0	-	NA	0	-	NA	0	-	NA	0	-	NA	0	-	NA	0	-	NA	0
1	66438930	A	G	PASS	G	downstream_gene_variant	MODIFIER	Map2	ENSMUSG00000015222	Transcript	ENSMUST00000173778	protein_coding										626	1	cds_end_NF&cds_start_NF	MGI	VAR	76,9	0.099	-	NA	0	-	NA	0	-	NA	0	-	NA	0	-	NA	0	-	NA	0	-	NA	0
1	66438930	A	G	PASS	G	downstream_gene_variant	MODIFIER	Gm25411	ENSMUSG00000065694	Transcript	ENSMUST00000083760	snRNA										2698	1		MGI	VAR	76,9	0.099	-	NA	0	-	NA	0	-	NA	0	-	NA	0	-	NA	0	-	NA	0	-	NA	0
1	66438930	A	G	PASS	G	missense_variant	MODERATE	Map2	ENSMUSG00000015222	Transcript	ENSMUST00000114015	protein_coding	14/14				1787	1327	443	I/V	Atc/Gtc		1		MGI	VAR	76,9	0.099	-	NA	0	-	NA	0	-	NA	0	-	NA	0	-	NA	0	-	NA	0	-	NA	0
1	66438930	A	G	PASS	G	missense_variant	MODERATE	Map2	ENSMUSG00000015222	Transcript	ENSMUST00000077355	protein_coding	10/10				1472	1327	443	I/V	Atc/Gtc		1		MGI	VAR	76,9	0.099	-	NA	0	-	NA	0	-	NA	0	-	NA	0	-	NA	0	-	NA	0	-	NA	0
1	66438930	A	G	PASS	G	non_coding_transcript_exon_variant&non_coding_transcript_variant	MODIFIER	Map2	ENSMUSG00000015222	Transcript	ENSMUST00000151423	processed_transcript	9/9				1189						1		MGI	VAR	76,9	0.099	-	NA	0	-	NA	0	-	NA	0	-	NA	0	-	NA	0	-	NA	0	-	NA	0
1	66438930	A	G	PASS	G	missense_variant	MODERATE	Map2	ENSMUSG00000015222	Transcript	ENSMUST00000024639	protein_coding	12/12				1544	1327	443	I/V	Atc/Gtc		1		MGI	VAR	76,9	0.099	-	NA	0	-	NA	0	-	NA	0	-	NA	0	-	NA	0	-	NA	0	-	NA	0
1	66569796	C	G	PASS	G	missense_variant	MODERATE	Unc80	ENSMUSG00000055567	Transcript	ENSMUST00000061620	protein_coding	23/65				3723	3643	1215	P/A	Cct/Gct		1		MGI	-	NA	0	-	NA	0	-	NA	0	-	NA	0	-	NA	0	-	NA	0	-	NA	0	VAR	25,6	0.214
1	66646456	C	T	PASS	T	synonymous_variant	LOW	Unc80	ENSMUSG00000055567	Transcript	ENSMUST00000061620	protein_coding	44/65				6818	6738	2246	S	agC/agT		1		MGI	-	NA	0	-	NA	0	-	NA	0	-	NA	0	-	NA	0	-	NA	0	VAR	62,16	0.217	-	NA	0
1	67177017	C	T	PASS	T	missense_variant	MODERATE	Cps1	ENSMUSG00000025991	Transcript	ENSMUST00000027144	protein_coding	20/38				2639	2500	834	P/S	Cca/Tca		1		MGI	-	NA	0	-	NA	0	-	NA	0	-	NA	0	-	NA	0	-	NA	0	-	NA	0	-	NA	0
1	68560634	G	A	PASS	A	missense_variant	MODERATE	Erbb4	ENSMUSG00000062209	Transcript	ENSMUST00000153432	protein_coding	3/19				283	283	95	R/C	Cgt/Tgt		-1	cds_end_NF	MGI	VAR	129	1	VAR	1125	0.99	VAR	76,59	0.42	VAR	0,82	1	VAR	65,63	0.491	VAR	108	1	VAR	74,55	0.443	VAR	0,84	1
1	68560634	G	A	PASS	A	missense_variant	MODERATE	Erbb4	ENSMUSG00000062209	Transcript	ENSMUST00000119142	protein_coding	3/28				283	283	95	R/C	Cgt/Tgt		-1		MGI	VAR	129	1	VAR	1125	0.99	VAR	76,59	0.42	VAR	0,82	1	VAR	65,63	0.491	VAR	108	1	VAR	74,55	0.443	VAR	0,84	1
1	68560634	G	A	PASS	A	missense_variant	MODERATE	Erbb4	ENSMUSG00000062209	Transcript	ENSMUST00000121473	protein_coding	3/27				586	283	95	R/C	Cgt/Tgt		-1		MGI	VAR	129	1	VAR	1125	0.99	VAR	76,59	0.42	VAR	0,82	1	VAR	65,63	0.491	VAR	108	1	VAR	74,55	0.443	VAR	0,84	1
1	71027878	C	T	PASS	T	3_prime_UTR_variant	MODIFIER	Bard1	ENSMUSG00000026196	Transcript	ENSMUST00000027393	protein_coding	11/11				5279						-1		MGI	-	NA	0	-	NA	0	-	NA	0	VAR	58,8	0.133	-	NA	0	-	NA	0	-	NA	0	-	NA	0
1	71263543	G	A	PASS	A	synonymous_variant	LOW	Abca12	ENSMUSG00000050296	Transcript	ENSMUST00000087268	protein_coding	44/53				6844	6516	2172	Y	taC/taT		-1		MGI	-	NA	0	-	NA	0	VAR	131,16	0.106	-	NA	0	-	NA	0	-	NA	0	-	NA	0	-	NA	0
1	71641151	C	T	PASS	T	splice_donor_variant	HIGH	Fn1	ENSMUSG00000026193	Transcript	ENSMUST00000187938	protein_coding		9/44									-1		MGI	-	NA	0	-	NA	0	-	NA	0	-	NA	0	-	NA	0	-	NA	0	-	NA	0	-	NA	0
1	71641151	C	T	PASS	T	splice_donor_variant	HIGH	Fn1	ENSMUSG00000026193	Transcript	ENSMUST00000055226	protein_coding		9/45									-1		MGI	-	NA	0	-	NA	0	-	NA	0	-	NA	0	-	NA	0	-	NA	0	-	NA	0	-	NA	0
1	71641151	C	T	PASS	T	splice_donor_variant	HIGH	Fn1	ENSMUSG00000026193	Transcript	ENSMUST00000188674	protein_coding		9/44									-1		MGI	-	NA	0	-	NA	0	-	NA	0	-	NA	0	-	NA	0	-	NA	0	-	NA	0	-	NA	0
1	71641151	C	T	PASS	T	downstream_gene_variant	MODIFIER	Fn1	ENSMUSG00000026193	Transcript	ENSMUST00000186879	retained_intron										3326	-1		MGI	-	NA	0	-	NA	0	-	NA	0	-	NA	0	-	NA	0	-	NA	0	-	NA	0	-	NA	0
1	71641151	C	T	PASS	T	splice_donor_variant	HIGH	Fn1	ENSMUSG00000026193	Transcript	ENSMUST00000190780	protein_coding		9/43									-1		MGI	-	NA	0	-	NA	0	-	NA	0	-	NA	0	-	NA	0	-	NA	0	-	NA	0	-	NA	0
1	71641151	C	T	PASS	T	splice_donor_variant	HIGH	Fn1	ENSMUSG00000026193	Transcript	ENSMUST00000189821	protein_coding		9/43									-1		MGI	-	NA	0	-	NA	0	-	NA	0	-	NA	0	-	NA	0	-	NA	0	-	NA	0	-	NA	0
1	71641151	C	T	PASS	T	downstream_gene_variant	MODIFIER	Fn1	ENSMUSG00000026193	Transcript	ENSMUST00000186736	protein_coding										4492	-1	cds_end_NF	MGI	-	NA	0	-	NA	0	-	NA	0	-	NA	0	-	NA	0	-	NA	0	-	NA	0	-	NA	0
1	71641151	C	T	PASS	T	splice_donor_variant	HIGH	Fn1	ENSMUSG00000026193	Transcript	ENSMUST00000186129	protein_coding		9/43									-1		MGI	-	NA	0	-	NA	0	-	NA	0	-	NA	0	-	NA	0	-	NA	0	-	NA	0	-	NA	0
1	71641151	C	T	PASS	T	splice_donor_variant	HIGH	Fn1	ENSMUSG00000026193	Transcript	ENSMUST00000188894	protein_coding		9/44									-1		MGI	-	NA	0	-	NA	0	-	NA	0	-	NA	0	-	NA	0	-	NA	0	-	NA	0	-	NA	0
1	71641151	C	T	PASS	T	downstream_gene_variant	MODIFIER	Fn1	ENSMUSG00000026193	Transcript	ENSMUST00000186940	protein_coding										1674	-1		MGI	-	NA	0	-	NA	0	-	NA	0	-	NA	0	-	NA	0	-	NA	0	-	NA	0	-	NA	0
1	71641151	C	T	PASS	T	splice_donor_variant&NMD_transcript_variant	HIGH	Fn1	ENSMUSG00000026193	Transcript	ENSMUST00000186613	nonsense_mediated_decay		1/3									-1	cds_start_NF	MGI	-	NA	0	-	NA	0	-	NA	0	-	NA	0	-	NA	0	-	NA	0	-	NA	0	-	NA	0
1	72237064	G	A	PASS	A	non_coding_transcript_exon_variant&non_coding_transcript_variant	MODIFIER	Gm23472	ENSMUSG00000094050	Transcript	ENSMUST00000101806	snRNA	1/1				119						1		MGI	-	NA	0	-	NA	0	-	NA	0	-	NA	0	-	NA	0	-	NA	0	VAR	31,5	0.133	-	NA	0
1	72237064	G	A	PASS	A	intron_variant&non_coding_transcript_variant	MODIFIER	D230017M19Rik	ENSMUSG00000097131	Transcript	ENSMUST00000181973	lincRNA		1/3									1		MGI	-	NA	0	-	NA	0	-	NA	0	-	NA	0	-	NA	0	-	NA	0	VAR	31,5	0.133	-	NA	0
1	72237073	C	T	PASS	T	non_coding_transcript_exon_variant&non_coding_transcript_variant	MODIFIER	Gm23472	ENSMUSG00000094050	Transcript	ENSMUST00000101806	snRNA	1/1				128						1		MGI	-	NA	0	-	NA	0	-	NA	0	-	NA	0	-	NA	0	-	NA	0	-	NA	0	VAR	36,8	0.15
1	72237073	C	T	PASS	T	intron_variant&non_coding_transcript_variant	MODIFIER	D230017M19Rik	ENSMUSG00000097131	Transcript	ENSMUST00000181973	lincRNA		1/3									1		MGI	-	NA	0	-	NA	0	-	NA	0	-	NA	0	-	NA	0	-	NA	0	-	NA	0	VAR	36,8	0.15
1	72237109	C	T	PASS	T	non_coding_transcript_exon_variant&non_coding_transcript_variant	MODIFIER	Gm23472	ENSMUSG00000094050	Transcript	ENSMUST00000101806	snRNA	1/1				164						1		MGI	-	NA	0	-	NA	0	-	NA	0	-	NA	0	-	NA	0	-	NA	0	-	NA	0	-	NA	0
1	72237109	C	T	PASS	T	intron_variant&non_coding_transcript_variant	MODIFIER	D230017M19Rik	ENSMUSG00000097131	Transcript	ENSMUST00000181973	lincRNA		1/3									1		MGI	-	NA	0	-	NA	0	-	NA	0	-	NA	0	-	NA	0	-	NA	0	-	NA	0	-	NA	0
1	72237117	C	T	PASS	T	non_coding_transcript_exon_variant&non_coding_transcript_variant	MODIFIER	Gm23472	ENSMUSG00000094050	Transcript	ENSMUST00000101806	snRNA	1/1				172						1		MGI	-	NA	0	-	NA	0	-	NA	0	-	NA	0	-	NA	0	-	NA	0	-	NA	0	-	NA	0
1	72237117	C	T	PASS	T	intron_variant&non_coding_transcript_variant	MODIFIER	D230017M19Rik	ENSMUSG00000097131	Transcript	ENSMUST00000181973	lincRNA		1/3									1		MGI	-	NA	0	-	NA	0	-	NA	0	-	NA	0	-	NA	0	-	NA	0	-	NA	0	-	NA	0
1	74191810	T	C	PASS	C	missense_variant	MODERATE	Cxcr1	ENSMUSG00000048480	Transcript	ENSMUST00000053389	protein_coding	2/2				1100	1052	351	Y/C	tAt/tGt		-1		MGI	-	NA	0	-	NA	0	-	NA	0	-	NA	0	-	NA	0	-	NA	0	-	NA	0	-	NA	0
1	74191810	T	C	PASS	C	missense_variant	MODERATE	Cxcr1	ENSMUSG00000048480	Transcript	ENSMUST00000190313	protein_coding	1/1				1426	1052	351	Y/C	tAt/tGt		-1		MGI	-	NA	0	-	NA	0	-	NA	0	-	NA	0	-	NA	0	-	NA	0	-	NA	0	-	NA	0
1	74192468	G	A	PASS	A	synonymous_variant	LOW	Cxcr1	ENSMUSG00000048480	Transcript	ENSMUST00000053389	protein_coding	2/2				442	394	132	L	Ctg/Ttg		-1		MGI	-	NA	0	-	NA	0	-	NA	0	-	NA	0	-	NA	0	-	NA	0	-	NA	0	VAR	49,12	0.182
1	74192468	G	A	PASS	A	synonymous_variant	LOW	Cxcr1	ENSMUSG00000048480	Transcript	ENSMUST00000190313	protein_coding	1/1				768	394	132	L	Ctg/Ttg		-1		MGI	-	NA	0	-	NA	0	-	NA	0	-	NA	0	-	NA	0	-	NA	0	-	NA	0	VAR	49,12	0.182
1	74285138	G	A	PASS	A	splice_donor_variant&non_coding_transcript_variant	HIGH	Pnkd	ENSMUSG00000026179	Transcript	ENSMUST00000138620	retained_intron		1/2									1		MGI	-	NA	0	-	NA	0	-	NA	0	-	NA	0	-	NA	0	-	NA	0	-	NA	0	-	NA	0
1	74285138	G	A	PASS	A	upstream_gene_variant	MODIFIER	Pnkd	ENSMUSG00000026179	Transcript	ENSMUST00000152492	retained_intron										639	1		MGI	-	NA	0	-	NA	0	-	NA	0	-	NA	0	-	NA	0	-	NA	0	-	NA	0	-	NA	0
1	74285138	G	A	PASS	A	upstream_gene_variant	MODIFIER	Aamp	ENSMUSG00000006299	Transcript	ENSMUST00000190008	protein_coding										717	-1	cds_end_NF	MGI	-	NA	0	-	NA	0	-	NA	0	-	NA	0	-	NA	0	-	NA	0	-	NA	0	-	NA	0
1	74285138	G	A	PASS	A	splice_donor_variant	HIGH	Pnkd	ENSMUSG00000026179	Transcript	ENSMUST00000027370	protein_coding		1/9									1		MGI	-	NA	0	-	NA	0	-	NA	0	-	NA	0	-	NA	0	-	NA	0	-	NA	0	-	NA	0
1	74285138	G	A	PASS	A	upstream_gene_variant	MODIFIER	Aamp	ENSMUSG00000006299	Transcript	ENSMUST00000191258	retained_intron										1996	-1		MGI	-	NA	0	-	NA	0	-	NA	0	-	NA	0	-	NA	0	-	NA	0	-	NA	0	-	NA	0
1	74285138	G	A	PASS	A	upstream_gene_variant	MODIFIER	Aamp	ENSMUSG00000006299	Transcript	ENSMUST00000178235	protein_coding										458	-1		MGI	-	NA	0	-	NA	0	-	NA	0	-	NA	0	-	NA	0	-	NA	0	-	NA	0	-	NA	0
1	74285138	G	A	PASS	A	downstream_gene_variant	MODIFIER	Gm37503	ENSMUSG00000103013	Transcript	ENSMUST00000192088	TEC										2404	-1		MGI	-	NA	0	-	NA	0	-	NA	0	-	NA	0	-	NA	0	-	NA	0	-	NA	0	-	NA	0
1	74285138	G	A	PASS	A	splice_donor_variant	HIGH	Pnkd	ENSMUSG00000026179	Transcript	ENSMUST00000113805	protein_coding		1/2									1		MGI	-	NA	0	-	NA	0	-	NA	0	-	NA	0	-	NA	0	-	NA	0	-	NA	0	-	NA	0
1	74285138	G	A	PASS	A	upstream_gene_variant	MODIFIER	Aamp	ENSMUSG00000006299	Transcript	ENSMUST00000006462	protein_coding										400	-1		MGI	-	NA	0	-	NA	0	-	NA	0	-	NA	0	-	NA	0	-	NA	0	-	NA	0	-	NA	0
1	74285138	G	A	PASS	A	upstream_gene_variant	MODIFIER	Aamp	ENSMUSG00000006299	Transcript	ENSMUST00000186833	retained_intron										1122	-1		MGI	-	NA	0	-	NA	0	-	NA	0	-	NA	0	-	NA	0	-	NA	0	-	NA	0	-	NA	0
1	74285138	G	A	PASS	A	downstream_gene_variant	MODIFIER	Tmbim1	ENSMUSG00000006301	Transcript	ENSMUST00000128505	protein_coding										4162	-1	cds_start_NF	MGI	-	NA	0	-	NA	0	-	NA	0	-	NA	0	-	NA	0	-	NA	0	-	NA	0	-	NA	0
1	74285138	G	A	PASS	A	downstream_gene_variant	MODIFIER	Tmbim1	ENSMUSG00000006301	Transcript	ENSMUST00000135384	retained_intron										3113	-1		MGI	-	NA	0	-	NA	0	-	NA	0	-	NA	0	-	NA	0	-	NA	0	-	NA	0	-	NA	0
1	74285138	G	A	PASS	A	downstream_gene_variant	MODIFIER	Tmbim1	ENSMUSG00000006301	Transcript	ENSMUST00000113796	protein_coding										3115	-1		MGI	-	NA	0	-	NA	0	-	NA	0	-	NA	0	-	NA	0	-	NA	0	-	NA	0	-	NA	0
1	74285138	G	A	PASS	A	splice_donor_variant	HIGH	Pnkd	ENSMUSG00000026179	Transcript	ENSMUST00000087226	protein_coding		1/10									1		MGI	-	NA	0	-	NA	0	-	NA	0	-	NA	0	-	NA	0	-	NA	0	-	NA	0	-	NA	0
1	74285138	G	A	PASS	A	downstream_gene_variant	MODIFIER	Tmbim1	ENSMUSG00000006301	Transcript	ENSMUST00000016309	protein_coding										3109	-1		MGI	-	NA	0	-	NA	0	-	NA	0	-	NA	0	-	NA	0	-	NA	0	-	NA	0	-	NA	0
1	74285138	G	A	PASS	A	splice_donor_variant&non_coding_transcript_variant	HIGH	Pnkd	ENSMUSG00000026179	Transcript	ENSMUST00000129219	retained_intron		1/1									1		MGI	-	NA	0	-	NA	0	-	NA	0	-	NA	0	-	NA	0	-	NA	0	-	NA	0	-	NA	0
1	74285138	G	A	PASS	A	downstream_gene_variant	MODIFIER	Tmbim1	ENSMUSG00000006301	Transcript	ENSMUST00000152603	retained_intron										3113	-1		MGI	-	NA	0	-	NA	0	-	NA	0	-	NA	0	-	NA	0	-	NA	0	-	NA	0	-	NA	0
1	74285138	G	A	PASS	A	downstream_gene_variant	MODIFIER	Gm28364	ENSMUSG00000101503	Transcript	ENSMUST00000187908	antisense										3272	1		MGI	-	NA	0	-	NA	0	-	NA	0	-	NA	0	-	NA	0	-	NA	0	-	NA	0	-	NA	0
1	74285138	G	A	PASS	A	upstream_gene_variant	MODIFIER	Aamp	ENSMUSG00000006299	Transcript	ENSMUST00000187046	protein_coding										1159	-1	cds_end_NF&cds_start_NF	MGI	-	NA	0	-	NA	0	-	NA	0	-	NA	0	-	NA	0	-	NA	0	-	NA	0	-	NA	0
1	74351793	C	T	PASS	T	downstream_gene_variant	MODIFIER	Pnkd	ENSMUSG00000026179	Transcript	ENSMUST00000138620	retained_intron										4227	1		MGI	-	NA	0	-	NA	0	-	NA	0	-	NA	0	-	NA	0	VAR	19,13	0.385	-	NA	0	-	NA	0
1	74351793	C	T	PASS	T	synonymous_variant	LOW	Pnkd	ENSMUSG00000026179	Transcript	ENSMUST00000027370	protein_coding	10/10				1046	1020	340	N	aaC/aaT		1		MGI	-	NA	0	-	NA	0	-	NA	0	-	NA	0	-	NA	0	VAR	19,13	0.385	-	NA	0	-	NA	0
1	74351793	C	T	PASS	T	synonymous_variant	LOW	Pnkd	ENSMUSG00000026179	Transcript	ENSMUST00000087225	protein_coding	9/9				966	945	315	N	aaC/aaT		1		MGI	-	NA	0	-	NA	0	-	NA	0	-	NA	0	-	NA	0	VAR	19,13	0.385	-	NA	0	-	NA	0
1	74351793	C	T	PASS	T	synonymous_variant	LOW	Pnkd	ENSMUSG00000026179	Transcript	ENSMUST00000087226	protein_coding	11/11				1153	1137	379	N	aaC/aaT		1		MGI	-	NA	0	-	NA	0	-	NA	0	-	NA	0	-	NA	0	VAR	19,13	0.385	-	NA	0	-	NA	0
1	74967668	C	T	PASS	T	3_prime_UTR_variant	MODIFIER	Nhej1	ENSMUSG00000026162	Transcript	ENSMUST00000152855	protein_coding	5/5				524						-1	cds_start_NF	MGI	-	NA	0	-	NA	0	-	NA	0	-	NA	0	-	NA	0	VAR	11,21	0.655	-	NA	0	-	NA	0
1	75133703	G	A	PASS	A	downstream_gene_variant	MODIFIER	Cnppd1	ENSMUSG00000033159	Transcript	ENSMUST00000187888	retained_intron										3082	-1		MGI	-	NA	0	-	NA	0	-	NA	0	-	NA	0	-	NA	0	-	NA	0	-	NA	0	-	NA	0
1	75133703	G	A	PASS	A	downstream_gene_variant	MODIFIER	Cnppd1	ENSMUSG00000033159	Transcript	ENSMUST00000041213	protein_coding										2068	-1		MGI	-	NA	0	-	NA	0	-	NA	0	-	NA	0	-	NA	0	-	NA	0	-	NA	0	-	NA	0
1	75133703	G	A	PASS	A	upstream_gene_variant	MODIFIER	Slc23a3	ENSMUSG00000026205	Transcript	ENSMUST00000188080	retained_intron										157	-1		MGI	-	NA	0	-	NA	0	-	NA	0	-	NA	0	-	NA	0	-	NA	0	-	NA	0	-	NA	0
1	75133703	G	A	PASS	A	synonymous_variant	LOW	Slc23a3	ENSMUSG00000026205	Transcript	ENSMUST00000027405	protein_coding	1/12				188	153	51	S	agC/agT		-1		MGI	-	NA	0	-	NA	0	-	NA	0	-	NA	0	-	NA	0	-	NA	0	-	NA	0	-	NA	0
1	75133703	G	A	PASS	A	downstream_gene_variant	MODIFIER	Cnppd1	ENSMUSG00000033159	Transcript	ENSMUST00000168720	protein_coding										851	-1		MGI	-	NA	0	-	NA	0	-	NA	0	-	NA	0	-	NA	0	-	NA	0	-	NA	0	-	NA	0
1	75133703	G	A	PASS	A	downstream_gene_variant	MODIFIER	Cnppd1	ENSMUSG00000033159	Transcript	ENSMUST00000188037	retained_intron										3389	-1		MGI	-	NA	0	-	NA	0	-	NA	0	-	NA	0	-	NA	0	-	NA	0	-	NA	0	-	NA	0
1	75133703	G	A	PASS	A	downstream_gene_variant	MODIFIER	Cnppd1	ENSMUSG00000033159	Transcript	ENSMUST00000190679	protein_coding										2065	-1		MGI	-	NA	0	-	NA	0	-	NA	0	-	NA	0	-	NA	0	-	NA	0	-	NA	0	-	NA	0
1	75133703	G	A	PASS	A	downstream_gene_variant	MODIFIER	Cnppd1	ENSMUSG00000033159	Transcript	ENSMUST00000189043	retained_intron										2068	-1		MGI	-	NA	0	-	NA	0	-	NA	0	-	NA	0	-	NA	0	-	NA	0	-	NA	0	-	NA	0
1	75388436	G	A	PASS	A	downstream_gene_variant	MODIFIER	Speg	ENSMUSG00000026207	Transcript	ENSMUST00000125118	retained_intron										488	1		MGI	-	NA	0	-	NA	0	-	NA	0	-	NA	0	-	NA	0	VAR	8,5	0.333	-	NA	0	-	NA	0
1	75388436	G	A	PASS	A	downstream_gene_variant	MODIFIER	Speg	ENSMUSG00000026207	Transcript	ENSMUST00000148515	protein_coding										91	1	cds_end_NF	MGI	-	NA	0	-	NA	0	-	NA	0	-	NA	0	-	NA	0	VAR	8,5	0.333	-	NA	0	-	NA	0
1	75388436	G	A	PASS	A	downstream_gene_variant	MODIFIER	Gm15178	ENSMUSG00000086053	Transcript	ENSMUST00000132100	antisense										3695	-1		MGI	-	NA	0	-	NA	0	-	NA	0	-	NA	0	-	NA	0	VAR	8,5	0.333	-	NA	0	-	NA	0
1	75388436	G	A	PASS	A	missense_variant	MODERATE	Speg	ENSMUSG00000026207	Transcript	ENSMUST00000137868	protein_coding	2/39				703	704	235	R/Q	cGa/cAa		1	cds_start_NF	MGI	-	NA	0	-	NA	0	-	NA	0	-	NA	0	-	NA	0	VAR	8,5	0.333	-	NA	0	-	NA	0
1	75388436	G	A	PASS	A	missense_variant	MODERATE	Speg	ENSMUSG00000026207	Transcript	ENSMUST00000113590	protein_coding	5/11				1170	1142	381	R/Q	cGa/cAa		1		MGI	-	NA	0	-	NA	0	-	NA	0	-	NA	0	-	NA	0	VAR	8,5	0.333	-	NA	0	-	NA	0
1	75388436	G	A	PASS	A	downstream_gene_variant	MODIFIER	Speg	ENSMUSG00000026207	Transcript	ENSMUST00000146705	processed_transcript										3461	1		MGI	-	NA	0	-	NA	0	-	NA	0	-	NA	0	-	NA	0	VAR	8,5	0.333	-	NA	0	-	NA	0
1	75388436	G	A	PASS	A	missense_variant	MODERATE	Speg	ENSMUSG00000026207	Transcript	ENSMUST00000087122	protein_coding	4/41				1603	1460	487	R/Q	cGa/cAa		1		MGI	-	NA	0	-	NA	0	-	NA	0	-	NA	0	-	NA	0	VAR	8,5	0.333	-	NA	0	-	NA	0
1	75388436	G	A	PASS	A	non_coding_transcript_exon_variant&non_coding_transcript_variant	MODIFIER	Speg	ENSMUSG00000026207	Transcript	ENSMUST00000132222	processed_transcript	2/2				804						1		MGI	-	NA	0	-	NA	0	-	NA	0	-	NA	0	-	NA	0	VAR	8,5	0.333	-	NA	0	-	NA	0
1	75388436	G	A	PASS	A	intron_variant&NMD_transcript_variant	MODIFIER	Speg	ENSMUSG00000026207	Transcript	ENSMUST00000132228	nonsense_mediated_decay		1/2									1	cds_start_NF	MGI	-	NA	0	-	NA	0	-	NA	0	-	NA	0	-	NA	0	VAR	8,5	0.333	-	NA	0	-	NA	0
1	75388436	G	A	PASS	A	downstream_gene_variant	MODIFIER	Speg	ENSMUSG00000026207	Transcript	ENSMUST00000125306	nonsense_mediated_decay										541	1		MGI	-	NA	0	-	NA	0	-	NA	0	-	NA	0	-	NA	0	VAR	8,5	0.333	-	NA	0	-	NA	0
1	75475774	C	T	PASS	T	upstream_gene_variant	MODIFIER	Tmem198	ENSMUSG00000051703	Transcript	ENSMUST00000050899	protein_coding										3806	1		MGI	-	NA	0	-	NA	0	-	NA	0	-	NA	0	-	NA	0	-	NA	0	-	NA	0	VAR	18,5	0.211
1	75475774	C	T	PASS	T	downstream_gene_variant	MODIFIER	Chpf	ENSMUSG00000032997	Transcript	ENSMUST00000124042	nonsense_mediated_decay										1736	-1		MGI	-	NA	0	-	NA	0	-	NA	0	-	NA	0	-	NA	0	-	NA	0	-	NA	0	VAR	18,5	0.211
1	75475774	C	T	PASS	T	synonymous_variant	LOW	Chpf	ENSMUSG00000032997	Transcript	ENSMUST00000094818	protein_coding	5/5				1866	1035	345	R	cgG/cgA		-1		MGI	-	NA	0	-	NA	0	-	NA	0	-	NA	0	-	NA	0	-	NA	0	-	NA	0	VAR	18,5	0.211
1	75475774	C	T	PASS	T	upstream_gene_variant	MODIFIER	Tmem198	ENSMUSG00000051703	Transcript	ENSMUST00000113575	protein_coding										3758	1		MGI	-	NA	0	-	NA	0	-	NA	0	-	NA	0	-	NA	0	-	NA	0	-	NA	0	VAR	18,5	0.211
1	75475774	C	T	PASS	T	3_prime_UTR_variant&NMD_transcript_variant	MODIFIER	Chpf	ENSMUSG00000032997	Transcript	ENSMUST00000138683	nonsense_mediated_decay	4/4				1257						-1		MGI	-	NA	0	-	NA	0	-	NA	0	-	NA	0	-	NA	0	-	NA	0	-	NA	0	VAR	18,5	0.211
1	75475774	C	T	PASS	T	non_coding_transcript_exon_variant&non_coding_transcript_variant	MODIFIER	Chpf	ENSMUSG00000032997	Transcript	ENSMUST00000143496	retained_intron	3/3				2135						-1		MGI	-	NA	0	-	NA	0	-	NA	0	-	NA	0	-	NA	0	-	NA	0	-	NA	0	VAR	18,5	0.211
1	75475774	C	T	PASS	T	synonymous_variant	LOW	Chpf	ENSMUSG00000032997	Transcript	ENSMUST00000079205	protein_coding	4/4				1687	1521	507	R	cgG/cgA		-1		MGI	-	NA	0	-	NA	0	-	NA	0	-	NA	0	-	NA	0	-	NA	0	-	NA	0	VAR	18,5	0.211
1	75475774	C	T	PASS	T	upstream_gene_variant	MODIFIER	Tmem198	ENSMUSG00000051703	Transcript	ENSMUST00000148980	protein_coding										3802	1	cds_end_NF	MGI	-	NA	0	-	NA	0	-	NA	0	-	NA	0	-	NA	0	-	NA	0	-	NA	0	VAR	18,5	0.211
1	75475774	C	T	PASS	T	downstream_gene_variant	MODIFIER	Asic4	ENSMUSG00000033007	Transcript	ENSMUST00000113577	protein_coding										1434	1		MGI	-	NA	0	-	NA	0	-	NA	0	-	NA	0	-	NA	0	-	NA	0	-	NA	0	VAR	18,5	0.211
1	75475774	C	T	PASS	T	upstream_gene_variant	MODIFIER	Tmem198	ENSMUSG00000051703	Transcript	ENSMUST00000187411	protein_coding										3930	1	cds_end_NF&cds_start_NF	MGI	-	NA	0	-	NA	0	-	NA	0	-	NA	0	-	NA	0	-	NA	0	-	NA	0	VAR	18,5	0.211
1	75475774	C	T	PASS	T	downstream_gene_variant	MODIFIER	Asic4	ENSMUSG00000033007	Transcript	ENSMUST00000037708	protein_coding										1431	1		MGI	-	NA	0	-	NA	0	-	NA	0	-	NA	0	-	NA	0	-	NA	0	-	NA	0	VAR	18,5	0.211
1	75475774	C	T	PASS	T	downstream_gene_variant	MODIFIER	Obsl1	ENSMUSG00000026211	Transcript	ENSMUST00000156499	retained_intron										3536	-1		MGI	-	NA	0	-	NA	0	-	NA	0	-	NA	0	-	NA	0	-	NA	0	-	NA	0	VAR	18,5	0.211
1	75509511	C	T	PASS	T	upstream_gene_variant	MODIFIER	Obsl1	ENSMUSG00000026211	Transcript	ENSMUST00000113567	protein_coding										3150	-1		MGI	-	NA	0	-	NA	0	-	NA	0	-	NA	0	-	NA	0	VAR	12,3	0.214	-	NA	0	-	NA	0
1	75509511	C	T	PASS	T	downstream_gene_variant	MODIFIER	Gm15181	ENSMUSG00000082745	Transcript	ENSMUST00000120142	unprocessed_pseudogene										4596	-1		MGI	-	NA	0	-	NA	0	-	NA	0	-	NA	0	-	NA	0	VAR	12,3	0.214	-	NA	0	-	NA	0
1	75509511	C	T	PASS	T	upstream_gene_variant	MODIFIER	Obsl1	ENSMUSG00000026211	Transcript	ENSMUST00000145306	retained_intron										3059	-1		MGI	-	NA	0	-	NA	0	-	NA	0	-	NA	0	-	NA	0	VAR	12,3	0.214	-	NA	0	-	NA	0
1	75509511	C	T	PASS	T	upstream_gene_variant	MODIFIER	Obsl1	ENSMUSG00000026211	Transcript	ENSMUST00000155084	protein_coding										3870	-1	cds_start_NF	MGI	-	NA	0	-	NA	0	-	NA	0	-	NA	0	-	NA	0	VAR	12,3	0.214	-	NA	0	-	NA	0
1	75509511	C	T	PASS	T	missense_variant	MODERATE	Inha	ENSMUSG00000032968	Transcript	ENSMUST00000037330	protein_coding	2/2				620	449	150	A/V	gCg/gTg		1		MGI	-	NA	0	-	NA	0	-	NA	0	-	NA	0	-	NA	0	VAR	12,3	0.214	-	NA	0	-	NA	0
1	75509511	C	T	PASS	T	upstream_gene_variant	MODIFIER	Obsl1	ENSMUSG00000026211	Transcript	ENSMUST00000129403	retained_intron										3150	-1		MGI	-	NA	0	-	NA	0	-	NA	0	-	NA	0	-	NA	0	VAR	12,3	0.214	-	NA	0	-	NA	0
1	75509511	C	T	PASS	T	upstream_gene_variant	MODIFIER	Obsl1	ENSMUSG00000026211	Transcript	ENSMUST00000113565	protein_coding										3150	-1		MGI	-	NA	0	-	NA	0	-	NA	0	-	NA	0	-	NA	0	VAR	12,3	0.214	-	NA	0	-	NA	0
1	75556053	G	A	PASS	A	downstream_gene_variant	MODIFIER	Slc4a3	ENSMUSG00000006576	Transcript	ENSMUST00000154101	protein_coding										4671	1	cds_end_NF	MGI	-	NA	0	-	NA	0	-	NA	0	-	NA	0	-	NA	0	-	NA	0	VAR	27,10	0.267	-	NA	0
1	75556053	G	A	PASS	A	missense_variant	MODERATE	Slc4a3	ENSMUSG00000006576	Transcript	ENSMUST00000124341	protein_coding	19/23				3172	2956	986	V/I	Gtc/Atc		1		MGI	-	NA	0	-	NA	0	-	NA	0	-	NA	0	-	NA	0	-	NA	0	VAR	27,10	0.267	-	NA	0
1	75556053	G	A	PASS	A	downstream_gene_variant	MODIFIER	Slc4a3	ENSMUSG00000006576	Transcript	ENSMUST00000142257	retained_intron										4924	1		MGI	-	NA	0	-	NA	0	-	NA	0	-	NA	0	-	NA	0	-	NA	0	VAR	27,10	0.267	-	NA	0
1	75556053	G	A	PASS	A	non_coding_transcript_exon_variant&non_coding_transcript_variant	MODIFIER	Slc4a3	ENSMUSG00000006576	Transcript	ENSMUST00000132612	retained_intron	17/21				3508						1		MGI	-	NA	0	-	NA	0	-	NA	0	-	NA	0	-	NA	0	-	NA	0	VAR	27,10	0.267	-	NA	0
1	75556053	G	A	PASS	A	downstream_gene_variant	MODIFIER	Slc4a3	ENSMUSG00000006576	Transcript	ENSMUST00000132110	nonsense_mediated_decay										2321	1	cds_start_NF	MGI	-	NA	0	-	NA	0	-	NA	0	-	NA	0	-	NA	0	-	NA	0	VAR	27,10	0.267	-	NA	0
1	75556053	G	A	PASS	A	downstream_gene_variant	MODIFIER	Slc4a3	ENSMUSG00000006576	Transcript	ENSMUST00000145258	nonsense_mediated_decay										928	1	cds_start_NF	MGI	-	NA	0	-	NA	0	-	NA	0	-	NA	0	-	NA	0	-	NA	0	VAR	27,10	0.267	-	NA	0
1	75556053	G	A	PASS	A	3_prime_UTR_variant&NMD_transcript_variant	MODIFIER	Slc4a3	ENSMUSG00000006576	Transcript	ENSMUST00000027415	nonsense_mediated_decay	19/23				3198						1		MGI	-	NA	0	-	NA	0	-	NA	0	-	NA	0	-	NA	0	-	NA	0	VAR	27,10	0.267	-	NA	0
1	77380847	T	G	PASS	G	intron_variant	MODIFIER	Epha4	ENSMUSG00000026235	Transcript	ENSMUST00000188797	protein_coding		14/16									-1		MGI	-	NA	0	-	NA	0	-	NA	0	-	NA	0	VAR	115,11	0.092	-	NA	0	-	NA	0	-	NA	0
1	77380847	T	G	PASS	G	intron_variant&NMD_transcript_variant	MODIFIER	Epha4	ENSMUSG00000026235	Transcript	ENSMUST00000190149	nonsense_mediated_decay		13/15									-1		MGI	-	NA	0	-	NA	0	-	NA	0	-	NA	0	VAR	115,11	0.092	-	NA	0	-	NA	0	-	NA	0
1	77380847	T	G	PASS	G	intron_variant&NMD_transcript_variant	MODIFIER	Epha4	ENSMUSG00000026235	Transcript	ENSMUST00000188952	nonsense_mediated_decay		14/17									-1		MGI	-	NA	0	-	NA	0	-	NA	0	-	NA	0	VAR	115,11	0.092	-	NA	0	-	NA	0	-	NA	0
1	77380847	T	G	PASS	G	intron_variant	MODIFIER	Epha4	ENSMUSG00000026235	Transcript	ENSMUST00000027451	protein_coding		14/17									-1		MGI	-	NA	0	-	NA	0	-	NA	0	-	NA	0	VAR	115,11	0.092	-	NA	0	-	NA	0	-	NA	0
1	77380847	T	G	PASS	G	upstream_gene_variant	MODIFIER	Epha4	ENSMUSG00000026235	Transcript	ENSMUST00000187346	protein_coding										3240	-1	cds_start_NF	MGI	-	NA	0	-	NA	0	-	NA	0	-	NA	0	VAR	115,11	0.092	-	NA	0	-	NA	0	-	NA	0
1	78706365	C	T	PASS	T	missense_variant	MODERATE	Acsl3	ENSMUSG00000032883	Transcript	ENSMUST00000142704	protein_coding	15/15				2374	2113	705	L/F	Ctt/Ttt		1		MGI	-	NA	0	-	NA	0	-	NA	0	-	NA	0	-	NA	0	-	NA	0	-	NA	0	VAR	91,13	0.135
1	78706365	C	T	PASS	T	missense_variant	MODERATE	Acsl3	ENSMUSG00000032883	Transcript	ENSMUST00000035779	protein_coding	16/16				2572	2113	705	L/F	Ctt/Ttt		1		MGI	-	NA	0	-	NA	0	-	NA	0	-	NA	0	-	NA	0	-	NA	0	-	NA	0	VAR	91,13	0.135
1	78706365	C	T	PASS	T	missense_variant	MODERATE	Acsl3	ENSMUSG00000032883	Transcript	ENSMUST00000134566	protein_coding	14/14				1956	1657	553	L/F	Ctt/Ttt		1		MGI	-	NA	0	-	NA	0	-	NA	0	-	NA	0	-	NA	0	-	NA	0	-	NA	0	VAR	91,13	0.135
1	82288400	T	C	PASS	C	synonymous_variant	LOW	Irs1	ENSMUSG00000055980	Transcript	ENSMUST00000069799	protein_coding	1/2				3017	2094	698	V	gtA/gtG		-1		MGI	-	NA	0	-	NA	0	-	NA	0	-	NA	0	-	NA	0	VAR	37,22	0.373	-	NA	0	-	NA	0
1	82453883	A	C	PASS	C	missense_variant	MODERATE	Col4a4	ENSMUSG00000067158	Transcript	ENSMUST00000087050	protein_coding	47/48				5030	4679	1560	V/G	gTg/gGg		-1		MGI	-	NA	0	VAR	17,5	0.25	-	NA	0	-	NA	0	-	NA	0	-	NA	0	-	NA	0	-	NA	0
1	82489022	C	T	PASS	T	missense_variant	MODERATE	Col4a4	ENSMUSG00000067158	Transcript	ENSMUST00000087050	protein_coding	31/48				3176	2825	942	R/Q	cGa/cAa		-1		MGI	-	NA	0	-	NA	0	-	NA	0	-	NA	0	-	NA	0	-	NA	0	-	NA	0	-	NA	0
1	82648606	G	T	PASS	T	missense_variant	MODERATE	Col4a3	ENSMUSG00000079465	Transcript	ENSMUST00000113457	protein_coding	4/52				632	263	88	G/V	gGc/gTc		1		MGI	-	NA	0	-	NA	0	-	NA	0	-	NA	0	-	NA	0	-	NA	0	-	NA	0	-	NA	0
1	83159876	C	T	PASS	T	intron_variant	MODIFIER	Daw1	ENSMUSG00000053161	Transcript	ENSMUST00000065403	protein_coding		1/12									1		MGI	-	NA	0	-	NA	0	-	NA	0	-	NA	0	-	NA	0	-	NA	0	-	NA	0	-	NA	0
1	83159876	C	T	PASS	T	intron_variant	MODIFIER	Daw1	ENSMUSG00000053161	Transcript	ENSMUST00000113436	protein_coding		1/9									1		MGI	-	NA	0	-	NA	0	-	NA	0	-	NA	0	-	NA	0	-	NA	0	-	NA	0	-	NA	0
1	83159876	C	T	PASS	T	intron_variant&NMD_transcript_variant	MODIFIER	Daw1	ENSMUSG00000053161	Transcript	ENSMUST00000149342	nonsense_mediated_decay		1/12									1		MGI	-	NA	0	-	NA	0	-	NA	0	-	NA	0	-	NA	0	-	NA	0	-	NA	0	-	NA	0
1	83159876	C	T	PASS	T	intron_variant&non_coding_transcript_variant	MODIFIER	Daw1	ENSMUSG00000053161	Transcript	ENSMUST00000133079	retained_intron		1/1									1		MGI	-	NA	0	-	NA	0	-	NA	0	-	NA	0	-	NA	0	-	NA	0	-	NA	0	-	NA	0
1	83159876	C	T	PASS	T	intron_variant	MODIFIER	Daw1	ENSMUSG00000053161	Transcript	ENSMUST00000065436	protein_coding		1/9									1		MGI	-	NA	0	-	NA	0	-	NA	0	-	NA	0	-	NA	0	-	NA	0	-	NA	0	-	NA	0
1	83159876	C	T	PASS	T	downstream_gene_variant	MODIFIER	Gm29519	ENSMUSG00000101173	Transcript	ENSMUST00000186994	processed_pseudogene										859	1		MGI	-	NA	0	-	NA	0	-	NA	0	-	NA	0	-	NA	0	-	NA	0	-	NA	0	-	NA	0
1	84476430	C	A	PASS	A	missense_variant	MODERATE	Dner	ENSMUSG00000036766	Transcript	ENSMUST00000049126	protein_coding	7/13				1669	1176	392	K/N	aaG/aaT		-1		MGI	-	NA	0	-	NA	0	-	NA	0	-	NA	0	-	NA	0	-	NA	0	-	NA	0	-	NA	0
1	84759029	C	T	PASS	T	synonymous_variant	LOW	Trip12	ENSMUSG00000026219	Transcript	ENSMUST00000186465	protein_coding	17/41				2552	2469	823	T	acG/acA		-1		MGI	VAR	140	1	VAR	156	1	VAR	82,81	0.496	VAR	122	1	VAR	68,56	0.473	VAR	156	1	VAR	59,69	0.525	VAR	143	1
1	84759029	C	T	PASS	T	upstream_gene_variant	MODIFIER	Trip12	ENSMUSG00000026219	Transcript	ENSMUST00000189841	nonsense_mediated_decay										4625	-1	cds_start_NF	MGI	VAR	140	1	VAR	156	1	VAR	82,81	0.496	VAR	122	1	VAR	68,56	0.473	VAR	156	1	VAR	59,69	0.525	VAR	143	1
1	84759029	C	T	PASS	T	synonymous_variant	LOW	Trip12	ENSMUSG00000026219	Transcript	ENSMUST00000027421	protein_coding	17/41				2594	2469	823	T	acG/acA		-1		MGI	VAR	140	1	VAR	156	1	VAR	82,81	0.496	VAR	122	1	VAR	68,56	0.473	VAR	156	1	VAR	59,69	0.525	VAR	143	1
1	84759029	C	T	PASS	T	non_coding_transcript_exon_variant&non_coding_transcript_variant	MODIFIER	Trip12	ENSMUSG00000026219	Transcript	ENSMUST00000185567	retained_intron	1/2				1156						-1		MGI	VAR	140	1	VAR	156	1	VAR	82,81	0.496	VAR	122	1	VAR	68,56	0.473	VAR	156	1	VAR	59,69	0.525	VAR	143	1
1	84759029	C	T	PASS	T	intron_variant&NMD_transcript_variant	MODIFIER	Trip12	ENSMUSG00000026219	Transcript	ENSMUST00000185909	nonsense_mediated_decay		4/7									-1		MGI	VAR	140	1	VAR	156	1	VAR	82,81	0.496	VAR	122	1	VAR	68,56	0.473	VAR	156	1	VAR	59,69	0.525	VAR	143	1
1	84759029	C	T	PASS	T	synonymous_variant	LOW	Trip12	ENSMUSG00000026219	Transcript	ENSMUST00000186894	protein_coding	17/20				2594	2469	823	T	acG/acA		-1	cds_end_NF	MGI	VAR	140	1	VAR	156	1	VAR	82,81	0.496	VAR	122	1	VAR	68,56	0.473	VAR	156	1	VAR	59,69	0.525	VAR	143	1
1	84759029	C	T	PASS	T	synonymous_variant	LOW	Trip12	ENSMUSG00000026219	Transcript	ENSMUST00000186648	protein_coding	17/41				2479	2370	790	T	acG/acA		-1		MGI	VAR	140	1	VAR	156	1	VAR	82,81	0.496	VAR	122	1	VAR	68,56	0.473	VAR	156	1	VAR	59,69	0.525	VAR	143	1
1	84881182	G	A	PASS	A	missense_variant	MODERATE	Fbxo36	ENSMUSG00000073633	Transcript	ENSMUST00000097672	protein_coding	2/4				219	187	63	D/N	Gat/Aat		1		MGI	-	NA	0	-	NA	0	-	NA	0	-	NA	0	-	NA	0	-	NA	0	-	NA	0	-	NA	0
1	84881182	G	A	PASS	A	non_coding_transcript_exon_variant&non_coding_transcript_variant	MODIFIER	Fbxo36	ENSMUSG00000073633	Transcript	ENSMUST00000151737	processed_transcript	2/4				1031						1		MGI	-	NA	0	-	NA	0	-	NA	0	-	NA	0	-	NA	0	-	NA	0	-	NA	0	-	NA	0
1	84881182	G	A	PASS	A	non_coding_transcript_exon_variant&non_coding_transcript_variant	MODIFIER	Fbxo36	ENSMUSG00000073633	Transcript	ENSMUST00000139562	processed_transcript	2/4				199						1		MGI	-	NA	0	-	NA	0	-	NA	0	-	NA	0	-	NA	0	-	NA	0	-	NA	0	-	NA	0
1	84881182	G	A	PASS	A	non_coding_transcript_exon_variant&non_coding_transcript_variant	MODIFIER	Fbxo36	ENSMUSG00000073633	Transcript	ENSMUST00000143656	processed_transcript	3/5				406						1		MGI	-	NA	0	-	NA	0	-	NA	0	-	NA	0	-	NA	0	-	NA	0	-	NA	0	-	NA	0
1	85276886	C	A	PASS	A	downstream_gene_variant	MODIFIER	Gm16026	ENSMUSG00000079455	Transcript	ENSMUST00000094774	transcribed_unprocessed_pseudogene										1502	1		MGI	VAR	10,3	0.231	-	NA	0	-	NA	0	VAR	3,5	0.625	VAR	1,2	0.667	VAR	5,3	0.375	VAR	3,2	0.4	-	NA	0
1	85276886	C	A	PASS	A	non_coding_transcript_exon_variant&non_coding_transcript_variant	MODIFIER	Gm16026	ENSMUSG00000079455	Transcript	ENSMUST00000162923	transcribed_unprocessed_pseudogene	5/5				601						1		MGI	VAR	10,3	0.231	-	NA	0	-	NA	0	VAR	3,5	0.625	VAR	1,2	0.667	VAR	5,3	0.375	VAR	3,2	0.4	-	NA	0
1	85276886	C	A	PASS	A	non_coding_transcript_exon_variant&non_coding_transcript_variant	MODIFIER	Gm16026	ENSMUSG00000079455	Transcript	ENSMUST00000159695	transcribed_unprocessed_pseudogene	2/7				232						1		MGI	VAR	10,3	0.231	-	NA	0	-	NA	0	VAR	3,5	0.625	VAR	1,2	0.667	VAR	5,3	0.375	VAR	3,2	0.4	-	NA	0
1	85276886	C	A	PASS	A	non_coding_transcript_exon_variant&non_coding_transcript_variant	MODIFIER	Gm16026	ENSMUSG00000079455	Transcript	ENSMUST00000163068	transcribed_unprocessed_pseudogene	4/4				1813						1		MGI	VAR	10,3	0.231	-	NA	0	-	NA	0	VAR	3,5	0.625	VAR	1,2	0.667	VAR	5,3	0.375	VAR	3,2	0.4	-	NA	0
1	85276886	C	A	PASS	A	downstream_gene_variant	MODIFIER	Gm16026	ENSMUSG00000079455	Transcript	ENSMUST00000159849	transcribed_unprocessed_pseudogene										3398	1		MGI	VAR	10,3	0.231	-	NA	0	-	NA	0	VAR	3,5	0.625	VAR	1,2	0.667	VAR	5,3	0.375	VAR	3,2	0.4	-	NA	0
1	85276886	C	A	PASS	A	downstream_gene_variant	MODIFIER	Gm16026	ENSMUSG00000079455	Transcript	ENSMUST00000162652	transcribed_unprocessed_pseudogene										710	1		MGI	VAR	10,3	0.231	-	NA	0	-	NA	0	VAR	3,5	0.625	VAR	1,2	0.667	VAR	5,3	0.375	VAR	3,2	0.4	-	NA	0
1	85609959	G	T	PASS	T	upstream_gene_variant	MODIFIER	Sp140	ENSMUSG00000070031	Transcript	ENSMUST00000162925	protein_coding										874	1	cds_start_NF	MGI	VAR	10,3	0.231	-	NA	0	VAR	12,3	0.2	-	NA	0	-	NA	0	VAR	9,3	0.25	-	NA	0	-	NA	0
1	85609959	G	T	PASS	T	non_coding_transcript_exon_variant&non_coding_transcript_variant	MODIFIER	Gm10552	ENSMUSG00000073628	Transcript	ENSMUST00000113396	antisense	1/1				266						-1		MGI	VAR	10,3	0.231	-	NA	0	VAR	12,3	0.2	-	NA	0	-	NA	0	VAR	9,3	0.25	-	NA	0	-	NA	0
1	85609959	G	T	PASS	T	intron_variant&non_coding_transcript_variant	MODIFIER	Gm10552	ENSMUSG00000073628	Transcript	ENSMUST00000161763	antisense		2/2									-1		MGI	VAR	10,3	0.231	-	NA	0	VAR	12,3	0.2	-	NA	0	-	NA	0	VAR	9,3	0.25	-	NA	0	-	NA	0
1	85609959	G	T	PASS	T	intron_variant&NMD_transcript_variant	MODIFIER	Sp140	ENSMUSG00000070031	Transcript	ENSMUST00000113385	nonsense_mediated_decay		3/3									1		MGI	VAR	10,3	0.231	-	NA	0	VAR	12,3	0.2	-	NA	0	-	NA	0	VAR	9,3	0.25	-	NA	0	-	NA	0
1	85609959	G	T	PASS	T	intron_variant	MODIFIER	Sp140	ENSMUSG00000070031	Transcript	ENSMUST00000080204	protein_coding		2/16									1		MGI	VAR	10,3	0.231	-	NA	0	VAR	12,3	0.2	-	NA	0	-	NA	0	VAR	9,3	0.25	-	NA	0	-	NA	0
1	85642923	T	C	PASS	C	upstream_gene_variant	MODIFIER	Sp140	ENSMUSG00000070031	Transcript	ENSMUST00000160119	retained_intron										66	1		MGI	-	NA	0	-	NA	0	-	NA	0	-	NA	0	-	NA	0	VAR	105,5	0.046	-	NA	0	VAR	87,8	0.087
1	85642923	T	C	PASS	C	downstream_gene_variant	MODIFIER	Sp140	ENSMUSG00000070031	Transcript	ENSMUST00000159234	processed_transcript										33	1		MGI	-	NA	0	-	NA	0	-	NA	0	-	NA	0	-	NA	0	VAR	105,5	0.046	-	NA	0	VAR	87,8	0.087
1	85642923	T	C	PASS	C	non_coding_transcript_exon_variant&non_coding_transcript_variant	MODIFIER	Gm17017	ENSMUSG00000090246	Transcript	ENSMUST00000161540	antisense	2/2				704						-1		MGI	-	NA	0	-	NA	0	-	NA	0	-	NA	0	-	NA	0	VAR	105,5	0.046	-	NA	0	VAR	87,8	0.087
1	85642923	T	C	PASS	C	intron_variant	MODIFIER	Sp140	ENSMUSG00000070031	Transcript	ENSMUST00000161497	protein_coding		5/5									1	cds_start_NF	MGI	-	NA	0	-	NA	0	-	NA	0	-	NA	0	-	NA	0	VAR	105,5	0.046	-	NA	0	VAR	87,8	0.087
1	85642923	T	C	PASS	C	intron_variant	MODIFIER	Sp140	ENSMUSG00000070031	Transcript	ENSMUST00000080204	protein_coding		14/16									1		MGI	-	NA	0	-	NA	0	-	NA	0	-	NA	0	-	NA	0	VAR	105,5	0.046	-	NA	0	VAR	87,8	0.087
1	86100007	G	A	PASS	A	missense_variant	MODERATE	Htr2b	ENSMUSG00000026228	Transcript	ENSMUST00000027431	protein_coding	4/4				1102	776	259	T/I	aCa/aTa		-1		MGI	-	NA	0	-	NA	0	-	NA	0	-	NA	0	-	NA	0	-	NA	0	-	NA	0	VAR	82,13	0.135
1	86100007	G	A	PASS	A	intron_variant	MODIFIER	Psmd1	ENSMUSG00000026229	Transcript	ENSMUST00000027432	protein_coding		16/24									1		MGI	-	NA	0	-	NA	0	-	NA	0	-	NA	0	-	NA	0	-	NA	0	-	NA	0	VAR	82,13	0.135
1	86100007	G	A	PASS	A	intron_variant&NMD_transcript_variant	MODIFIER	Psmd1	ENSMUSG00000026229	Transcript	ENSMUST00000139715	nonsense_mediated_decay		15/20									1		MGI	-	NA	0	-	NA	0	-	NA	0	-	NA	0	-	NA	0	-	NA	0	-	NA	0	VAR	82,13	0.135
1	86100007	G	A	PASS	A	downstream_gene_variant	MODIFIER	Htr2b	ENSMUSG00000026228	Transcript	ENSMUST00000155077	protein_coding										94	-1	cds_start_NF&cds_end_NF	MGI	-	NA	0	-	NA	0	-	NA	0	-	NA	0	-	NA	0	-	NA	0	-	NA	0	VAR	82,13	0.135
1	86359169	G	A	PASS	A	upstream_gene_variant	MODIFIER	Snord82	ENSMUSG00000064823	Transcript	ENSMUST00000082889	snoRNA										2839	-1		MGI	VAR	23,6	0.182	-	NA	0	-	NA	0	-	NA	0	-	NA	0	-	NA	0	-	NA	0	-	NA	0
1	86359169	G	A	PASS	A	intron_variant&non_coding_transcript_variant	MODIFIER	Ncl	ENSMUSG00000026234	Transcript	ENSMUST00000185676	retained_intron		1/11									-1		MGI	VAR	23,6	0.182	-	NA	0	-	NA	0	-	NA	0	-	NA	0	-	NA	0	-	NA	0	-	NA	0
1	86359169	G	A	PASS	A	upstream_gene_variant	MODIFIER	C130036L24Rik	ENSMUSG00000073627	Transcript	ENSMUST00000190804	retained_intron										419	1		MGI	VAR	23,6	0.182	-	NA	0	-	NA	0	-	NA	0	-	NA	0	-	NA	0	-	NA	0	-	NA	0
1	86359169	G	A	PASS	A	upstream_gene_variant	MODIFIER	C130036L24Rik	ENSMUSG00000073627	Transcript	ENSMUST00000137643	processed_transcript										415	1		MGI	VAR	23,6	0.182	-	NA	0	-	NA	0	-	NA	0	-	NA	0	-	NA	0	-	NA	0	-	NA	0
1	86359169	G	A	PASS	A	upstream_gene_variant	MODIFIER	C130036L24Rik	ENSMUSG00000073627	Transcript	ENSMUST00000127284	retained_intron										405	1		MGI	VAR	23,6	0.182	-	NA	0	-	NA	0	-	NA	0	-	NA	0	-	NA	0	-	NA	0	-	NA	0
1	86359169	G	A	PASS	A	upstream_gene_variant	MODIFIER	Ncl	ENSMUSG00000026234	Transcript	ENSMUST00000185785	protein_coding										200	-1	cds_end_NF	MGI	VAR	23,6	0.182	-	NA	0	-	NA	0	-	NA	0	-	NA	0	-	NA	0	-	NA	0	-	NA	0
1	86359169	G	A	PASS	A	intron_variant	MODIFIER	Ncl	ENSMUSG00000026234	Transcript	ENSMUST00000027438	protein_coding		1/13									-1		MGI	VAR	23,6	0.182	-	NA	0	-	NA	0	-	NA	0	-	NA	0	-	NA	0	-	NA	0	-	NA	0
1	86526928	C	T	PASS	T	missense_variant	MODERATE	Ptma	ENSMUSG00000026238	Transcript	ENSMUST00000186255	protein_coding	1/4				193	23	8	T/I	aCc/aTc		1		MGI	-	NA	0	-	NA	0	-	NA	0	-	NA	0	-	NA	0	-	NA	0	-	NA	0	-	NA	0
1	86526928	C	T	PASS	T	non_coding_transcript_exon_variant&non_coding_transcript_variant	MODIFIER	Ptma	ENSMUSG00000026238	Transcript	ENSMUST00000186932	processed_transcript	1/5				188						1		MGI	-	NA	0	-	NA	0	-	NA	0	-	NA	0	-	NA	0	-	NA	0	-	NA	0	-	NA	0
1	86526928	C	T	PASS	T	missense_variant	MODERATE	Ptma	ENSMUSG00000026238	Transcript	ENSMUST00000188533	protein_coding	1/5				122	23	8	T/I	aCc/aTc		1		MGI	-	NA	0	-	NA	0	-	NA	0	-	NA	0	-	NA	0	-	NA	0	-	NA	0	-	NA	0
1	86526928	C	T	PASS	T	missense_variant	MODERATE	Ptma	ENSMUSG00000026238	Transcript	ENSMUST00000045897	protein_coding	1/5				203	23	8	T/I	aCc/aTc		1		MGI	-	NA	0	-	NA	0	-	NA	0	-	NA	0	-	NA	0	-	NA	0	-	NA	0	-	NA	0
1	86526928	C	T	PASS	T	missense_variant	MODERATE	Ptma	ENSMUSG00000026238	Transcript	ENSMUST00000188699	protein_coding	1/5				192	23	8	T/I	aCc/aTc		1	cds_end_NF	MGI	-	NA	0	-	NA	0	-	NA	0	-	NA	0	-	NA	0	-	NA	0	-	NA	0	-	NA	0
1	86526932	C	T	PASS	T	synonymous_variant	LOW	Ptma	ENSMUSG00000026238	Transcript	ENSMUST00000186255	protein_coding	1/4				197	27	9	S	agC/agT		1		MGI	-	NA	0	-	NA	0	-	NA	0	-	NA	0	-	NA	0	VAR	17,14	0.48	-	NA	0	-	NA	0
1	86526932	C	T	PASS	T	non_coding_transcript_exon_variant&non_coding_transcript_variant	MODIFIER	Ptma	ENSMUSG00000026238	Transcript	ENSMUST00000186932	processed_transcript	1/5				192						1		MGI	-	NA	0	-	NA	0	-	NA	0	-	NA	0	-	NA	0	VAR	17,14	0.48	-	NA	0	-	NA	0
1	86526932	C	T	PASS	T	synonymous_variant	LOW	Ptma	ENSMUSG00000026238	Transcript	ENSMUST00000188533	protein_coding	1/5				126	27	9	S	agC/agT		1		MGI	-	NA	0	-	NA	0	-	NA	0	-	NA	0	-	NA	0	VAR	17,14	0.48	-	NA	0	-	NA	0
1	86526932	C	T	PASS	T	synonymous_variant	LOW	Ptma	ENSMUSG00000026238	Transcript	ENSMUST00000045897	protein_coding	1/5				207	27	9	S	agC/agT		1		MGI	-	NA	0	-	NA	0	-	NA	0	-	NA	0	-	NA	0	VAR	17,14	0.48	-	NA	0	-	NA	0
1	86526932	C	T	PASS	T	synonymous_variant	LOW	Ptma	ENSMUSG00000026238	Transcript	ENSMUST00000188699	protein_coding	1/5				196	27	9	S	agC/agT		1	cds_end_NF	MGI	-	NA	0	-	NA	0	-	NA	0	-	NA	0	-	NA	0	VAR	17,14	0.48	-	NA	0	-	NA	0
1	86526957	C	T	PASS	T	splice_region_variant&intron_variant	LOW	Ptma	ENSMUSG00000026238	Transcript	ENSMUST00000186255	protein_coding		1/3									1		MGI	VAR	20,7	0.217	-	NA	0	-	NA	0	-	NA	0	-	NA	0	-	NA	0	-	NA	0	-	NA	0
1	86526957	C	T	PASS	T	splice_region_variant&intron_variant&non_coding_transcript_variant	LOW	Ptma	ENSMUSG00000026238	Transcript	ENSMUST00000186932	processed_transcript		1/4									1		MGI	VAR	20,7	0.217	-	NA	0	-	NA	0	-	NA	0	-	NA	0	-	NA	0	-	NA	0	-	NA	0
1	86526957	C	T	PASS	T	splice_region_variant&intron_variant	LOW	Ptma	ENSMUSG00000026238	Transcript	ENSMUST00000188533	protein_coding		1/4									1		MGI	VAR	20,7	0.217	-	NA	0	-	NA	0	-	NA	0	-	NA	0	-	NA	0	-	NA	0	-	NA	0
1	86526957	C	T	PASS	T	splice_region_variant&intron_variant	LOW	Ptma	ENSMUSG00000026238	Transcript	ENSMUST00000045897	protein_coding		1/4									1		MGI	VAR	20,7	0.217	-	NA	0	-	NA	0	-	NA	0	-	NA	0	-	NA	0	-	NA	0	-	NA	0
1	86526957	C	T	PASS	T	splice_region_variant&intron_variant	LOW	Ptma	ENSMUSG00000026238	Transcript	ENSMUST00000188699	protein_coding		1/4									1	cds_end_NF	MGI	VAR	20,7	0.217	-	NA	0	-	NA	0	-	NA	0	-	NA	0	-	NA	0	-	NA	0	-	NA	0
1	86529907	G	A	PASS	A	intron_variant	MODIFIER	Ptma	ENSMUSG00000026238	Transcript	ENSMUST00000186255	protein_coding		3/3									1		MGI	-	NA	0	-	NA	0	-	NA	0	-	NA	0	-	NA	0	-	NA	0	-	NA	0	VAR	96,16	0.16
1	86529907	G	A	PASS	A	downstream_gene_variant	MODIFIER	Ptma	ENSMUSG00000026238	Transcript	ENSMUST00000186932	processed_transcript										162	1		MGI	-	NA	0	-	NA	0	-	NA	0	-	NA	0	-	NA	0	-	NA	0	-	NA	0	VAR	96,16	0.16
1	86529907	G	A	PASS	A	intron_variant	MODIFIER	Ptma	ENSMUSG00000026238	Transcript	ENSMUST00000188533	protein_coding		4/4									1		MGI	-	NA	0	-	NA	0	-	NA	0	-	NA	0	-	NA	0	-	NA	0	-	NA	0	VAR	96,16	0.16
1	86529907	G	A	PASS	A	intron_variant	MODIFIER	Ptma	ENSMUSG00000026238	Transcript	ENSMUST00000045897	protein_coding		4/4									1		MGI	-	NA	0	-	NA	0	-	NA	0	-	NA	0	-	NA	0	-	NA	0	-	NA	0	VAR	96,16	0.16
1	86529907	G	A	PASS	A	downstream_gene_variant	MODIFIER	Ptma	ENSMUSG00000026238	Transcript	ENSMUST00000188699	protein_coding										380	1	cds_end_NF	MGI	-	NA	0	-	NA	0	-	NA	0	-	NA	0	-	NA	0	-	NA	0	-	NA	0	VAR	96,16	0.16
1	87100192	C	T	PASS	T	downstream_gene_variant	MODIFIER	Gm29371	ENSMUSG00000101625	Transcript	ENSMUST00000186823	lincRNA										3774	1		MGI	-	NA	0	-	NA	0	-	NA	0	-	NA	0	-	NA	0	-	NA	0	-	NA	0	VAR	64,4	0.07
1	87100192	C	T	PASS	T	missense_variant	MODERATE	Alpi	ENSMUSG00000079440	Transcript	ENSMUST00000113270	protein_coding	6/11				736	665	222	G/E	gGa/gAa		-1		MGI	-	NA	0	-	NA	0	-	NA	0	-	NA	0	-	NA	0	-	NA	0	-	NA	0	VAR	64,4	0.07
1	87701448	G	A	PASS	A	missense_variant	MODERATE	Inpp5d	ENSMUSG00000026288	Transcript	ENSMUST00000167032	protein_coding	12/22				1313	1154	385	R/Q	cGa/cAa		1		MGI	-	NA	0	-	NA	0	-	NA	0	-	NA	0	-	NA	0	-	NA	0	VAR	120,33	0.19	-	NA	0
1	87701448	G	A	PASS	A	missense_variant	MODERATE	Inpp5d	ENSMUSG00000026288	Transcript	ENSMUST00000042275	protein_coding	17/27				2067	1940	647	R/Q	cGa/cAa		1		MGI	-	NA	0	-	NA	0	-	NA	0	-	NA	0	-	NA	0	-	NA	0	VAR	120,33	0.19	-	NA	0
1	87701448	G	A	PASS	A	missense_variant&NMD_transcript_variant	MODERATE	Inpp5d	ENSMUSG00000026288	Transcript	ENSMUST00000072999	nonsense_mediated_decay	17/28				2031	1940	647	R/Q	cGa/cAa		1		MGI	-	NA	0	-	NA	0	-	NA	0	-	NA	0	-	NA	0	-	NA	0	VAR	120,33	0.19	-	NA	0
1	87701448	G	A	PASS	A	missense_variant	MODERATE	Inpp5d	ENSMUSG00000026288	Transcript	ENSMUST00000168783	protein_coding	17/28				2033	1943	648	R/Q	cGa/cAa		1		MGI	-	NA	0	-	NA	0	-	NA	0	-	NA	0	-	NA	0	-	NA	0	VAR	120,33	0.19	-	NA	0
1	87701448	G	A	PASS	A	missense_variant	MODERATE	Inpp5d	ENSMUSG00000026288	Transcript	ENSMUST00000170300	protein_coding	12/23				1313	1154	385	R/Q	cGa/cAa		1		MGI	-	NA	0	-	NA	0	-	NA	0	-	NA	0	-	NA	0	-	NA	0	VAR	120,33	0.19	-	NA	0
1	87701448	G	A	PASS	A	missense_variant	MODERATE	Inpp5d	ENSMUSG00000026288	Transcript	ENSMUST00000169754	protein_coding	17/27				2120	1943	648	R/Q	cGa/cAa		1		MGI	-	NA	0	-	NA	0	-	NA	0	-	NA	0	-	NA	0	-	NA	0	VAR	120,33	0.19	-	NA	0
1	87778918	G	A	PASS	A	splice_region_variant&intron_variant	LOW	Atg16l1	ENSMUSG00000026289	Transcript	ENSMUST00000113190	protein_coding		10/18									1		MGI	-	NA	0	-	NA	0	-	NA	0	-	NA	0	-	NA	0	-	NA	0	-	NA	0	-	NA	0
1	87778918	G	A	PASS	A	splice_region_variant&intron_variant	LOW	Atg16l1	ENSMUSG00000026289	Transcript	ENSMUST00000027512	protein_coding		9/17									1		MGI	-	NA	0	-	NA	0	-	NA	0	-	NA	0	-	NA	0	-	NA	0	-	NA	0	-	NA	0
1	87778918	G	A	PASS	A	downstream_gene_variant	MODIFIER	Atg16l1	ENSMUSG00000026289	Transcript	ENSMUST00000129431	retained_intron										3776	1		MGI	-	NA	0	-	NA	0	-	NA	0	-	NA	0	-	NA	0	-	NA	0	-	NA	0	-	NA	0
1	87778918	G	A	PASS	A	splice_region_variant&intron_variant&non_coding_transcript_variant	LOW	Atg16l1	ENSMUSG00000026289	Transcript	ENSMUST00000139628	retained_intron		1/1									1		MGI	-	NA	0	-	NA	0	-	NA	0	-	NA	0	-	NA	0	-	NA	0	-	NA	0	-	NA	0
1	87778918	G	A	PASS	A	splice_region_variant&intron_variant&non_coding_transcript_variant	LOW	Atg16l1	ENSMUSG00000026289	Transcript	ENSMUST00000137638	retained_intron		8/11									1		MGI	-	NA	0	-	NA	0	-	NA	0	-	NA	0	-	NA	0	-	NA	0	-	NA	0	-	NA	0
1	87778918	G	A	PASS	A	splice_region_variant&intron_variant&non_coding_transcript_variant	LOW	Atg16l1	ENSMUSG00000026289	Transcript	ENSMUST00000151037	retained_intron		10/17									1		MGI	-	NA	0	-	NA	0	-	NA	0	-	NA	0	-	NA	0	-	NA	0	-	NA	0	-	NA	0
1	87778918	G	A	PASS	A	splice_region_variant&intron_variant	LOW	Atg16l1	ENSMUSG00000026289	Transcript	ENSMUST00000113186	protein_coding		8/16									1		MGI	-	NA	0	-	NA	0	-	NA	0	-	NA	0	-	NA	0	-	NA	0	-	NA	0	-	NA	0
1	87778918	G	A	PASS	A	downstream_gene_variant	MODIFIER	Gm25395	ENSMUSG00000087968	Transcript	ENSMUST00000157343	scaRNA										1709	1		MGI	-	NA	0	-	NA	0	-	NA	0	-	NA	0	-	NA	0	-	NA	0	-	NA	0	-	NA	0
1	87778918	G	A	PASS	A	non_coding_transcript_exon_variant&non_coding_transcript_variant	MODIFIER	Atg16l1	ENSMUSG00000026289	Transcript	ENSMUST00000127884	retained_intron	1/4				461						1		MGI	-	NA	0	-	NA	0	-	NA	0	-	NA	0	-	NA	0	-	NA	0	-	NA	0	-	NA	0
1	89145262	C	T	PASS	T	missense_variant	MODERATE	Sh3bp4	ENSMUSG00000036206	Transcript	ENSMUST00000066279	protein_coding	4/6				2220	1831	611	P/S	Ccc/Tcc		1		MGI	-	NA	0	-	NA	0	-	NA	0	-	NA	0	-	NA	0	-	NA	0	-	NA	0	VAR	59,9	0.141
1	90804104	G	A	PASS	A	stop_gained	HIGH	Col6a3	ENSMUSG00000048126	Transcript	ENSMUST00000097653	protein_coding	7/41				2840	2605	869	Q/*	Cag/Tag		-1		MGI	-	NA	0	-	NA	0	-	NA	0	-	NA	0	-	NA	0	VAR	62,40	0.386	-	NA	0	-	NA	0
1	90804104	G	A	PASS	A	stop_gained	HIGH	Col6a3	ENSMUSG00000048126	Transcript	ENSMUST00000130846	protein_coding	10/11				4637	4426	1476	Q/*	Cag/Tag		-1	cds_end_NF	MGI	-	NA	0	-	NA	0	-	NA	0	-	NA	0	-	NA	0	VAR	62,40	0.386	-	NA	0	-	NA	0
1	90804104	G	A	PASS	A	stop_gained	HIGH	Col6a3	ENSMUSG00000048126	Transcript	ENSMUST00000056925	protein_coding	10/44				4680	4426	1476	Q/*	Cag/Tag		-1		MGI	-	NA	0	-	NA	0	-	NA	0	-	NA	0	-	NA	0	VAR	62,40	0.386	-	NA	0	-	NA	0
1	90804104	G	A	PASS	A	stop_gained	HIGH	Col6a3	ENSMUSG00000048126	Transcript	ENSMUST00000188587	protein_coding	7/41				2859	2605	869	Q/*	Cag/Tag		-1		MGI	-	NA	0	-	NA	0	-	NA	0	-	NA	0	-	NA	0	VAR	62,40	0.386	-	NA	0	-	NA	0
1	90804104	G	A	PASS	A	non_coding_transcript_exon_variant&non_coding_transcript_variant	MODIFIER	Col6a3	ENSMUSG00000048126	Transcript	ENSMUST00000136916	retained_intron	2/15				662						-1		MGI	-	NA	0	-	NA	0	-	NA	0	-	NA	0	-	NA	0	VAR	62,40	0.386	-	NA	0	-	NA	0
1	90943674	G	A	PASS	A	downstream_gene_variant	MODIFIER	Mlph	ENSMUSG00000026303	Transcript	ENSMUST00000136220	retained_intron										3435	1		MGI	-	NA	0	-	NA	0	-	NA	0	-	NA	0	-	NA	0	-	NA	0	-	NA	0	-	NA	0
1	90943674	G	A	PASS	A	intron_variant	MODIFIER	Mlph	ENSMUSG00000026303	Transcript	ENSMUST00000027528	protein_coding		13/15									1		MGI	-	NA	0	-	NA	0	-	NA	0	-	NA	0	-	NA	0	-	NA	0	-	NA	0	-	NA	0
1	90953127	T	G	PASS	G	missense_variant	MODERATE	Prlh	ENSMUSG00000090550	Transcript	ENSMUST00000166281	protein_coding	1/2				20	20	7	L/R	cTt/cGt		1		MGI	-	NA	0	-	NA	0	-	NA	0	-	NA	0	-	NA	0	-	NA	0	VAR	12,7	0.357	-	NA	0
1	90953127	T	G	PASS	G	downstream_gene_variant	MODIFIER	Mlph	ENSMUSG00000026303	Transcript	ENSMUST00000027528	protein_coding										1985	1		MGI	-	NA	0	-	NA	0	-	NA	0	-	NA	0	-	NA	0	-	NA	0	VAR	12,7	0.357	-	NA	0
1	91105320	G	C	PASS	C	intron_variant	MODIFIER	Lrrfip1	ENSMUSG00000026305	Transcript	ENSMUST00000189617	protein_coding		16/24									1		MGI	-	NA	0	-	NA	0	-	NA	0	-	NA	0	VAR	40,3	0.073	-	NA	0	-	NA	0	-	NA	0
1	91105320	G	C	PASS	C	downstream_gene_variant	MODIFIER	Lrrfip1	ENSMUSG00000026305	Transcript	ENSMUST00000186762	protein_coding										4739	1	cds_end_NF	MGI	-	NA	0	-	NA	0	-	NA	0	-	NA	0	VAR	40,3	0.073	-	NA	0	-	NA	0	-	NA	0
1	91105320	G	C	PASS	C	intron_variant	MODIFIER	Lrrfip1	ENSMUSG00000026305	Transcript	ENSMUST00000189505	protein_coding		11/12									1	cds_end_NF	MGI	-	NA	0	-	NA	0	-	NA	0	-	NA	0	VAR	40,3	0.073	-	NA	0	-	NA	0	-	NA	0
1	91105320	G	C	PASS	C	intron_variant	MODIFIER	Lrrfip1	ENSMUSG00000026305	Transcript	ENSMUST00000097650	protein_coding		14/22									1		MGI	-	NA	0	-	NA	0	-	NA	0	-	NA	0	VAR	40,3	0.073	-	NA	0	-	NA	0	-	NA	0
1	91105320	G	C	PASS	C	intron_variant	MODIFIER	Lrrfip1	ENSMUSG00000026305	Transcript	ENSMUST00000185531	protein_coding		16/21									1	cds_end_NF	MGI	-	NA	0	-	NA	0	-	NA	0	-	NA	0	VAR	40,3	0.073	-	NA	0	-	NA	0	-	NA	0
1	91105320	G	C	PASS	C	intron_variant	MODIFIER	Lrrfip1	ENSMUSG00000026305	Transcript	ENSMUST00000068116	protein_coding		6/12									1		MGI	-	NA	0	-	NA	0	-	NA	0	-	NA	0	VAR	40,3	0.073	-	NA	0	-	NA	0	-	NA	0
1	91105320	G	C	PASS	C	intron_variant	MODIFIER	Lrrfip1	ENSMUSG00000026305	Transcript	ENSMUST00000068167	protein_coding		14/22									1		MGI	-	NA	0	-	NA	0	-	NA	0	-	NA	0	VAR	40,3	0.073	-	NA	0	-	NA	0	-	NA	0
1	91105320	G	C	PASS	C	intron_variant	MODIFIER	Lrrfip1	ENSMUSG00000026305	Transcript	ENSMUST00000097649	protein_coding		5/7									1		MGI	-	NA	0	-	NA	0	-	NA	0	-	NA	0	VAR	40,3	0.073	-	NA	0	-	NA	0	-	NA	0
1	91169102	G	A	PASS	A	downstream_gene_variant	MODIFIER	Gm7776	ENSMUSG00000100018	Transcript	ENSMUST00000191211	processed_pseudogene										2327	-1		MGI	-	NA	0	VAR	54,7	0.149	-	NA	0	-	NA	0	-	NA	0	-	NA	0	-	NA	0	-	NA	0
1	91169102	G	A	PASS	A	splice_region_variant&intron_variant	LOW	Rbm44	ENSMUSG00000070732	Transcript	ENSMUST00000094698	protein_coding		15/15									1		MGI	-	NA	0	VAR	54,7	0.149	-	NA	0	-	NA	0	-	NA	0	-	NA	0	-	NA	0	-	NA	0
1	91169102	G	A	PASS	A	splice_region_variant&intron_variant&non_coding_transcript_variant	LOW	Rbm44	ENSMUSG00000070732	Transcript	ENSMUST00000185229	retained_intron		2/2									1		MGI	-	NA	0	VAR	54,7	0.149	-	NA	0	-	NA	0	-	NA	0	-	NA	0	-	NA	0	-	NA	0
1	91412790	G	A	PASS	A	non_coding_transcript_exon_variant&non_coding_transcript_variant	MODIFIER	Hes6	ENSMUSG00000067071	Transcript	ENSMUST00000126136	retained_intron	3/3				266						-1		MGI	-	NA	0	VAR	11,7	0.357	-	NA	0	-	NA	0	-	NA	0	-	NA	0	-	NA	0	-	NA	0
1	91412790	G	A	PASS	A	synonymous_variant	LOW	Hes6	ENSMUSG00000067071	Transcript	ENSMUST00000086851	protein_coding	3/4				266	181	61	L	Cta/Tta		-1		MGI	-	NA	0	VAR	11,7	0.357	-	NA	0	-	NA	0	-	NA	0	-	NA	0	-	NA	0	-	NA	0
1	91412790	G	A	PASS	A	non_coding_transcript_exon_variant&non_coding_transcript_variant	MODIFIER	Hes6	ENSMUSG00000067071	Transcript	ENSMUST00000150520	processed_transcript	3/4				168						-1		MGI	-	NA	0	VAR	11,7	0.357	-	NA	0	-	NA	0	-	NA	0	-	NA	0	-	NA	0	-	NA	0
1	91412790	G	A	PASS	A	non_coding_transcript_exon_variant&non_coding_transcript_variant	MODIFIER	Hes6	ENSMUSG00000067071	Transcript	ENSMUST00000155752	retained_intron	2/3				342						-1		MGI	-	NA	0	VAR	11,7	0.357	-	NA	0	-	NA	0	-	NA	0	-	NA	0	-	NA	0	-	NA	0
1	91412790	G	A	PASS	A	downstream_gene_variant	MODIFIER	Per2	ENSMUSG00000055866	Transcript	ENSMUST00000069620	protein_coding										3192	-1		MGI	-	NA	0	VAR	11,7	0.357	-	NA	0	-	NA	0	-	NA	0	-	NA	0	-	NA	0	-	NA	0
1	91412790	G	A	PASS	A	non_coding_transcript_exon_variant&non_coding_transcript_variant	MODIFIER	Hes6	ENSMUSG00000067071	Transcript	ENSMUST00000132188	retained_intron	2/3				329						-1		MGI	-	NA	0	VAR	11,7	0.357	-	NA	0	-	NA	0	-	NA	0	-	NA	0	-	NA	0	-	NA	0
1	91439897	C	T	PASS	T	synonymous_variant	LOW	Per2	ENSMUSG00000055866	Transcript	ENSMUST00000069620	protein_coding	8/23				1121	951	317	S	tcG/tcA		-1		MGI	VAR	28,4	0.138	-	NA	0	-	NA	0	-	NA	0	-	NA	0	-	NA	0	-	NA	0	-	NA	0
1	92973301	C	T	PASS	T	intron_variant	MODIFIER	Gpr35	ENSMUSG00000026271	Transcript	ENSMUST00000189697	protein_coding		2/2									1	cds_end_NF	MGI	-	NA	0	-	NA	0	-	NA	0	-	NA	0	-	NA	0	VAR	2,11	0.833	-	NA	0	-	NA	0
1	92973301	C	T	PASS	T	intron_variant	MODIFIER	Gpr35	ENSMUSG00000026271	Transcript	ENSMUST00000186298	protein_coding		1/1									1		MGI	-	NA	0	-	NA	0	-	NA	0	-	NA	0	-	NA	0	VAR	2,11	0.833	-	NA	0	-	NA	0
1	92973301	C	T	PASS	T	intron_variant	MODIFIER	Gpr35	ENSMUSG00000026271	Transcript	ENSMUST00000185421	protein_coding		1/1									1	cds_end_NF	MGI	-	NA	0	-	NA	0	-	NA	0	-	NA	0	-	NA	0	VAR	2,11	0.833	-	NA	0	-	NA	0
1	92973301	C	T	PASS	T	upstream_gene_variant	MODIFIER	Gpr35	ENSMUSG00000026271	Transcript	ENSMUST00000064480	protein_coding										2046	1		MGI	-	NA	0	-	NA	0	-	NA	0	-	NA	0	-	NA	0	VAR	2,11	0.833	-	NA	0	-	NA	0
1	92973301	C	T	PASS	T	intron_variant	MODIFIER	Gpr35	ENSMUSG00000026271	Transcript	ENSMUST00000027489	protein_coding		1/1									1		MGI	-	NA	0	-	NA	0	-	NA	0	-	NA	0	-	NA	0	VAR	2,11	0.833	-	NA	0	-	NA	0
1	93236140	C	T	PASS	T	missense_variant	MODERATE	Sned1	ENSMUSG00000047793	Transcript	ENSMUST00000062202	protein_coding	1/31				300	152	51	S/L	tCa/tTa		1		MGI	VAR	26,6	0.174	-	NA	0	-	NA	0	-	NA	0	-	NA	0	-	NA	0	-	NA	0	-	NA	0
1	93236140	C	T	PASS	T	non_coding_transcript_exon_variant&non_coding_transcript_variant	MODIFIER	Sned1	ENSMUSG00000047793	Transcript	ENSMUST00000172289	retained_intron	1/23				290						1		MGI	VAR	26,6	0.174	-	NA	0	-	NA	0	-	NA	0	-	NA	0	-	NA	0	-	NA	0	-	NA	0
1	93392275	C	T	PASS	T	synonymous_variant	LOW	Ano7	ENSMUSG00000034107	Transcript	ENSMUST00000058682	protein_coding	11/24				1166	1041	347	L	ctC/ctT		1		MGI	-	NA	0	-	NA	0	-	NA	0	-	NA	0	-	NA	0	-	NA	0	-	NA	0	VAR	21,8	0.269
1	93392275	C	T	PASS	T	synonymous_variant	LOW	Ano7	ENSMUSG00000034107	Transcript	ENSMUST00000186641	protein_coding	11/24				1166	1041	347	L	ctC/ctT		1		MGI	-	NA	0	-	NA	0	-	NA	0	-	NA	0	-	NA	0	-	NA	0	-	NA	0	VAR	21,8	0.269
1	93609951	T	C	PASS	C	intron_variant	MODIFIER	Farp2	ENSMUSG00000034066	Transcript	ENSMUST00000120301	protein_coding		18/26									1		MGI	-	NA	0	-	NA	0	-	NA	0	-	NA	0	-	NA	0	-	NA	0	-	NA	0	VAR	28,3	0.103
1	95653631	G	A	PASS	A	missense_variant	MODERATE	St8sia4	ENSMUSG00000040710	Transcript	ENSMUST00000189556	protein_coding	3/4				659	385	129	P/S	Cct/Tct		-1		MGI	-	NA	0	-	NA	0	-	NA	0	-	NA	0	-	NA	0	-	NA	0	-	NA	0	VAR	93,15	0.14
1	95653631	G	A	PASS	A	downstream_gene_variant	MODIFIER	St8sia4	ENSMUSG00000040710	Transcript	ENSMUST00000187936	retained_intron										4683	-1		MGI	-	NA	0	-	NA	0	-	NA	0	-	NA	0	-	NA	0	-	NA	0	-	NA	0	VAR	93,15	0.14
1	95653631	G	A	PASS	A	missense_variant	MODERATE	St8sia4	ENSMUSG00000040710	Transcript	ENSMUST00000043336	protein_coding	3/5				695	385	129	P/S	Cct/Tct		-1		MGI	-	NA	0	-	NA	0	-	NA	0	-	NA	0	-	NA	0	-	NA	0	-	NA	0	VAR	93,15	0.14
1	97740615	G	A	PASS	A	downstream_gene_variant	MODIFIER	Ppip5k2	ENSMUSG00000040648	Transcript	ENSMUST00000152788	retained_intron										1556	-1		MGI	-	NA	0	-	NA	0	-	NA	0	-	NA	0	-	NA	0	-	NA	0	-	NA	0	VAR	76,4	0.062
1	97740615	G	A	PASS	A	synonymous_variant	LOW	Ppip5k2	ENSMUSG00000040648	Transcript	ENSMUST00000112845	protein_coding	17/31				2607	1767	589	T	acC/acT		-1		MGI	-	NA	0	-	NA	0	-	NA	0	-	NA	0	-	NA	0	-	NA	0	-	NA	0	VAR	76,4	0.062
1	97740615	G	A	PASS	A	synonymous_variant	LOW	Ppip5k2	ENSMUSG00000040648	Transcript	ENSMUST00000042509	protein_coding	17/28				2607	1785	595	T	acC/acT		-1		MGI	-	NA	0	-	NA	0	-	NA	0	-	NA	0	-	NA	0	-	NA	0	-	NA	0	VAR	76,4	0.062
1	97740615	G	A	PASS	A	synonymous_variant	LOW	Ppip5k2	ENSMUSG00000040648	Transcript	ENSMUST00000171129	protein_coding	16/27				1767	1767	589	T	acC/acT		-1		MGI	-	NA	0	-	NA	0	-	NA	0	-	NA	0	-	NA	0	-	NA	0	-	NA	0	VAR	76,4	0.062
1	97792290	C	T	PASS	T	splice_region_variant&intron_variant	LOW	Gin1	ENSMUSG00000026333	Transcript	ENSMUST00000027571	protein_coding		7/7									1		MGI	-	NA	0	-	NA	0	-	NA	0	-	NA	0	-	NA	0	-	NA	0	-	NA	0	-	NA	0
1	97792290	C	T	PASS	T	splice_region_variant&intron_variant&NMD_transcript_variant	LOW	Gin1	ENSMUSG00000026333	Transcript	ENSMUST00000138142	nonsense_mediated_decay		6/6									1		MGI	-	NA	0	-	NA	0	-	NA	0	-	NA	0	-	NA	0	-	NA	0	-	NA	0	-	NA	0
1	97792290	C	T	PASS	T	splice_region_variant&intron_variant	LOW	Gin1	ENSMUSG00000026333	Transcript	ENSMUST00000112844	protein_coding		7/7									1		MGI	-	NA	0	-	NA	0	-	NA	0	-	NA	0	-	NA	0	-	NA	0	-	NA	0	-	NA	0
1	97792290	C	T	PASS	T	downstream_gene_variant	MODIFIER	Pam	ENSMUSG00000026335	Transcript	ENSMUST00000159041	protein_coding										2824	-1	cds_start_NF	MGI	-	NA	0	-	NA	0	-	NA	0	-	NA	0	-	NA	0	-	NA	0	-	NA	0	-	NA	0
1	98423121	A	C	PASS	C	intron_variant&NMD_transcript_variant	MODIFIER	Slco6d1	ENSMUSG00000026336	Transcript	ENSMUST00000162468	nonsense_mediated_decay		1/14									1		MGI	VAR	110,13	0.079	-	NA	0	-	NA	0	-	NA	0	-	NA	0	-	NA	0	-	NA	0	-	NA	0
1	98423121	A	C	PASS	C	missense_variant	MODERATE	Slco6d1	ENSMUSG00000026336	Transcript	ENSMUST00000027575	protein_coding	2/14				407	325	109	K/Q	Aaa/Caa		1		MGI	VAR	110,13	0.079	-	NA	0	-	NA	0	-	NA	0	-	NA	0	-	NA	0	-	NA	0	-	NA	0
1	98423121	A	C	PASS	C	missense_variant	MODERATE	Slco6d1	ENSMUSG00000026336	Transcript	ENSMUST00000160796	protein_coding	2/13				377	325	109	K/Q	Aaa/Caa		1		MGI	VAR	110,13	0.079	-	NA	0	-	NA	0	-	NA	0	-	NA	0	-	NA	0	-	NA	0	-	NA	0
1	100141217	T	G	PASS	G	missense_variant	MODERATE	Cntnap5b	ENSMUSG00000067028	Transcript	ENSMUST00000086738	protein_coding	8/24				1103	1103	368	I/S	aTc/aGc		1		MGI	-	NA	0	-	NA	0	-	NA	0	-	NA	0	VAR	257,24	0.085	-	NA	0	-	NA	0	-	NA	0
1	100141217	T	G	PASS	G	missense_variant	MODERATE	Cntnap5b	ENSMUSG00000067028	Transcript	ENSMUST00000188735	protein_coding	2/17				161	161	54	I/S	aTc/aGc		1	cds_start_NF	MGI	-	NA	0	-	NA	0	-	NA	0	-	NA	0	VAR	257,24	0.085	-	NA	0	-	NA	0	-	NA	0
1	100481855	T	G	PASS	G	intron_variant	MODIFIER	Cntnap5b	ENSMUSG00000067028	Transcript	ENSMUST00000086738	protein_coding		22/23									1		MGI	-	NA	0	-	NA	0	VAR	98,10	0.089	-	NA	0	-	NA	0	-	NA	0	-	NA	0	-	NA	0
1	100481855	T	G	PASS	G	intron_variant	MODIFIER	Cntnap5b	ENSMUSG00000067028	Transcript	ENSMUST00000188735	protein_coding		15/16									1	cds_start_NF	MGI	-	NA	0	-	NA	0	VAR	98,10	0.089	-	NA	0	-	NA	0	-	NA	0	-	NA	0	-	NA	0
1	105664376	C	T	PASS	T	upstream_gene_variant	MODIFIER	Pign	ENSMUSG00000056536	Transcript	ENSMUST00000191408	retained_intron										699	-1		MGI	-	NA	0	-	NA	0	-	NA	0	-	NA	0	-	NA	0	-	NA	0	-	NA	0	-	NA	0
1	105664376	C	T	PASS	T	upstream_gene_variant	MODIFIER	Pign	ENSMUSG00000056536	Transcript	ENSMUST00000187537	protein_coding										733	-1		MGI	-	NA	0	-	NA	0	-	NA	0	-	NA	0	-	NA	0	-	NA	0	-	NA	0	-	NA	0
1	105664376	C	T	PASS	T	non_coding_transcript_exon_variant&non_coding_transcript_variant	MODIFIER	2310035C23Rik	ENSMUSG00000026319	Transcript	ENSMUST00000191150	processed_transcript	1/2				440						1		MGI	-	NA	0	-	NA	0	-	NA	0	-	NA	0	-	NA	0	-	NA	0	-	NA	0	-	NA	0
1	105664376	C	T	PASS	T	upstream_gene_variant	MODIFIER	Pign	ENSMUSG00000056536	Transcript	ENSMUST00000186485	protein_coding										714	-1		MGI	-	NA	0	-	NA	0	-	NA	0	-	NA	0	-	NA	0	-	NA	0	-	NA	0	-	NA	0
1	105664376	C	T	PASS	T	upstream_gene_variant	MODIFIER	2310035C23Rik	ENSMUSG00000026319	Transcript	ENSMUST00000191293	retained_intron										65	1		MGI	-	NA	0	-	NA	0	-	NA	0	-	NA	0	-	NA	0	-	NA	0	-	NA	0	-	NA	0
1	105664376	C	T	PASS	T	upstream_gene_variant	MODIFIER	Pign	ENSMUSG00000056536	Transcript	ENSMUST00000190811	protein_coding										714	-1		MGI	-	NA	0	-	NA	0	-	NA	0	-	NA	0	-	NA	0	-	NA	0	-	NA	0	-	NA	0
1	105664376	C	T	PASS	T	missense_variant	MODERATE	2310035C23Rik	ENSMUSG00000026319	Transcript	ENSMUST00000039173	protein_coding	1/29				494	269	90	A/V	gCc/gTc		1		MGI	-	NA	0	-	NA	0	-	NA	0	-	NA	0	-	NA	0	-	NA	0	-	NA	0	-	NA	0
1	105664376	C	T	PASS	T	missense_variant&NMD_transcript_variant	MODERATE	2310035C23Rik	ENSMUSG00000026319	Transcript	ENSMUST00000186807	nonsense_mediated_decay	1/29				516	269	90	A/V	gCc/gTc		1		MGI	-	NA	0	-	NA	0	-	NA	0	-	NA	0	-	NA	0	-	NA	0	-	NA	0	-	NA	0
1	105664376	C	T	PASS	T	upstream_gene_variant	MODIFIER	Pign	ENSMUSG00000056536	Transcript	ENSMUST00000185209	retained_intron										704	-1		MGI	-	NA	0	-	NA	0	-	NA	0	-	NA	0	-	NA	0	-	NA	0	-	NA	0	-	NA	0
1	105664376	C	T	PASS	T	missense_variant	MODERATE	2310035C23Rik	ENSMUSG00000026319	Transcript	ENSMUST00000190501	protein_coding	1/28				454	269	90	A/V	gCc/gTc		1		MGI	-	NA	0	-	NA	0	-	NA	0	-	NA	0	-	NA	0	-	NA	0	-	NA	0	-	NA	0
1	105664376	C	T	PASS	T	upstream_gene_variant	MODIFIER	Pign	ENSMUSG00000056536	Transcript	ENSMUST00000185983	retained_intron										700	-1		MGI	-	NA	0	-	NA	0	-	NA	0	-	NA	0	-	NA	0	-	NA	0	-	NA	0	-	NA	0
1	105664376	C	T	PASS	T	missense_variant	MODERATE	2310035C23Rik	ENSMUSG00000026319	Transcript	ENSMUST00000086721	protein_coding	1/29				464	269	90	A/V	gCc/gTc		1		MGI	-	NA	0	-	NA	0	-	NA	0	-	NA	0	-	NA	0	-	NA	0	-	NA	0	-	NA	0
1	105664376	C	T	PASS	T	upstream_gene_variant	MODIFIER	Pign	ENSMUSG00000056536	Transcript	ENSMUST00000187909	retained_intron										703	-1		MGI	-	NA	0	-	NA	0	-	NA	0	-	NA	0	-	NA	0	-	NA	0	-	NA	0	-	NA	0
1	105664376	C	T	PASS	T	intron_variant&non_coding_transcript_variant	MODIFIER	2310035C23Rik	ENSMUSG00000026319	Transcript	ENSMUST00000189091	processed_transcript		1/4									1		MGI	-	NA	0	-	NA	0	-	NA	0	-	NA	0	-	NA	0	-	NA	0	-	NA	0	-	NA	0
1	105808217	C	T	PASS	T	non_coding_transcript_exon_variant&non_coding_transcript_variant	MODIFIER	Tnfrsf11a	ENSMUSG00000026321	Transcript	ENSMUST00000187812	retained_intron	2/4				155						1		MGI	-	NA	0	-	NA	0	-	NA	0	-	NA	0	-	NA	0	-	NA	0	-	NA	0	-	NA	0
1	105808217	C	T	PASS	T	synonymous_variant	LOW	Tnfrsf11a	ENSMUSG00000026321	Transcript	ENSMUST00000027559	protein_coding	2/10				187	153	51	C	tgC/tgT		1		MGI	-	NA	0	-	NA	0	-	NA	0	-	NA	0	-	NA	0	-	NA	0	-	NA	0	-	NA	0
1	105991363	C	T	PASS	T	missense_variant	MODERATE	Zcchc2	ENSMUSG00000038866	Transcript	ENSMUST00000119166	protein_coding	1/13				675	574	192	P/S	Ccc/Tcc		1		MGI	-	NA	0	-	NA	0	-	NA	0	-	NA	0	-	NA	0	-	NA	0	-	NA	0	VAR	5,3	0.375
1	105991363	C	T	PASS	T	missense_variant	MODERATE	Zcchc2	ENSMUSG00000038866	Transcript	ENSMUST00000118196	protein_coding	1/14				958	574	192	P/S	Ccc/Tcc		1		MGI	-	NA	0	-	NA	0	-	NA	0	-	NA	0	-	NA	0	-	NA	0	-	NA	0	VAR	5,3	0.375
1	105991363	C	T	PASS	T	upstream_gene_variant	MODIFIER	Gm7160	ENSMUSG00000099843	Transcript	ENSMUST00000188519	lincRNA										1111	-1		MGI	-	NA	0	-	NA	0	-	NA	0	-	NA	0	-	NA	0	-	NA	0	-	NA	0	VAR	5,3	0.375
1	105991363	C	T	PASS	T	upstream_gene_variant	MODIFIER	Gm7160	ENSMUSG00000099843	Transcript	ENSMUST00000185535	lincRNA										1081	-1		MGI	-	NA	0	-	NA	0	-	NA	0	-	NA	0	-	NA	0	-	NA	0	-	NA	0	VAR	5,3	0.375
1	106712786	G	A	PASS	A	missense_variant	MODERATE	Bcl2	ENSMUSG00000057329	Transcript	ENSMUST00000112751	protein_coding	1/2				1489	95	32	A/V	gCt/gTt		-1		MGI	-	NA	0	-	NA	0	-	NA	0	-	NA	0	-	NA	0	-	NA	0	-	NA	0	-	NA	0
1	106712786	G	A	PASS	A	missense_variant	MODERATE	Bcl2	ENSMUSG00000057329	Transcript	ENSMUST00000189999	protein_coding	1/1				394	95	32	A/V	gCt/gTt		-1		MGI	-	NA	0	-	NA	0	-	NA	0	-	NA	0	-	NA	0	-	NA	0	-	NA	0	-	NA	0
1	107273138	C	T	PASS	T	stop_gained	HIGH	Serpinb3c	ENSMUSG00000073601	Transcript	ENSMUST00000027565	protein_coding	6/8				618	548	183	W/*	tGg/tAg		-1		MGI	-	NA	0	-	NA	0	-	NA	0	-	NA	0	-	NA	0	-	NA	0	-	NA	0	VAR	265,30	0.102
1	107273138	C	T	PASS	T	intron_variant	MODIFIER	Serpinb3b	ENSMUSG00000073602	Transcript	ENSMUST00000166100	protein_coding		1/7									-1		MGI	-	NA	0	-	NA	0	-	NA	0	-	NA	0	-	NA	0	-	NA	0	-	NA	0	VAR	265,30	0.102
1	109994339	T	C	PASS	C	missense_variant	MODERATE	Cdh7	ENSMUSG00000026312	Transcript	ENSMUST00000137092	protein_coding	5/5				1065	160	54	F/L	Ttc/Ctc		1		MGI	-	NA	0	-	NA	0	VAR	44,4	0.075	-	NA	0	-	NA	0	-	NA	0	-	NA	0	-	NA	0
1	109994339	T	C	PASS	C	missense_variant	MODERATE	Cdh7	ENSMUSG00000026312	Transcript	ENSMUST00000145188	protein_coding	3/3				671	160	54	F/L	Ttc/Ctc		1	cds_end_NF	MGI	-	NA	0	-	NA	0	VAR	44,4	0.075	-	NA	0	-	NA	0	-	NA	0	-	NA	0	-	NA	0
1	109994339	T	C	PASS	C	missense_variant	MODERATE	Cdh7	ENSMUSG00000026312	Transcript	ENSMUST00000129923	protein_coding	2/2				425	160	54	F/L	Ttc/Ctc		1		MGI	-	NA	0	-	NA	0	VAR	44,4	0.075	-	NA	0	-	NA	0	-	NA	0	-	NA	0	-	NA	0
1	109994339	T	C	PASS	C	missense_variant	MODERATE	Cdh7	ENSMUSG00000026312	Transcript	ENSMUST00000172005	protein_coding	2/12				509	160	54	F/L	Ttc/Ctc		1		MGI	-	NA	0	-	NA	0	VAR	44,4	0.075	-	NA	0	-	NA	0	-	NA	0	-	NA	0	-	NA	0
1	109994339	T	C	PASS	C	missense_variant	MODERATE	Cdh7	ENSMUSG00000026312	Transcript	ENSMUST00000027542	protein_coding	1/11				358	160	54	F/L	Ttc/Ctc		1		MGI	-	NA	0	-	NA	0	VAR	44,4	0.075	-	NA	0	-	NA	0	-	NA	0	-	NA	0	-	NA	0
1	109994339	T	C	PASS	C	missense_variant	MODERATE	Cdh7	ENSMUSG00000026312	Transcript	ENSMUST00000146282	protein_coding	2/2				446	160	54	F/L	Ttc/Ctc		1		MGI	-	NA	0	-	NA	0	VAR	44,4	0.075	-	NA	0	-	NA	0	-	NA	0	-	NA	0	-	NA	0
1	109994339	T	C	PASS	C	missense_variant&NMD_transcript_variant	MODERATE	Cdh7	ENSMUSG00000026312	Transcript	ENSMUST00000131464	nonsense_mediated_decay	2/13				1017	160	54	F/L	Ttc/Ctc		1		MGI	-	NA	0	-	NA	0	VAR	44,4	0.075	-	NA	0	-	NA	0	-	NA	0	-	NA	0	-	NA	0
1	109994339	T	C	PASS	C	missense_variant	MODERATE	Cdh7	ENSMUSG00000026312	Transcript	ENSMUST00000112701	protein_coding	3/13				945	160	54	F/L	Ttc/Ctc		1		MGI	-	NA	0	-	NA	0	VAR	44,4	0.075	-	NA	0	-	NA	0	-	NA	0	-	NA	0	-	NA	0
1	110890110	T	C	PASS	C	missense_variant	MODERATE	Cdh19	ENSMUSG00000047216	Transcript	ENSMUST00000094626	protein_coding	12/12				2130	1901	634	E/G	gAg/gGg		-1		MGI	-	NA	0	VAR	86,17	0.183	-	NA	0	-	NA	0	-	NA	0	-	NA	0	-	NA	0	-	NA	0
1	110929869	G	A	PASS	A	missense_variant	MODERATE	Cdh19	ENSMUSG00000047216	Transcript	ENSMUST00000094626	protein_coding	5/12				963	734	245	S/L	tCa/tTa		-1		MGI	-	NA	0	VAR	206,16	0.074	-	NA	0	-	NA	0	-	NA	0	-	NA	0	-	NA	0	-	NA	0
1	111862280	G	C	PASS	C	downstream_gene_variant	MODIFIER	Dsel	ENSMUSG00000038702	Transcript	ENSMUST00000189370	processed_transcript										1815	-1		MGI	-	NA	0	-	NA	0	-	NA	0	-	NA	0	-	NA	0	VAR	163,4	0.025	-	NA	0	-	NA	0
1	111862280	G	C	PASS	C	missense_variant	MODERATE	Dsel	ENSMUSG00000038702	Transcript	ENSMUST00000035462	protein_coding	2/2				2185	524	175	A/G	gCc/gGc		-1		MGI	-	NA	0	-	NA	0	-	NA	0	-	NA	0	-	NA	0	VAR	163,4	0.025	-	NA	0	-	NA	0
1	111862280	G	C	PASS	C	intron_variant&non_coding_transcript_variant	MODIFIER	Dsel	ENSMUSG00000038702	Transcript	ENSMUST00000186365	processed_transcript		2/2									-1		MGI	-	NA	0	-	NA	0	-	NA	0	-	NA	0	-	NA	0	VAR	163,4	0.025	-	NA	0	-	NA	0
1	111862280	G	C	PASS	C	downstream_gene_variant	MODIFIER	Dsel	ENSMUSG00000038702	Transcript	ENSMUST00000189731	processed_transcript										1043	-1		MGI	-	NA	0	-	NA	0	-	NA	0	-	NA	0	-	NA	0	VAR	163,4	0.025	-	NA	0	-	NA	0
1	111862950	A	G	PASS	G	downstream_gene_variant	MODIFIER	Dsel	ENSMUSG00000038702	Transcript	ENSMUST00000189370	processed_transcript										1145	-1		MGI	-	NA	0	-	NA	0	-	NA	0	-	NA	0	-	NA	0	-	NA	0	-	NA	0	VAR	120,15	0.107
1	111862950	A	G	PASS	G	5_prime_UTR_variant	MODIFIER	Dsel	ENSMUSG00000038702	Transcript	ENSMUST00000035462	protein_coding	2/2				1515						-1		MGI	-	NA	0	-	NA	0	-	NA	0	-	NA	0	-	NA	0	-	NA	0	-	NA	0	VAR	120,15	0.107
1	111862950	A	G	PASS	G	non_coding_transcript_exon_variant&non_coding_transcript_variant	MODIFIER	Dsel	ENSMUSG00000038702	Transcript	ENSMUST00000186365	processed_transcript	2/3				1365						-1		MGI	-	NA	0	-	NA	0	-	NA	0	-	NA	0	-	NA	0	-	NA	0	-	NA	0	VAR	120,15	0.107
1	111862950	A	G	PASS	G	downstream_gene_variant	MODIFIER	Dsel	ENSMUSG00000038702	Transcript	ENSMUST00000189731	processed_transcript										373	-1		MGI	-	NA	0	-	NA	0	-	NA	0	-	NA	0	-	NA	0	-	NA	0	-	NA	0	VAR	120,15	0.107
1	111863471	C	T	PASS	T	downstream_gene_variant	MODIFIER	Dsel	ENSMUSG00000038702	Transcript	ENSMUST00000189370	processed_transcript										624	-1		MGI	-	NA	0	-	NA	0	VAR	184,17	0.071	-	NA	0	-	NA	0	-	NA	0	-	NA	0	-	NA	0
1	111863471	C	T	PASS	T	5_prime_UTR_variant	MODIFIER	Dsel	ENSMUSG00000038702	Transcript	ENSMUST00000035462	protein_coding	2/2				994						-1		MGI	-	NA	0	-	NA	0	VAR	184,17	0.071	-	NA	0	-	NA	0	-	NA	0	-	NA	0	-	NA	0
1	111863471	C	T	PASS	T	non_coding_transcript_exon_variant&non_coding_transcript_variant	MODIFIER	Dsel	ENSMUSG00000038702	Transcript	ENSMUST00000186365	processed_transcript	2/3				844						-1		MGI	-	NA	0	-	NA	0	VAR	184,17	0.071	-	NA	0	-	NA	0	-	NA	0	-	NA	0	-	NA	0
1	111863471	C	T	PASS	T	non_coding_transcript_exon_variant&non_coding_transcript_variant	MODIFIER	Dsel	ENSMUSG00000038702	Transcript	ENSMUST00000189731	processed_transcript	2/2				658						-1		MGI	-	NA	0	-	NA	0	VAR	184,17	0.071	-	NA	0	-	NA	0	-	NA	0	-	NA	0	-	NA	0
1	111863632	C	G	PASS	G	downstream_gene_variant	MODIFIER	Dsel	ENSMUSG00000038702	Transcript	ENSMUST00000189370	processed_transcript										463	-1		MGI	-	NA	0	-	NA	0	-	NA	0	-	NA	0	-	NA	0	VAR	123,5	0.044	-	NA	0	-	NA	0
1	111863632	C	G	PASS	G	5_prime_UTR_variant	MODIFIER	Dsel	ENSMUSG00000038702	Transcript	ENSMUST00000035462	protein_coding	2/2				833						-1		MGI	-	NA	0	-	NA	0	-	NA	0	-	NA	0	-	NA	0	VAR	123,5	0.044	-	NA	0	-	NA	0
1	111863632	C	G	PASS	G	non_coding_transcript_exon_variant&non_coding_transcript_variant	MODIFIER	Dsel	ENSMUSG00000038702	Transcript	ENSMUST00000186365	processed_transcript	2/3				683						-1		MGI	-	NA	0	-	NA	0	-	NA	0	-	NA	0	-	NA	0	VAR	123,5	0.044	-	NA	0	-	NA	0
1	111863632	C	G	PASS	G	non_coding_transcript_exon_variant&non_coding_transcript_variant	MODIFIER	Dsel	ENSMUSG00000038702	Transcript	ENSMUST00000189731	processed_transcript	2/2				497						-1		MGI	-	NA	0	-	NA	0	-	NA	0	-	NA	0	-	NA	0	VAR	123,5	0.044	-	NA	0	-	NA	0
1	118459206	G	A	PASS	A	intron_variant	MODIFIER	Clasp1	ENSMUSG00000064302	Transcript	ENSMUST00000189570	protein_coding		2/37									1		MGI	-	NA	0	-	NA	0	-	NA	0	-	NA	0	VAR	38,6	0.139	-	NA	0	-	NA	0	-	NA	0
1	118459206	G	A	PASS	A	intron_variant	MODIFIER	Clasp1	ENSMUSG00000064302	Transcript	ENSMUST00000189738	protein_coding		2/39									1		MGI	-	NA	0	-	NA	0	-	NA	0	-	NA	0	VAR	38,6	0.139	-	NA	0	-	NA	0	-	NA	0
1	118459206	G	A	PASS	A	intron_variant	MODIFIER	Clasp1	ENSMUSG00000064302	Transcript	ENSMUST00000185405	protein_coding		1/38									1		MGI	-	NA	0	-	NA	0	-	NA	0	-	NA	0	VAR	38,6	0.139	-	NA	0	-	NA	0	-	NA	0
1	118459206	G	A	PASS	A	intron_variant	MODIFIER	Clasp1	ENSMUSG00000064302	Transcript	ENSMUST00000191445	protein_coding		2/38									1		MGI	-	NA	0	-	NA	0	-	NA	0	-	NA	0	VAR	38,6	0.139	-	NA	0	-	NA	0	-	NA	0
1	118459206	G	A	PASS	A	intron_variant	MODIFIER	Clasp1	ENSMUSG00000064302	Transcript	ENSMUST00000070989	protein_coding		2/40									1		MGI	-	NA	0	-	NA	0	-	NA	0	-	NA	0	VAR	38,6	0.139	-	NA	0	-	NA	0	-	NA	0
1	118459206	G	A	PASS	A	intron_variant	MODIFIER	Clasp1	ENSMUSG00000064302	Transcript	ENSMUST00000189262	protein_coding		2/37									1		MGI	-	NA	0	-	NA	0	-	NA	0	-	NA	0	VAR	38,6	0.139	-	NA	0	-	NA	0	-	NA	0
1	118459206	G	A	PASS	A	intron_variant	MODIFIER	Clasp1	ENSMUSG00000064302	Transcript	ENSMUST00000186349	protein_coding		1/38									1		MGI	-	NA	0	-	NA	0	-	NA	0	-	NA	0	VAR	38,6	0.139	-	NA	0	-	NA	0	-	NA	0
1	118459206	G	A	PASS	A	intron_variant	MODIFIER	Clasp1	ENSMUSG00000064302	Transcript	ENSMUST00000188710	protein_coding		1/39									1		MGI	-	NA	0	-	NA	0	-	NA	0	-	NA	0	VAR	38,6	0.139	-	NA	0	-	NA	0	-	NA	0
1	118459206	G	A	PASS	A	intron_variant	MODIFIER	Clasp1	ENSMUSG00000064302	Transcript	ENSMUST00000190571	protein_coding		2/41									1		MGI	-	NA	0	-	NA	0	-	NA	0	-	NA	0	VAR	38,6	0.139	-	NA	0	-	NA	0	-	NA	0
1	118459206	G	A	PASS	A	intron_variant&non_coding_transcript_variant	MODIFIER	Clasp1	ENSMUSG00000064302	Transcript	ENSMUST00000190135	retained_intron		2/14									1		MGI	-	NA	0	-	NA	0	-	NA	0	-	NA	0	VAR	38,6	0.139	-	NA	0	-	NA	0	-	NA	0
1	118459206	G	A	PASS	A	intron_variant	MODIFIER	Clasp1	ENSMUSG00000064302	Transcript	ENSMUST00000187713	protein_coding		2/38									1		MGI	-	NA	0	-	NA	0	-	NA	0	-	NA	0	VAR	38,6	0.139	-	NA	0	-	NA	0	-	NA	0
1	118459206	G	A	PASS	A	upstream_gene_variant	MODIFIER	Clasp1	ENSMUSG00000064302	Transcript	ENSMUST00000203009	retained_intron										382	1		MGI	-	NA	0	-	NA	0	-	NA	0	-	NA	0	VAR	38,6	0.139	-	NA	0	-	NA	0	-	NA	0
1	118459206	G	A	PASS	A	intron_variant&NMD_transcript_variant	MODIFIER	Clasp1	ENSMUSG00000064302	Transcript	ENSMUST00000190733	nonsense_mediated_decay		2/31									1		MGI	-	NA	0	-	NA	0	-	NA	0	-	NA	0	VAR	38,6	0.139	-	NA	0	-	NA	0	-	NA	0
1	118459206	G	A	PASS	A	non_coding_transcript_exon_variant&non_coding_transcript_variant	MODIFIER	Gm22710	ENSMUSG00000080542	Transcript	ENSMUST00000116892	snRNA	1/1				60						-1		MGI	-	NA	0	-	NA	0	-	NA	0	-	NA	0	VAR	38,6	0.139	-	NA	0	-	NA	0	-	NA	0
1	118459206	G	A	PASS	A	upstream_gene_variant	MODIFIER	2900060B14Rik	ENSMUSG00000107722	Transcript	ENSMUST00000204125	antisense										459	-1		MGI	-	NA	0	-	NA	0	-	NA	0	-	NA	0	VAR	38,6	0.139	-	NA	0	-	NA	0	-	NA	0
1	118459206	G	A	PASS	A	intron_variant&non_coding_transcript_variant	MODIFIER	Clasp1	ENSMUSG00000064302	Transcript	ENSMUST00000189676	retained_intron		2/11									1		MGI	-	NA	0	-	NA	0	-	NA	0	-	NA	0	VAR	38,6	0.139	-	NA	0	-	NA	0	-	NA	0
1	118459206	G	A	PASS	A	intron_variant	MODIFIER	Clasp1	ENSMUSG00000064302	Transcript	ENSMUST00000049404	protein_coding		2/39									1		MGI	-	NA	0	-	NA	0	-	NA	0	-	NA	0	VAR	38,6	0.139	-	NA	0	-	NA	0	-	NA	0
1	118459206	G	A	PASS	A	intron_variant	MODIFIER	Clasp1	ENSMUSG00000064302	Transcript	ENSMUST00000165223	protein_coding		2/36									1		MGI	-	NA	0	-	NA	0	-	NA	0	-	NA	0	VAR	38,6	0.139	-	NA	0	-	NA	0	-	NA	0
1	118459206	G	A	PASS	A	non_coding_transcript_exon_variant&non_coding_transcript_variant	MODIFIER	2900060B14Rik	ENSMUSG00000107722	Transcript	ENSMUST00000203191	antisense	1/1				62						-1		MGI	-	NA	0	-	NA	0	-	NA	0	-	NA	0	VAR	38,6	0.139	-	NA	0	-	NA	0	-	NA	0
1	118459206	G	A	PASS	A	intron_variant	MODIFIER	Clasp1	ENSMUSG00000064302	Transcript	ENSMUST00000178710	protein_coding		2/36									1		MGI	-	NA	0	-	NA	0	-	NA	0	-	NA	0	VAR	38,6	0.139	-	NA	0	-	NA	0	-	NA	0
1	120068026	C	T	PASS	T	downstream_gene_variant	MODIFIER	Sctr	ENSMUSG00000026387	Transcript	ENSMUST00000189037	protein_coding										4492	1		MGI	-	NA	0	-	NA	0	-	NA	0	-	NA	0	-	NA	0	-	NA	0	-	NA	0	-	NA	0
1	120068026	C	T	PASS	T	downstream_gene_variant	MODIFIER	Sctr	ENSMUSG00000026387	Transcript	ENSMUST00000072886	protein_coding										4490	1		MGI	-	NA	0	-	NA	0	-	NA	0	-	NA	0	-	NA	0	-	NA	0	-	NA	0	-	NA	0
1	120068026	C	T	PASS	T	missense_variant	MODERATE	Tmem37	ENSMUSG00000050777	Transcript	ENSMUST00000056089	protein_coding	2/2				662	320	107	G/D	gGc/gAc		-1		MGI	-	NA	0	-	NA	0	-	NA	0	-	NA	0	-	NA	0	-	NA	0	-	NA	0	-	NA	0
1	120477914	C	T	PASS	T	missense_variant	MODERATE	Marco	ENSMUSG00000026390	Transcript	ENSMUST00000027639	protein_coding	14/17				1389	1142	381	G/E	gGg/gAg		-1		MGI	-	NA	0	-	NA	0	-	NA	0	-	NA	0	-	NA	0	-	NA	0	-	NA	0	-	NA	0
1	120485667	C	T	PASS	T	intron_variant	MODIFIER	Marco	ENSMUSG00000026390	Transcript	ENSMUST00000027639	protein_coding		10/16									-1		MGI	VAR	105,9	0.088	-	NA	0	-	NA	0	-	NA	0	-	NA	0	-	NA	0	-	NA	0	-	NA	0
1	121461850	C	T	PASS	T	intron_variant	MODIFIER	Ccdc93	ENSMUSG00000026339	Transcript	ENSMUST00000112621	protein_coding		8/23									1		MGI	-	NA	0	-	NA	0	-	NA	0	-	NA	0	-	NA	0	-	NA	0	-	NA	0	VAR	27,4	0.138
1	121461850	C	T	PASS	T	intron_variant	MODIFIER	Ccdc93	ENSMUSG00000026339	Transcript	ENSMUST00000036025	protein_coding		8/23									1		MGI	-	NA	0	-	NA	0	-	NA	0	-	NA	0	-	NA	0	-	NA	0	-	NA	0	VAR	27,4	0.138
1	123486029	A	C	PASS	C	intron_variant	MODIFIER	Dpp10	ENSMUSG00000036815	Transcript	ENSMUST00000112603	protein_coding		6/25									-1		MGI	-	NA	0	-	NA	0	VAR	181,7	0.045	-	NA	0	-	NA	0	-	NA	0	-	NA	0	-	NA	0
1	123486029	A	C	PASS	C	intron_variant	MODIFIER	Dpp10	ENSMUSG00000036815	Transcript	ENSMUST00000112606	protein_coding		6/25									-1		MGI	-	NA	0	-	NA	0	VAR	181,7	0.045	-	NA	0	-	NA	0	-	NA	0	-	NA	0	-	NA	0
1	128417189	C	T	PASS	T	missense_variant	MODERATE	Dars	ENSMUSG00000026356	Transcript	ENSMUST00000064309	protein_coding	1/4				180	29	10	G/D	gGt/gAt		-1		MGI	-	NA	0	-	NA	0	-	NA	0	-	NA	0	-	NA	0	-	NA	0	-	NA	0	VAR	33,9	0.243
1	128417189	C	T	PASS	T	missense_variant	MODERATE	Dars	ENSMUSG00000026356	Transcript	ENSMUST00000027602	protein_coding	1/16				171	29	10	G/D	gGt/gAt		-1		MGI	-	NA	0	-	NA	0	-	NA	0	-	NA	0	-	NA	0	-	NA	0	-	NA	0	VAR	33,9	0.243
1	128589162	G	A	PASS	A	missense_variant	MODERATE	Cxcr4	ENSMUSG00000045382	Transcript	ENSMUST00000142893	protein_coding	2/2				839	755	252	A/V	gCt/gTt		-1	cds_end_NF	MGI	-	NA	0	-	NA	0	-	NA	0	-	NA	0	VAR	68,5	0.062	-	NA	0	-	NA	0	-	NA	0
1	128589162	G	A	PASS	A	missense_variant	MODERATE	Cxcr4	ENSMUSG00000045382	Transcript	ENSMUST00000052172	protein_coding	2/2				842	761	254	A/V	gCt/gTt		-1		MGI	-	NA	0	-	NA	0	-	NA	0	-	NA	0	VAR	68,5	0.062	-	NA	0	-	NA	0	-	NA	0
1	128589227	C	T	PASS	T	synonymous_variant	LOW	Cxcr4	ENSMUSG00000045382	Transcript	ENSMUST00000142893	protein_coding	2/2				774	690	230	K	aaG/aaA		-1	cds_end_NF	MGI	-	NA	0	-	NA	0	VAR	72,7	0.068	-	NA	0	-	NA	0	-	NA	0	-	NA	0	-	NA	0
1	128589227	C	T	PASS	T	synonymous_variant	LOW	Cxcr4	ENSMUSG00000045382	Transcript	ENSMUST00000052172	protein_coding	2/2				777	696	232	K	aaG/aaA		-1		MGI	-	NA	0	-	NA	0	VAR	72,7	0.068	-	NA	0	-	NA	0	-	NA	0	-	NA	0	-	NA	0
1	128592161	C	T	PASS	T	intron_variant	MODIFIER	Cxcr4	ENSMUSG00000045382	Transcript	ENSMUST00000142893	protein_coding		1/1									-1	cds_end_NF	MGI	-	NA	0	VAR	133,21	0.158	-	NA	0	-	NA	0	-	NA	0	-	NA	0	-	NA	0	-	NA	0
1	128592161	C	T	PASS	T	intron_variant	MODIFIER	Cxcr4	ENSMUSG00000045382	Transcript	ENSMUST00000052172	protein_coding		1/1									-1		MGI	-	NA	0	VAR	133,21	0.158	-	NA	0	-	NA	0	-	NA	0	-	NA	0	-	NA	0	-	NA	0
1	128592194	C	T	PASS	T	splice_donor_variant	HIGH	Cxcr4	ENSMUSG00000045382	Transcript	ENSMUST00000142893	protein_coding		1/1									-1	cds_end_NF	MGI	-	NA	0	-	NA	0	-	NA	0	-	NA	0	-	NA	0	-	NA	0	-	NA	0	-	NA	0
1	128592194	C	T	PASS	T	missense_variant	MODERATE	Cxcr4	ENSMUSG00000045382	Transcript	ENSMUST00000052172	protein_coding	1/2				97	16	6	V/M	Gtg/Atg		-1		MGI	-	NA	0	-	NA	0	-	NA	0	-	NA	0	-	NA	0	-	NA	0	-	NA	0	-	NA	0
1	128592196	C	T	PASS	T	missense_variant&splice_region_variant	MODERATE	Cxcr4	ENSMUSG00000045382	Transcript	ENSMUST00000142893	protein_coding	1/2				98	14	5	S/N	aGt/aAt		-1	cds_end_NF	MGI	-	NA	0	-	NA	0	-	NA	0	-	NA	0	-	NA	0	-	NA	0	-	NA	0	-	NA	0
1	128592196	C	T	PASS	T	missense_variant	MODERATE	Cxcr4	ENSMUSG00000045382	Transcript	ENSMUST00000052172	protein_coding	1/2				95	14	5	S/N	aGt/aAt		-1		MGI	-	NA	0	-	NA	0	-	NA	0	-	NA	0	-	NA	0	-	NA	0	-	NA	0	-	NA	0
1	130159745	C	T	PASS	T	upstream_gene_variant	MODIFIER	Thsd7b	ENSMUSG00000042581	Transcript	ENSMUST00000140834	processed_transcript										4086	1		MGI	-	NA	0	-	NA	0	-	NA	0	-	NA	0	-	NA	0	-	NA	0	-	NA	0	VAR	70,5	0.062
1	130159745	C	T	PASS	T	upstream_gene_variant	MODIFIER	Thsd7b	ENSMUSG00000042581	Transcript	ENSMUST00000143130	processed_transcript										4101	1		MGI	-	NA	0	-	NA	0	-	NA	0	-	NA	0	-	NA	0	-	NA	0	-	NA	0	VAR	70,5	0.062
1	130159745	C	T	PASS	T	intron_variant	MODIFIER	Thsd7b	ENSMUSG00000042581	Transcript	ENSMUST00000073527	protein_coding		18/27									1		MGI	-	NA	0	-	NA	0	-	NA	0	-	NA	0	-	NA	0	-	NA	0	-	NA	0	VAR	70,5	0.062
1	130159745	C	T	PASS	T	intron_variant&non_coding_transcript_variant	MODIFIER	Thsd7b	ENSMUSG00000042581	Transcript	ENSMUST00000151700	processed_transcript		6/9									1		MGI	-	NA	0	-	NA	0	-	NA	0	-	NA	0	-	NA	0	-	NA	0	-	NA	0	VAR	70,5	0.062
1	131524949	G	A	PASS	A	missense_variant	MODERATE	Srgap2	ENSMUSG00000026425	Transcript	ENSMUST00000097588	protein_coding	2/23				760	56	19	T/I	aCt/aTt		-1		MGI	-	NA	0	-	NA	0	-	NA	0	-	NA	0	-	NA	0	-	NA	0	-	NA	0	-	NA	0
1	131524949	G	A	PASS	A	missense_variant	MODERATE	Srgap2	ENSMUSG00000026425	Transcript	ENSMUST00000186543	protein_coding	2/22				760	56	19	T/I	aCt/aTt		-1		MGI	-	NA	0	-	NA	0	-	NA	0	-	NA	0	-	NA	0	-	NA	0	-	NA	0	-	NA	0
1	131524949	G	A	PASS	A	upstream_gene_variant	MODIFIER	Fam72a	ENSMUSG00000055184	Transcript	ENSMUST00000068613	protein_coding										2954	1		MGI	-	NA	0	-	NA	0	-	NA	0	-	NA	0	-	NA	0	-	NA	0	-	NA	0	-	NA	0
1	131524949	G	A	PASS	A	non_coding_transcript_exon_variant&non_coding_transcript_variant	MODIFIER	Srgap2	ENSMUSG00000026425	Transcript	ENSMUST00000189893	retained_intron	2/5				765						-1		MGI	-	NA	0	-	NA	0	-	NA	0	-	NA	0	-	NA	0	-	NA	0	-	NA	0	-	NA	0
1	132118470	T	C	PASS	C	intron_variant	MODIFIER	Cdk18	ENSMUSG00000026437	Transcript	ENSMUST00000027697	protein_coding		8/15									-1		MGI	-	NA	0	-	NA	0	-	NA	0	-	NA	0	-	NA	0	VAR	31,25	0.438	-	NA	0	-	NA	0
1	132118470	T	C	PASS	C	intron_variant	MODIFIER	Cdk18	ENSMUSG00000026437	Transcript	ENSMUST00000112362	protein_coding		9/16									-1		MGI	-	NA	0	-	NA	0	-	NA	0	-	NA	0	-	NA	0	VAR	31,25	0.438	-	NA	0	-	NA	0
1	132118470	T	C	PASS	C	upstream_gene_variant	MODIFIER	Cdk18	ENSMUSG00000026437	Transcript	ENSMUST00000189733	retained_intron										2215	-1		MGI	-	NA	0	-	NA	0	-	NA	0	-	NA	0	-	NA	0	VAR	31,25	0.438	-	NA	0	-	NA	0
1	132118470	T	C	PASS	C	upstream_gene_variant	MODIFIER	Cdk18	ENSMUSG00000026437	Transcript	ENSMUST00000185601	nonsense_mediated_decay										1780	-1	cds_start_NF	MGI	-	NA	0	-	NA	0	-	NA	0	-	NA	0	-	NA	0	VAR	31,25	0.438	-	NA	0	-	NA	0
1	132118470	T	C	PASS	C	upstream_gene_variant	MODIFIER	Cdk18	ENSMUSG00000026437	Transcript	ENSMUST00000188387	retained_intron										1557	-1		MGI	-	NA	0	-	NA	0	-	NA	0	-	NA	0	-	NA	0	VAR	31,25	0.438	-	NA	0	-	NA	0
1	132118577	C	T	PASS	T	missense_variant	MODERATE	Cdk18	ENSMUSG00000026437	Transcript	ENSMUST00000027697	protein_coding	8/16				904	604	202	D/N	Gac/Aac		-1		MGI	-	NA	0	-	NA	0	-	NA	0	-	NA	0	-	NA	0	-	NA	0	-	NA	0	-	NA	0
1	132118577	C	T	PASS	T	missense_variant	MODERATE	Cdk18	ENSMUSG00000026437	Transcript	ENSMUST00000112362	protein_coding	9/17				781	604	202	D/N	Gac/Aac		-1		MGI	-	NA	0	-	NA	0	-	NA	0	-	NA	0	-	NA	0	-	NA	0	-	NA	0	-	NA	0
1	132118577	C	T	PASS	T	upstream_gene_variant	MODIFIER	Cdk18	ENSMUSG00000026437	Transcript	ENSMUST00000189733	retained_intron										2322	-1		MGI	-	NA	0	-	NA	0	-	NA	0	-	NA	0	-	NA	0	-	NA	0	-	NA	0	-	NA	0
1	132118577	C	T	PASS	T	upstream_gene_variant	MODIFIER	Cdk18	ENSMUSG00000026437	Transcript	ENSMUST00000185601	nonsense_mediated_decay										1887	-1	cds_start_NF	MGI	-	NA	0	-	NA	0	-	NA	0	-	NA	0	-	NA	0	-	NA	0	-	NA	0	-	NA	0
1	132118577	C	T	PASS	T	upstream_gene_variant	MODIFIER	Cdk18	ENSMUSG00000026437	Transcript	ENSMUST00000188387	retained_intron										1664	-1		MGI	-	NA	0	-	NA	0	-	NA	0	-	NA	0	-	NA	0	-	NA	0	-	NA	0	-	NA	0
1	132621578	C	T	PASS	T	missense_variant	MODERATE	Nfasc	ENSMUSG00000026442	Transcript	ENSMUST00000188307	protein_coding	7/20				951	734	245	G/D	gGc/gAc		-1		MGI	-	NA	0	-	NA	0	-	NA	0	-	NA	0	-	NA	0	VAR	38,27	0.377	-	NA	0	-	NA	0
1	132621578	C	T	PASS	T	missense_variant	MODERATE	Nfasc	ENSMUSG00000026442	Transcript	ENSMUST00000186389	protein_coding	6/26				694	695	232	G/D	gGc/gAc		-1	cds_start_NF&cds_end_NF	MGI	-	NA	0	-	NA	0	-	NA	0	-	NA	0	-	NA	0	VAR	38,27	0.377	-	NA	0	-	NA	0
1	132621578	C	T	PASS	T	missense_variant	MODERATE	Nfasc	ENSMUSG00000026442	Transcript	ENSMUST00000094569	protein_coding	9/30				1038	752	251	G/D	gGc/gAc		-1		MGI	-	NA	0	-	NA	0	-	NA	0	-	NA	0	-	NA	0	VAR	38,27	0.377	-	NA	0	-	NA	0
1	132621578	C	T	PASS	T	missense_variant	MODERATE	Nfasc	ENSMUSG00000026442	Transcript	ENSMUST00000163770	protein_coding	9/28				1077	785	262	G/D	gGc/gAc		-1		MGI	-	NA	0	-	NA	0	-	NA	0	-	NA	0	-	NA	0	VAR	38,27	0.377	-	NA	0	-	NA	0
1	132621578	C	T	PASS	T	non_coding_transcript_exon_variant&non_coding_transcript_variant	MODIFIER	Nfasc	ENSMUSG00000026442	Transcript	ENSMUST00000191294	retained_intron	1/3				2935						-1		MGI	-	NA	0	-	NA	0	-	NA	0	-	NA	0	-	NA	0	VAR	38,27	0.377	-	NA	0	-	NA	0
1	132621578	C	T	PASS	T	missense_variant	MODERATE	Nfasc	ENSMUSG00000026442	Transcript	ENSMUST00000043189	protein_coding	8/27				1161	734	245	G/D	gGc/gAc		-1		MGI	-	NA	0	-	NA	0	-	NA	0	-	NA	0	-	NA	0	VAR	38,27	0.377	-	NA	0	-	NA	0
1	132621578	C	T	PASS	T	missense_variant	MODERATE	Nfasc	ENSMUSG00000026442	Transcript	ENSMUST00000187861	protein_coding	9/32				1259	752	251	G/D	gGc/gAc		-1		MGI	-	NA	0	-	NA	0	-	NA	0	-	NA	0	-	NA	0	VAR	38,27	0.377	-	NA	0	-	NA	0
1	133077411	T	G	PASS	G	non_coding_transcript_exon_variant&non_coding_transcript_variant	MODIFIER	Pik3c2b	ENSMUSG00000026447	Transcript	ENSMUST00000124934	retained_intron	9/12				2149						1		MGI	-	NA	0	-	NA	0	-	NA	0	-	NA	0	-	NA	0	-	NA	0	VAR	37,7	0.147	-	NA	0
1	133077411	T	G	PASS	G	missense_variant	MODERATE	Pik3c2b	ENSMUSG00000026447	Transcript	ENSMUST00000077730	protein_coding	9/33				2149	1649	550	I/S	aTc/aGc		1		MGI	-	NA	0	-	NA	0	-	NA	0	-	NA	0	-	NA	0	-	NA	0	VAR	37,7	0.147	-	NA	0
1	133131796	G	A	PASS	A	missense_variant	MODERATE	Ppp1r15b	ENSMUSG00000046062	Transcript	ENSMUST00000052529	protein_coding	1/2				654	50	17	G/D	gGc/gAc		1		MGI	-	NA	0	-	NA	0	-	NA	0	-	NA	0	VAR	14,3	0.214	-	NA	0	-	NA	0	-	NA	0
1	133131796	G	A	PASS	A	upstream_gene_variant	MODIFIER	Gm26616	ENSMUSG00000102425	Transcript	ENSMUST00000193049	TEC										14	-1		MGI	-	NA	0	-	NA	0	-	NA	0	-	NA	0	VAR	14,3	0.214	-	NA	0	-	NA	0	-	NA	0
1	133131796	G	A	PASS	A	upstream_gene_variant	MODIFIER	Gm26616	ENSMUSG00000102425	Transcript	ENSMUST00000195676	TEC										14	-1		MGI	-	NA	0	-	NA	0	-	NA	0	-	NA	0	VAR	14,3	0.214	-	NA	0	-	NA	0	-	NA	0
1	133131796	G	A	PASS	A	non_coding_transcript_exon_variant&non_coding_transcript_variant	MODIFIER	Ppp1r15b	ENSMUSG00000046062	Transcript	ENSMUST00000122956	processed_transcript	1/2				453						1		MGI	-	NA	0	-	NA	0	-	NA	0	-	NA	0	VAR	14,3	0.214	-	NA	0	-	NA	0	-	NA	0
1	133131863	C	T	PASS	T	synonymous_variant	LOW	Ppp1r15b	ENSMUSG00000046062	Transcript	ENSMUST00000052529	protein_coding	1/2				721	117	39	S	tcC/tcT		1		MGI	VAR	28,4	0.133	-	NA	0	-	NA	0	-	NA	0	-	NA	0	-	NA	0	-	NA	0	-	NA	0
1	133131863	C	T	PASS	T	upstream_gene_variant	MODIFIER	Gm26616	ENSMUSG00000102425	Transcript	ENSMUST00000193049	TEC										81	-1		MGI	VAR	28,4	0.133	-	NA	0	-	NA	0	-	NA	0	-	NA	0	-	NA	0	-	NA	0	-	NA	0
1	133131863	C	T	PASS	T	upstream_gene_variant	MODIFIER	Gm26616	ENSMUSG00000102425	Transcript	ENSMUST00000195676	TEC										81	-1		MGI	VAR	28,4	0.133	-	NA	0	-	NA	0	-	NA	0	-	NA	0	-	NA	0	-	NA	0	-	NA	0
1	133131863	C	T	PASS	T	non_coding_transcript_exon_variant&non_coding_transcript_variant	MODIFIER	Ppp1r15b	ENSMUSG00000046062	Transcript	ENSMUST00000122956	processed_transcript	1/2				520						1		MGI	VAR	28,4	0.133	-	NA	0	-	NA	0	-	NA	0	-	NA	0	-	NA	0	-	NA	0	-	NA	0
1	133131943	C	T	PASS	T	missense_variant	MODERATE	Ppp1r15b	ENSMUSG00000046062	Transcript	ENSMUST00000052529	protein_coding	1/2				801	197	66	A/V	gCc/gTc		1		MGI	-	NA	0	-	NA	0	-	NA	0	-	NA	0	-	NA	0	-	NA	0	VAR	38,5	0.143	-	NA	0
1	133131943	C	T	PASS	T	upstream_gene_variant	MODIFIER	Gm26616	ENSMUSG00000102425	Transcript	ENSMUST00000193049	TEC										161	-1		MGI	-	NA	0	-	NA	0	-	NA	0	-	NA	0	-	NA	0	-	NA	0	VAR	38,5	0.143	-	NA	0
1	133131943	C	T	PASS	T	upstream_gene_variant	MODIFIER	Gm26616	ENSMUSG00000102425	Transcript	ENSMUST00000195676	TEC										161	-1		MGI	-	NA	0	-	NA	0	-	NA	0	-	NA	0	-	NA	0	-	NA	0	VAR	38,5	0.143	-	NA	0
1	133131943	C	T	PASS	T	intron_variant&non_coding_transcript_variant	MODIFIER	Ppp1r15b	ENSMUSG00000046062	Transcript	ENSMUST00000122956	processed_transcript		1/1									1		MGI	-	NA	0	-	NA	0	-	NA	0	-	NA	0	-	NA	0	-	NA	0	VAR	38,5	0.143	-	NA	0
1	133132050	G	A	PASS	A	missense_variant	MODERATE	Ppp1r15b	ENSMUSG00000046062	Transcript	ENSMUST00000052529	protein_coding	1/2				908	304	102	A/T	Gct/Act		1		MGI	-	NA	0	-	NA	0	-	NA	0	-	NA	0	-	NA	0	-	NA	0	VAR	38,17	0.289	-	NA	0
1	133132050	G	A	PASS	A	upstream_gene_variant	MODIFIER	Gm26616	ENSMUSG00000102425	Transcript	ENSMUST00000193049	TEC										268	-1		MGI	-	NA	0	-	NA	0	-	NA	0	-	NA	0	-	NA	0	-	NA	0	VAR	38,17	0.289	-	NA	0
1	133132050	G	A	PASS	A	upstream_gene_variant	MODIFIER	Gm26616	ENSMUSG00000102425	Transcript	ENSMUST00000195676	TEC										268	-1		MGI	-	NA	0	-	NA	0	-	NA	0	-	NA	0	-	NA	0	-	NA	0	VAR	38,17	0.289	-	NA	0
1	133132050	G	A	PASS	A	intron_variant&non_coding_transcript_variant	MODIFIER	Ppp1r15b	ENSMUSG00000046062	Transcript	ENSMUST00000122956	processed_transcript		1/1									1		MGI	-	NA	0	-	NA	0	-	NA	0	-	NA	0	-	NA	0	-	NA	0	VAR	38,17	0.289	-	NA	0
1	133132433	G	A	PASS	A	synonymous_variant	LOW	Ppp1r15b	ENSMUSG00000046062	Transcript	ENSMUST00000052529	protein_coding	1/2				1291	687	229	G	ggG/ggA		1		MGI	-	NA	0	VAR	56,9	0.125	-	NA	0	-	NA	0	-	NA	0	-	NA	0	-	NA	0	-	NA	0
1	133132433	G	A	PASS	A	upstream_gene_variant	MODIFIER	Gm26616	ENSMUSG00000102425	Transcript	ENSMUST00000193049	TEC										651	-1		MGI	-	NA	0	VAR	56,9	0.125	-	NA	0	-	NA	0	-	NA	0	-	NA	0	-	NA	0	-	NA	0
1	133132433	G	A	PASS	A	upstream_gene_variant	MODIFIER	Gm26616	ENSMUSG00000102425	Transcript	ENSMUST00000195676	TEC										651	-1		MGI	-	NA	0	VAR	56,9	0.125	-	NA	0	-	NA	0	-	NA	0	-	NA	0	-	NA	0	-	NA	0
1	133132433	G	A	PASS	A	intron_variant&non_coding_transcript_variant	MODIFIER	Ppp1r15b	ENSMUSG00000046062	Transcript	ENSMUST00000122956	processed_transcript		1/1									1		MGI	-	NA	0	VAR	56,9	0.125	-	NA	0	-	NA	0	-	NA	0	-	NA	0	-	NA	0	-	NA	0
1	133132715	C	T	PASS	T	synonymous_variant	LOW	Ppp1r15b	ENSMUSG00000046062	Transcript	ENSMUST00000052529	protein_coding	1/2				1573	969	323	N	aaC/aaT		1		MGI	-	NA	0	-	NA	0	-	NA	0	-	NA	0	-	NA	0	-	NA	0	-	NA	0	-	NA	0
1	133132715	C	T	PASS	T	upstream_gene_variant	MODIFIER	Gm26616	ENSMUSG00000102425	Transcript	ENSMUST00000193049	TEC										933	-1		MGI	-	NA	0	-	NA	0	-	NA	0	-	NA	0	-	NA	0	-	NA	0	-	NA	0	-	NA	0
1	133132715	C	T	PASS	T	upstream_gene_variant	MODIFIER	Gm26616	ENSMUSG00000102425	Transcript	ENSMUST00000195676	TEC										933	-1		MGI	-	NA	0	-	NA	0	-	NA	0	-	NA	0	-	NA	0	-	NA	0	-	NA	0	-	NA	0
1	133132715	C	T	PASS	T	intron_variant&non_coding_transcript_variant	MODIFIER	Ppp1r15b	ENSMUSG00000046062	Transcript	ENSMUST00000122956	processed_transcript		1/1									1		MGI	-	NA	0	-	NA	0	-	NA	0	-	NA	0	-	NA	0	-	NA	0	-	NA	0	-	NA	0
1	133285225	C	T	PASS	T	downstream_gene_variant	MODIFIER	Plekha6	ENSMUSG00000041757	Transcript	ENSMUST00000187299	protein_coding										3414	1	cds_start_NF&cds_end_NF	MGI	-	NA	0	-	NA	0	-	NA	0	-	NA	0	-	NA	0	VAR	23,9	0.31	-	NA	0	-	NA	0
1	133285225	C	T	PASS	T	intron_variant	MODIFIER	Plekha6	ENSMUSG00000041757	Transcript	ENSMUST00000190186	protein_coding		8/16									1	cds_start_NF	MGI	-	NA	0	-	NA	0	-	NA	0	-	NA	0	-	NA	0	VAR	23,9	0.31	-	NA	0	-	NA	0
1	133285225	C	T	PASS	T	intron_variant	MODIFIER	Plekha6	ENSMUSG00000041757	Transcript	ENSMUST00000038295	protein_coding		17/26									1		MGI	-	NA	0	-	NA	0	-	NA	0	-	NA	0	-	NA	0	VAR	23,9	0.31	-	NA	0	-	NA	0
1	133285225	C	T	PASS	T	intron_variant	MODIFIER	Plekha6	ENSMUSG00000041757	Transcript	ENSMUST00000186917	protein_coding		13/21									1		MGI	-	NA	0	-	NA	0	-	NA	0	-	NA	0	-	NA	0	VAR	23,9	0.31	-	NA	0	-	NA	0
1	133285225	C	T	PASS	T	intron_variant	MODIFIER	Plekha6	ENSMUSG00000041757	Transcript	ENSMUST00000105082	protein_coding		14/22									1		MGI	-	NA	0	-	NA	0	-	NA	0	-	NA	0	-	NA	0	VAR	23,9	0.31	-	NA	0	-	NA	0
1	133285225	C	T	PASS	T	downstream_gene_variant	MODIFIER	Plekha6	ENSMUSG00000041757	Transcript	ENSMUST00000189598	protein_coding										270	1	cds_end_NF&cds_start_NF	MGI	-	NA	0	-	NA	0	-	NA	0	-	NA	0	-	NA	0	VAR	23,9	0.31	-	NA	0	-	NA	0
1	133285225	C	T	PASS	T	intron_variant	MODIFIER	Plekha6	ENSMUSG00000041757	Transcript	ENSMUST00000187285	protein_coding		14/22									1		MGI	-	NA	0	-	NA	0	-	NA	0	-	NA	0	-	NA	0	VAR	23,9	0.31	-	NA	0	-	NA	0
1	133286399	A	G	PASS	G	downstream_gene_variant	MODIFIER	Plekha6	ENSMUSG00000041757	Transcript	ENSMUST00000187299	protein_coding										4588	1	cds_start_NF&cds_end_NF	MGI	-	NA	0	-	NA	0	-	NA	0	-	NA	0	-	NA	0	VAR	1,4	0.75	-	NA	0	-	NA	0
1	133286399	A	G	PASS	G	intron_variant	MODIFIER	Plekha6	ENSMUSG00000041757	Transcript	ENSMUST00000190186	protein_coding		9/16									1	cds_start_NF	MGI	-	NA	0	-	NA	0	-	NA	0	-	NA	0	-	NA	0	VAR	1,4	0.75	-	NA	0	-	NA	0
1	133286399	A	G	PASS	G	splice_region_variant&intron_variant	LOW	Plekha6	ENSMUSG00000041757	Transcript	ENSMUST00000038295	protein_coding		19/26									1		MGI	-	NA	0	-	NA	0	-	NA	0	-	NA	0	-	NA	0	VAR	1,4	0.75	-	NA	0	-	NA	0
1	133286399	A	G	PASS	G	intron_variant	MODIFIER	Plekha6	ENSMUSG00000041757	Transcript	ENSMUST00000186917	protein_coding		14/21									1		MGI	-	NA	0	-	NA	0	-	NA	0	-	NA	0	-	NA	0	VAR	1,4	0.75	-	NA	0	-	NA	0
1	133286399	A	G	PASS	G	intron_variant	MODIFIER	Plekha6	ENSMUSG00000041757	Transcript	ENSMUST00000105082	protein_coding		15/22									1		MGI	-	NA	0	-	NA	0	-	NA	0	-	NA	0	-	NA	0	VAR	1,4	0.75	-	NA	0	-	NA	0
1	133286399	A	G	PASS	G	downstream_gene_variant	MODIFIER	Plekha6	ENSMUSG00000041757	Transcript	ENSMUST00000189598	protein_coding										1444	1	cds_end_NF&cds_start_NF	MGI	-	NA	0	-	NA	0	-	NA	0	-	NA	0	-	NA	0	VAR	1,4	0.75	-	NA	0	-	NA	0
1	133286399	A	G	PASS	G	intron_variant	MODIFIER	Plekha6	ENSMUSG00000041757	Transcript	ENSMUST00000187285	protein_coding		15/22									1		MGI	-	NA	0	-	NA	0	-	NA	0	-	NA	0	-	NA	0	VAR	1,4	0.75	-	NA	0	-	NA	0
1	133358421	G	A	PASS	A	downstream_gene_variant	MODIFIER	Ren1	ENSMUSG00000070645	Transcript	ENSMUST00000112287	protein_coding										4145	1	cds_end_NF	MGI	VAR	94,6	0.06	-	NA	0	-	NA	0	-	NA	0	-	NA	0	-	NA	0	-	NA	0	-	NA	0
1	133358421	G	A	PASS	A	missense_variant	MODERATE	Ren1	ENSMUSG00000070645	Transcript	ENSMUST00000094556	protein_coding	6/9				897	701	234	G/E	gGg/gAg		1		MGI	VAR	94,6	0.06	-	NA	0	-	NA	0	-	NA	0	-	NA	0	-	NA	0	-	NA	0	-	NA	0
1	133660421	T	C	PASS	C	5_prime_UTR_variant	MODIFIER	Gm38394	ENSMUSG00000094410	Transcript	ENSMUST00000179598	protein_coding	1/17				898						-1		MGI	VAR	162,11	0.066	-	NA	0	-	NA	0	-	NA	0	-	NA	0	-	NA	0	-	NA	0	-	NA	0
1	133660421	T	C	PASS	C	intron_variant&non_coding_transcript_variant	MODIFIER	Zc3h11a	ENSMUSG00000102976	Transcript	ENSMUST00000191705	retained_intron		1/2									-1		MGI	VAR	162,11	0.066	-	NA	0	-	NA	0	-	NA	0	-	NA	0	-	NA	0	-	NA	0	-	NA	0
1	133660421	T	C	PASS	C	intron_variant	MODIFIER	Zc3h11a	ENSMUSG00000102976	Transcript	ENSMUST00000194668	protein_coding		1/4									-1	cds_end_NF	MGI	VAR	162,11	0.066	-	NA	0	-	NA	0	-	NA	0	-	NA	0	-	NA	0	-	NA	0	-	NA	0
1	133660421	T	C	PASS	C	intron_variant	MODIFIER	Zc3h11a	ENSMUSG00000102976	Transcript	ENSMUST00000195424	protein_coding		1/8									-1	cds_end_NF	MGI	VAR	162,11	0.066	-	NA	0	-	NA	0	-	NA	0	-	NA	0	-	NA	0	-	NA	0	-	NA	0
1	133660421	T	C	PASS	C	5_prime_UTR_variant	MODIFIER	Zbed6	ENSMUSG00000102049	Transcript	ENSMUST00000190574	protein_coding	1/1				465						-1		MGI	VAR	162,11	0.066	-	NA	0	-	NA	0	-	NA	0	-	NA	0	-	NA	0	-	NA	0	-	NA	0
1	133660421	T	C	PASS	C	intron_variant	MODIFIER	Zc3h11a	ENSMUSG00000102976	Transcript	ENSMUST00000193504	protein_coding		1/4									-1	cds_end_NF	MGI	VAR	162,11	0.066	-	NA	0	-	NA	0	-	NA	0	-	NA	0	-	NA	0	-	NA	0	-	NA	0
1	133660421	T	C	PASS	C	intron_variant	MODIFIER	Zc3h11a	ENSMUSG00000102976	Transcript	ENSMUST00000191896	protein_coding		1/17									-1		MGI	VAR	162,11	0.066	-	NA	0	-	NA	0	-	NA	0	-	NA	0	-	NA	0	-	NA	0	-	NA	0
1	133660421	T	C	PASS	C	intron_variant	MODIFIER	Zc3h11a	ENSMUSG00000102976	Transcript	ENSMUST00000027736	protein_coding		1/16									-1		MGI	VAR	162,11	0.066	-	NA	0	-	NA	0	-	NA	0	-	NA	0	-	NA	0	-	NA	0	-	NA	0
1	133660421	T	C	PASS	C	intron_variant&non_coding_transcript_variant	MODIFIER	Zc3h11a	ENSMUSG00000102976	Transcript	ENSMUST00000192148	processed_transcript		1/3									-1		MGI	VAR	162,11	0.066	-	NA	0	-	NA	0	-	NA	0	-	NA	0	-	NA	0	-	NA	0	-	NA	0
1	133660421	T	C	PASS	C	intron_variant&non_coding_transcript_variant	MODIFIER	Zc3h11a	ENSMUSG00000102976	Transcript	ENSMUST00000192107	retained_intron		1/5									-1		MGI	VAR	162,11	0.066	-	NA	0	-	NA	0	-	NA	0	-	NA	0	-	NA	0	-	NA	0	-	NA	0
1	133660421	T	C	PASS	C	intron_variant&non_coding_transcript_variant	MODIFIER	Zc3h11a	ENSMUSG00000102976	Transcript	ENSMUST00000192775	retained_intron		1/1									-1		MGI	VAR	162,11	0.066	-	NA	0	-	NA	0	-	NA	0	-	NA	0	-	NA	0	-	NA	0	-	NA	0
1	133660421	T	C	PASS	C	intron_variant	MODIFIER	Zc3h11a	ENSMUSG00000102976	Transcript	ENSMUST00000195067	protein_coding		1/3									-1	cds_end_NF	MGI	VAR	162,11	0.066	-	NA	0	-	NA	0	-	NA	0	-	NA	0	-	NA	0	-	NA	0	-	NA	0
1	133660421	T	C	PASS	C	intron_variant&non_coding_transcript_variant	MODIFIER	Zc3h11a	ENSMUSG00000102976	Transcript	ENSMUST00000191932	processed_transcript		2/3									-1		MGI	VAR	162,11	0.066	-	NA	0	-	NA	0	-	NA	0	-	NA	0	-	NA	0	-	NA	0	-	NA	0
1	133660421	T	C	PASS	C	5_prime_UTR_variant&NMD_transcript_variant	MODIFIER	Gm38394	ENSMUSG00000094410	Transcript	ENSMUST00000186476	nonsense_mediated_decay	1/17				898						-1		MGI	VAR	162,11	0.066	-	NA	0	-	NA	0	-	NA	0	-	NA	0	-	NA	0	-	NA	0	-	NA	0
1	134390590	G	A	PASS	A	missense_variant	MODERATE	4933406M09Rik	ENSMUSG00000050526	Transcript	ENSMUST00000162187	protein_coding	4/4				1377	1099	367	E/K	Gaa/Aaa		1		MGI	-	NA	0	-	NA	0	-	NA	0	-	NA	0	-	NA	0	-	NA	0	-	NA	0	-	NA	0
1	138088753	A	C	PASS	C	missense_variant	MODERATE	Ptprc	ENSMUSG00000026395	Transcript	ENSMUST00000182283	protein_coding	16/30				1667	1529	510	I/S	aTt/aGt		-1		MGI	VAR	116,12	0.103	-	NA	0	-	NA	0	-	NA	0	-	NA	0	-	NA	0	-	NA	0	-	NA	0
1	138088753	A	C	PASS	C	non_coding_transcript_exon_variant&non_coding_transcript_variant	MODIFIER	Ptprc	ENSMUSG00000026395	Transcript	ENSMUST00000112036	retained_intron	12/26				2159						-1		MGI	VAR	116,12	0.103	-	NA	0	-	NA	0	-	NA	0	-	NA	0	-	NA	0	-	NA	0	-	NA	0
1	138088753	A	C	PASS	C	missense_variant	MODERATE	Ptprc	ENSMUSG00000026395	Transcript	ENSMUST00000182755	protein_coding	15/29				1589	1457	486	I/S	aTt/aGt		-1		MGI	VAR	116,12	0.103	-	NA	0	-	NA	0	-	NA	0	-	NA	0	-	NA	0	-	NA	0	-	NA	0
1	138088753	A	C	PASS	C	missense_variant	MODERATE	Ptprc	ENSMUSG00000026395	Transcript	ENSMUST00000183301	protein_coding	19/33				2045	1946	649	I/S	aTt/aGt		-1		MGI	VAR	116,12	0.103	-	NA	0	-	NA	0	-	NA	0	-	NA	0	-	NA	0	-	NA	0	-	NA	0
1	138838597	G	A	PASS	A	missense_variant	MODERATE	Lhx9	ENSMUSG00000019230	Transcript	ENSMUST00000093486	protein_coding	5/7				569	452	151	T/I	aCt/aTt		-1		MGI	-	NA	0	-	NA	0	VAR	82,5	0.054	-	NA	0	-	NA	0	-	NA	0	-	NA	0	-	NA	0
1	138838597	G	A	PASS	A	3_prime_UTR_variant&NMD_transcript_variant	MODIFIER	Lhx9	ENSMUSG00000019230	Transcript	ENSMUST00000194557	nonsense_mediated_decay	2/3				749						-1		MGI	-	NA	0	-	NA	0	VAR	82,5	0.054	-	NA	0	-	NA	0	-	NA	0	-	NA	0	-	NA	0
1	138838597	G	A	PASS	A	missense_variant	MODERATE	Lhx9	ENSMUSG00000019230	Transcript	ENSMUST00000112026	protein_coding	3/5				927	479	160	T/I	aCt/aTt		-1		MGI	-	NA	0	-	NA	0	VAR	82,5	0.054	-	NA	0	-	NA	0	-	NA	0	-	NA	0	-	NA	0
1	138838597	G	A	PASS	A	missense_variant	MODERATE	Lhx9	ENSMUSG00000019230	Transcript	ENSMUST00000046870	protein_coding	5/7				709	452	151	T/I	aCt/aTt		-1		MGI	-	NA	0	-	NA	0	VAR	82,5	0.054	-	NA	0	-	NA	0	-	NA	0	-	NA	0	-	NA	0
1	138838597	G	A	PASS	A	missense_variant	MODERATE	Lhx9	ENSMUSG00000019230	Transcript	ENSMUST00000019374	protein_coding	3/5				955	479	160	T/I	aCt/aTt		-1		MGI	-	NA	0	-	NA	0	VAR	82,5	0.054	-	NA	0	-	NA	0	-	NA	0	-	NA	0	-	NA	0
1	138838597	G	A	PASS	A	upstream_gene_variant	MODIFIER	Lhx9	ENSMUSG00000019230	Transcript	ENSMUST00000192425	retained_intron										4938	-1		MGI	-	NA	0	-	NA	0	VAR	82,5	0.054	-	NA	0	-	NA	0	-	NA	0	-	NA	0	-	NA	0
1	138838597	G	A	PASS	A	missense_variant	MODERATE	Lhx9	ENSMUSG00000019230	Transcript	ENSMUST00000112030	protein_coding	6/8				651	452	151	T/I	aCt/aTt		-1		MGI	-	NA	0	-	NA	0	VAR	82,5	0.054	-	NA	0	-	NA	0	-	NA	0	-	NA	0	-	NA	0
1	139248587	C	T	PASS	T	missense_variant	MODERATE	Crb1	ENSMUSG00000063681	Transcript	ENSMUST00000059825	protein_coding	6/12				1824	1657	553	V/M	Gtg/Atg		-1		MGI	-	NA	0	-	NA	0	-	NA	0	-	NA	0	-	NA	0	-	NA	0	-	NA	0	-	NA	0
1	139248587	C	T	PASS	T	missense_variant	MODERATE	Crb1	ENSMUSG00000063681	Transcript	ENSMUST00000198445	protein_coding	5/10				1664	1474	492	V/M	Gtg/Atg		-1		MGI	-	NA	0	-	NA	0	-	NA	0	-	NA	0	-	NA	0	-	NA	0	-	NA	0	-	NA	0
1	139248587	C	T	PASS	T	non_coding_transcript_exon_variant&non_coding_transcript_variant	MODIFIER	Crb1	ENSMUSG00000063681	Transcript	ENSMUST00000199291	retained_intron	2/2				701						-1		MGI	-	NA	0	-	NA	0	-	NA	0	-	NA	0	-	NA	0	-	NA	0	-	NA	0	-	NA	0
1	139248587	C	T	PASS	T	downstream_gene_variant	MODIFIER	Crb1	ENSMUSG00000063681	Transcript	ENSMUST00000197035	nonsense_mediated_decay										154	-1	cds_start_NF	MGI	-	NA	0	-	NA	0	-	NA	0	-	NA	0	-	NA	0	-	NA	0	-	NA	0	-	NA	0
1	139248587	C	T	PASS	T	downstream_gene_variant	MODIFIER	Crb1	ENSMUSG00000063681	Transcript	ENSMUST00000200340	nonsense_mediated_decay										139	-1	cds_start_NF	MGI	-	NA	0	-	NA	0	-	NA	0	-	NA	0	-	NA	0	-	NA	0	-	NA	0	-	NA	0
1	139248587	C	T	PASS	T	missense_variant	MODERATE	Crb1	ENSMUSG00000063681	Transcript	ENSMUST00000196402	protein_coding	6/6				1788	1657	553	V/M	Gtg/Atg		-1		MGI	-	NA	0	-	NA	0	-	NA	0	-	NA	0	-	NA	0	-	NA	0	-	NA	0	-	NA	0
1	139736914	G	T	PASS	T	missense_variant	MODERATE	Gm4788	ENSMUSG00000070594	Transcript	ENSMUST00000111986	protein_coding	9/14				1406	1406	469	P/Q	cCa/cAa		-1		MGI	-	NA	0	-	NA	0	-	NA	0	-	NA	0	-	NA	0	-	NA	0	VAR	63,23	0.247	-	NA	0
1	139736914	G	T	PASS	T	missense_variant	MODERATE	Gm4788	ENSMUSG00000070594	Transcript	ENSMUST00000027612	protein_coding	9/14				1471	1403	468	P/Q	cCa/cAa		-1		MGI	-	NA	0	-	NA	0	-	NA	0	-	NA	0	-	NA	0	-	NA	0	VAR	63,23	0.247	-	NA	0
1	139736914	G	T	PASS	T	missense_variant	MODERATE	Gm4788	ENSMUSG00000070594	Transcript	ENSMUST00000111989	protein_coding	9/15				1481	1406	469	P/Q	cCa/cAa		-1		MGI	-	NA	0	-	NA	0	-	NA	0	-	NA	0	-	NA	0	-	NA	0	VAR	63,23	0.247	-	NA	0
1	143646870	T	C	PASS	C	intron_variant	MODIFIER	Cdc73	ENSMUSG00000026361	Transcript	ENSMUST00000018337	protein_coding		10/16									-1		MGI	-	NA	0	-	NA	0	-	NA	0	-	NA	0	-	NA	0	-	NA	0	-	NA	0	-	NA	0
1	143646870	T	C	PASS	C	upstream_gene_variant	MODIFIER	Cdc73	ENSMUSG00000026361	Transcript	ENSMUST00000189597	retained_intron										4345	-1		MGI	-	NA	0	-	NA	0	-	NA	0	-	NA	0	-	NA	0	-	NA	0	-	NA	0	-	NA	0
1	143646870	T	C	PASS	C	missense_variant	MODERATE	B3galt2	ENSMUSG00000033849	Transcript	ENSMUST00000038252	protein_coding	2/2				1544	743	248	V/A	gTt/gCt		1		MGI	-	NA	0	-	NA	0	-	NA	0	-	NA	0	-	NA	0	-	NA	0	-	NA	0	-	NA	0
1	144248557	C	T	PASS	T	splice_region_variant&non_coding_transcript_exon_variant&non_coding_transcript_variant	LOW	Rgs1	ENSMUSG00000026358	Transcript	ENSMUST00000169042	retained_intron	2/3				163						-1		MGI	-	NA	0	-	NA	0	-	NA	0	-	NA	0	-	NA	0	-	NA	0	-	NA	0	-	NA	0
1	144248557	C	T	PASS	T	missense_variant&splice_region_variant&NMD_transcript_variant	MODERATE	Rgs1	ENSMUSG00000026358	Transcript	ENSMUST00000172388	nonsense_mediated_decay	2/4				162	140	47	G/E	gGa/gAa		-1		MGI	-	NA	0	-	NA	0	-	NA	0	-	NA	0	-	NA	0	-	NA	0	-	NA	0	-	NA	0
1	144248557	C	T	PASS	T	missense_variant&splice_region_variant	MODERATE	Rgs1	ENSMUSG00000026358	Transcript	ENSMUST00000189061	protein_coding	2/5				345	140	47	G/E	gGa/gAa		-1		MGI	-	NA	0	-	NA	0	-	NA	0	-	NA	0	-	NA	0	-	NA	0	-	NA	0	-	NA	0
1	144248557	C	T	PASS	T	3_prime_UTR_variant&NMD_transcript_variant	MODIFIER	Rgs1	ENSMUSG00000026358	Transcript	ENSMUST00000167317	nonsense_mediated_decay	1/4				503						-1		MGI	-	NA	0	-	NA	0	-	NA	0	-	NA	0	-	NA	0	-	NA	0	-	NA	0	-	NA	0
1	144248557	C	T	PASS	T	intron_variant&non_coding_transcript_variant	MODIFIER	Rgs1	ENSMUSG00000026358	Transcript	ENSMUST00000189916	retained_intron		1/1									-1		MGI	-	NA	0	-	NA	0	-	NA	0	-	NA	0	-	NA	0	-	NA	0	-	NA	0	-	NA	0
1	144248557	C	T	PASS	T	non_coding_transcript_exon_variant&non_coding_transcript_variant	MODIFIER	Rgs1	ENSMUSG00000026358	Transcript	ENSMUST00000170870	retained_intron	1/1				499						-1		MGI	-	NA	0	-	NA	0	-	NA	0	-	NA	0	-	NA	0	-	NA	0	-	NA	0	-	NA	0
1	144248557	C	T	PASS	T	3_prime_UTR_variant&NMD_transcript_variant	MODIFIER	Rgs1	ENSMUSG00000026358	Transcript	ENSMUST00000169409	nonsense_mediated_decay	2/5				209						-1		MGI	-	NA	0	-	NA	0	-	NA	0	-	NA	0	-	NA	0	-	NA	0	-	NA	0	-	NA	0
1	144248557	C	T	PASS	T	intron_variant	MODIFIER	Rgs1	ENSMUSG00000026358	Transcript	ENSMUST00000185714	protein_coding		1/3									-1	cds_end_NF	MGI	-	NA	0	-	NA	0	-	NA	0	-	NA	0	-	NA	0	-	NA	0	-	NA	0	-	NA	0
1	144248557	C	T	PASS	T	3_prime_UTR_variant&NMD_transcript_variant	MODIFIER	Rgs1	ENSMUSG00000026358	Transcript	ENSMUST00000167812	nonsense_mediated_decay	1/2				471						-1	cds_start_NF	MGI	-	NA	0	-	NA	0	-	NA	0	-	NA	0	-	NA	0	-	NA	0	-	NA	0	-	NA	0
1	146831744	G	C	PASS	C	missense_variant	MODERATE	Brinp3	ENSMUSG00000035131	Transcript	ENSMUST00000166814	protein_coding	7/8				1249	1145	382	R/P	cGg/cCg		1		MGI	-	NA	0	-	NA	0	-	NA	0	-	NA	0	VAR	71,11	0.129	-	NA	0	-	NA	0	-	NA	0
1	146831744	G	C	PASS	C	3_prime_UTR_variant&NMD_transcript_variant	MODIFIER	Brinp3	ENSMUSG00000035131	Transcript	ENSMUST00000128345	nonsense_mediated_decay	8/9				1298						1		MGI	-	NA	0	-	NA	0	-	NA	0	-	NA	0	VAR	71,11	0.129	-	NA	0	-	NA	0	-	NA	0
1	146831744	G	C	PASS	C	missense_variant	MODERATE	Brinp3	ENSMUSG00000035131	Transcript	ENSMUST00000074622	protein_coding	7/8				2513	1145	382	R/P	cGg/cCg		1		MGI	-	NA	0	-	NA	0	-	NA	0	-	NA	0	VAR	71,11	0.129	-	NA	0	-	NA	0	-	NA	0
1	146831744	G	C	PASS	C	intron_variant&non_coding_transcript_variant	MODIFIER	Gm15584	ENSMUSG00000085822	Transcript	ENSMUST00000123231	antisense		1/4									-1		MGI	-	NA	0	-	NA	0	-	NA	0	-	NA	0	VAR	71,11	0.129	-	NA	0	-	NA	0	-	NA	0
1	150580286	G	A	PASS	A	synonymous_variant	LOW	Hmcn1	ENSMUSG00000066842	Transcript	ENSMUST00000137197	protein_coding	103/106				15882	15882	5294	S	agC/agT		-1		MGI	-	NA	0	-	NA	0	-	NA	0	-	NA	0	-	NA	0	-	NA	0	-	NA	0	-	NA	0
1	150580286	G	A	PASS	A	synonymous_variant	LOW	Hmcn1	ENSMUSG00000066842	Transcript	ENSMUST00000074783	protein_coding	103/107				15882	15882	5294	S	agC/agT		-1		MGI	-	NA	0	-	NA	0	-	NA	0	-	NA	0	-	NA	0	-	NA	0	-	NA	0	-	NA	0
1	150580286	G	A	PASS	A	non_coding_transcript_exon_variant&non_coding_transcript_variant	MODIFIER	Hmcn1	ENSMUSG00000066842	Transcript	ENSMUST00000137909	processed_transcript	2/3				132						-1		MGI	-	NA	0	-	NA	0	-	NA	0	-	NA	0	-	NA	0	-	NA	0	-	NA	0	-	NA	0
1	150580286	G	A	PASS	A	synonymous_variant	LOW	Hmcn1	ENSMUSG00000066842	Transcript	ENSMUST00000177036	protein_coding	3/5				243	243	81	S	agC/agT		-1	cds_start_NF	MGI	-	NA	0	-	NA	0	-	NA	0	-	NA	0	-	NA	0	-	NA	0	-	NA	0	-	NA	0
1	150624466	T	C	PASS	C	intron_variant	MODIFIER	Hmcn1	ENSMUSG00000066842	Transcript	ENSMUST00000137197	protein_coding		78/105									-1		MGI	-	NA	0	-	NA	0	VAR	56,7	0.102	-	NA	0	-	NA	0	-	NA	0	-	NA	0	-	NA	0
1	150624466	T	C	PASS	C	upstream_gene_variant	MODIFIER	Gm20631	ENSMUSG00000093650	Transcript	ENSMUST00000177268	antisense										833	1		MGI	-	NA	0	-	NA	0	VAR	56,7	0.102	-	NA	0	-	NA	0	-	NA	0	-	NA	0	-	NA	0
1	150624466	T	C	PASS	C	upstream_gene_variant	MODIFIER	Gm20631	ENSMUSG00000093650	Transcript	ENSMUST00000177239	antisense										800	1		MGI	-	NA	0	-	NA	0	VAR	56,7	0.102	-	NA	0	-	NA	0	-	NA	0	-	NA	0	-	NA	0
1	150624466	T	C	PASS	C	intron_variant	MODIFIER	Hmcn1	ENSMUSG00000066842	Transcript	ENSMUST00000074783	protein_coding		78/106									-1		MGI	-	NA	0	-	NA	0	VAR	56,7	0.102	-	NA	0	-	NA	0	-	NA	0	-	NA	0	-	NA	0
1	150631342	C	T	PASS	T	intron_variant	MODIFIER	Hmcn1	ENSMUSG00000066842	Transcript	ENSMUST00000137197	protein_coding		72/105									-1		MGI	-	NA	0	-	NA	0	-	NA	0	VAR	60,14	0.2	-	NA	0	-	NA	0	-	NA	0	-	NA	0
1	150631342	C	T	PASS	T	intron_variant&non_coding_transcript_variant	MODIFIER	Gm20631	ENSMUSG00000093650	Transcript	ENSMUST00000177268	antisense		1/1									1		MGI	-	NA	0	-	NA	0	-	NA	0	VAR	60,14	0.2	-	NA	0	-	NA	0	-	NA	0	-	NA	0
1	150631342	C	T	PASS	T	intron_variant&non_coding_transcript_variant	MODIFIER	Gm20631	ENSMUSG00000093650	Transcript	ENSMUST00000177239	antisense		1/1									1		MGI	-	NA	0	-	NA	0	-	NA	0	VAR	60,14	0.2	-	NA	0	-	NA	0	-	NA	0	-	NA	0
1	150631342	C	T	PASS	T	intron_variant	MODIFIER	Hmcn1	ENSMUSG00000066842	Transcript	ENSMUST00000074783	protein_coding		72/106									-1		MGI	-	NA	0	-	NA	0	-	NA	0	VAR	60,14	0.2	-	NA	0	-	NA	0	-	NA	0	-	NA	0
1	150632505	G	C	PASS	C	missense_variant	MODERATE	Hmcn1	ENSMUSG00000066842	Transcript	ENSMUST00000137197	protein_coding	72/106				11029	11029	3677	Q/E	Caa/Gaa		-1		MGI	-	NA	0	-	NA	0	-	NA	0	-	NA	0	-	NA	0	-	NA	0	-	NA	0	-	NA	0
1	150632505	G	C	PASS	C	intron_variant&non_coding_transcript_variant	MODIFIER	Gm20631	ENSMUSG00000093650	Transcript	ENSMUST00000177268	antisense		1/1									1		MGI	-	NA	0	-	NA	0	-	NA	0	-	NA	0	-	NA	0	-	NA	0	-	NA	0	-	NA	0
1	150632505	G	C	PASS	C	intron_variant&non_coding_transcript_variant	MODIFIER	Gm20631	ENSMUSG00000093650	Transcript	ENSMUST00000177239	antisense		1/1									1		MGI	-	NA	0	-	NA	0	-	NA	0	-	NA	0	-	NA	0	-	NA	0	-	NA	0	-	NA	0
1	150632505	G	C	PASS	C	missense_variant	MODERATE	Hmcn1	ENSMUSG00000066842	Transcript	ENSMUST00000074783	protein_coding	72/107				11029	11029	3677	Q/E	Caa/Gaa		-1		MGI	-	NA	0	-	NA	0	-	NA	0	-	NA	0	-	NA	0	-	NA	0	-	NA	0	-	NA	0
1	150758453	A	C	PASS	C	missense_variant	MODERATE	Hmcn1	ENSMUSG00000066842	Transcript	ENSMUST00000137197	protein_coding	16/106				2381	2381	794	V/G	gTt/gGt		-1		MGI	-	NA	0	-	NA	0	-	NA	0	-	NA	0	-	NA	0	VAR	58,40	0.402	-	NA	0	-	NA	0
1	150758453	A	C	PASS	C	intron_variant&non_coding_transcript_variant	MODIFIER	Gm20631	ENSMUSG00000093650	Transcript	ENSMUST00000177268	antisense		1/1									1		MGI	-	NA	0	-	NA	0	-	NA	0	-	NA	0	-	NA	0	VAR	58,40	0.402	-	NA	0	-	NA	0
1	150758453	A	C	PASS	C	missense_variant	MODERATE	Hmcn1	ENSMUSG00000066842	Transcript	ENSMUST00000074783	protein_coding	16/107				2381	2381	794	V/G	gTt/gGt		-1		MGI	-	NA	0	-	NA	0	-	NA	0	-	NA	0	-	NA	0	VAR	58,40	0.402	-	NA	0	-	NA	0
1	150992888	T	A	PASS	A	missense_variant	MODERATE	Hmcn1	ENSMUSG00000066842	Transcript	ENSMUST00000137197	protein_coding	1/106				164	164	55	D/V	gAt/gTt		-1		MGI	-	NA	0	-	NA	0	-	NA	0	VAR	109,19	0.148	-	NA	0	-	NA	0	-	NA	0	-	NA	0
1	150992888	T	A	PASS	A	non_coding_transcript_exon_variant&non_coding_transcript_variant	MODIFIER	Hmcn1	ENSMUSG00000066842	Transcript	ENSMUST00000155715	retained_intron	1/2				548						-1		MGI	-	NA	0	-	NA	0	-	NA	0	VAR	109,19	0.148	-	NA	0	-	NA	0	-	NA	0	-	NA	0
1	150992888	T	A	PASS	A	missense_variant	MODERATE	Hmcn1	ENSMUSG00000066842	Transcript	ENSMUST00000074783	protein_coding	1/107				164	164	55	D/V	gAt/gTt		-1		MGI	-	NA	0	-	NA	0	-	NA	0	VAR	109,19	0.148	-	NA	0	-	NA	0	-	NA	0	-	NA	0
1	154426630	G	A	PASS	A	intron_variant	MODIFIER	Cacna1e	ENSMUSG00000004110	Transcript	ENSMUST00000004214	protein_coding		35/46									-1		MGI	-	NA	0	-	NA	0	-	NA	0	-	NA	0	VAR	57,7	0.119	-	NA	0	-	NA	0	-	NA	0
1	154426630	G	A	PASS	A	intron_variant	MODIFIER	Cacna1e	ENSMUSG00000004110	Transcript	ENSMUST00000187541	protein_coding		35/46									-1		MGI	-	NA	0	-	NA	0	-	NA	0	-	NA	0	VAR	57,7	0.119	-	NA	0	-	NA	0	-	NA	0
1	155098888	C	T	PASS	T	synonymous_variant	LOW	Ier5	ENSMUSG00000056708	Transcript	ENSMUST00000055322	protein_coding	1/1				749	543	181	E	gaG/gaA		-1		MGI	-	NA	0	-	NA	0	-	NA	0	-	NA	0	-	NA	0	VAR	1,3	0.75	-	NA	0	-	NA	0
1	155099004	C	T	PASS	T	missense_variant	MODERATE	Ier5	ENSMUSG00000056708	Transcript	ENSMUST00000055322	protein_coding	1/1				633	427	143	A/T	Gct/Act		-1		MGI	-	NA	0	-	NA	0	-	NA	0	-	NA	0	VAR	7,7	0.5	-	NA	0	-	NA	0	-	NA	0
1	155099275	G	A	PASS	A	synonymous_variant	LOW	Ier5	ENSMUSG00000056708	Transcript	ENSMUST00000055322	protein_coding	1/1				362	156	52	C	tgC/tgT		-1		MGI	-	NA	0	-	NA	0	-	NA	0	-	NA	0	-	NA	0	-	NA	0	-	NA	0	VAR	13,4	0.2
1	155136855	A	G	PASS	G	non_coding_transcript_exon_variant&non_coding_transcript_variant	MODIFIER	Mr1	ENSMUSG00000026471	Transcript	ENSMUST00000195579	retained_intron	2/2				1103						-1		MGI	-	NA	0	-	NA	0	-	NA	0	-	NA	0	-	NA	0	-	NA	0	-	NA	0	-	NA	0
1	155136855	A	G	PASS	G	splice_region_variant&intron_variant	LOW	Mr1	ENSMUSG00000026471	Transcript	ENSMUST00000027744	protein_coding		2/5									-1		MGI	-	NA	0	-	NA	0	-	NA	0	-	NA	0	-	NA	0	-	NA	0	-	NA	0	-	NA	0
1	155136855	A	G	PASS	G	splice_region_variant&intron_variant&NMD_transcript_variant	LOW	Mr1	ENSMUSG00000026471	Transcript	ENSMUST00000194612	nonsense_mediated_decay		2/5									-1		MGI	-	NA	0	-	NA	0	-	NA	0	-	NA	0	-	NA	0	-	NA	0	-	NA	0	-	NA	0
1	155136855	A	G	PASS	G	splice_region_variant&intron_variant&NMD_transcript_variant	LOW	Mr1	ENSMUSG00000026471	Transcript	ENSMUST00000192410	nonsense_mediated_decay		2/5									-1		MGI	-	NA	0	-	NA	0	-	NA	0	-	NA	0	-	NA	0	-	NA	0	-	NA	0	-	NA	0
1	155136855	A	G	PASS	G	upstream_gene_variant	MODIFIER	Mr1	ENSMUSG00000026471	Transcript	ENSMUST00000191773	retained_intron										2833	-1		MGI	-	NA	0	-	NA	0	-	NA	0	-	NA	0	-	NA	0	-	NA	0	-	NA	0	-	NA	0
1	155779664	C	T	PASS	T	downstream_gene_variant	MODIFIER	Qsox1	ENSMUSG00000033684	Transcript	ENSMUST00000130701	processed_transcript										255	-1		MGI	-	NA	0	-	NA	0	-	NA	0	-	NA	0	-	NA	0	-	NA	0	-	NA	0	-	NA	0
1	155779664	C	T	PASS	T	synonymous_variant	LOW	Qsox1	ENSMUSG00000033684	Transcript	ENSMUST00000035325	protein_coding	12/12				1842	1752	584	Q	caG/caA		-1		MGI	-	NA	0	-	NA	0	-	NA	0	-	NA	0	-	NA	0	-	NA	0	-	NA	0	-	NA	0
1	155779664	C	T	PASS	T	synonymous_variant	LOW	Qsox1	ENSMUSG00000033684	Transcript	ENSMUST00000111764	protein_coding	12/13				1804	1752	584	Q	caG/caA		-1		MGI	-	NA	0	-	NA	0	-	NA	0	-	NA	0	-	NA	0	-	NA	0	-	NA	0	-	NA	0
1	155779664	C	T	PASS	T	intron_variant	MODIFIER	Qsox1	ENSMUSG00000033684	Transcript	ENSMUST00000194632	protein_coding		12/12									-1		MGI	-	NA	0	-	NA	0	-	NA	0	-	NA	0	-	NA	0	-	NA	0	-	NA	0	-	NA	0
1	155779664	C	T	PASS	T	upstream_gene_variant	MODIFIER	Qsox1	ENSMUSG00000033684	Transcript	ENSMUST00000195419	retained_intron										241	-1		MGI	-	NA	0	-	NA	0	-	NA	0	-	NA	0	-	NA	0	-	NA	0	-	NA	0	-	NA	0
1	158511059	G	A	PASS	A	missense_variant	MODERATE	Astn1	ENSMUSG00000026587	Transcript	ENSMUST00000194369	protein_coding	7/15				1421	1375	459	A/T	Gcc/Acc		1		MGI	-	NA	0	-	NA	0	-	NA	0	-	NA	0	-	NA	0	VAR	12,7	0.429	-	NA	0	-	NA	0
1	158511059	G	A	PASS	A	non_coding_transcript_exon_variant&non_coding_transcript_variant	MODIFIER	Astn1	ENSMUSG00000026587	Transcript	ENSMUST00000192619	processed_transcript	2/4				224						1		MGI	-	NA	0	-	NA	0	-	NA	0	-	NA	0	-	NA	0	VAR	12,7	0.429	-	NA	0	-	NA	0
1	158511059	G	A	PASS	A	missense_variant	MODERATE	Astn1	ENSMUSG00000026587	Transcript	ENSMUST00000046110	protein_coding	7/23				1654	1375	459	A/T	Gcc/Acc		1		MGI	-	NA	0	-	NA	0	-	NA	0	-	NA	0	-	NA	0	VAR	12,7	0.429	-	NA	0	-	NA	0
1	158511059	G	A	PASS	A	missense_variant	MODERATE	Astn1	ENSMUSG00000026587	Transcript	ENSMUST00000170718	protein_coding	7/16				1618	1375	459	A/T	Gcc/Acc		1		MGI	-	NA	0	-	NA	0	-	NA	0	-	NA	0	-	NA	0	VAR	12,7	0.429	-	NA	0	-	NA	0
1	158511059	G	A	PASS	A	intron_variant&non_coding_transcript_variant	MODIFIER	Gm37679	ENSMUSG00000103971	Transcript	ENSMUST00000192868	antisense		1/3									-1		MGI	-	NA	0	-	NA	0	-	NA	0	-	NA	0	-	NA	0	VAR	12,7	0.429	-	NA	0	-	NA	0
1	158511059	G	A	PASS	A	missense_variant	MODERATE	Astn1	ENSMUSG00000026587	Transcript	ENSMUST00000195311	protein_coding	7/22				1408	1375	459	A/T	Gcc/Acc		1		MGI	-	NA	0	-	NA	0	-	NA	0	-	NA	0	-	NA	0	VAR	12,7	0.429	-	NA	0	-	NA	0
1	158511059	G	A	PASS	A	missense_variant	MODERATE	Astn1	ENSMUSG00000026587	Transcript	ENSMUST00000193042	protein_coding	7/23				1685	1375	459	A/T	Gcc/Acc		1		MGI	-	NA	0	-	NA	0	-	NA	0	-	NA	0	-	NA	0	VAR	12,7	0.429	-	NA	0	-	NA	0
1	158580225	C	T	PASS	T	missense_variant	MODERATE	Astn1	ENSMUSG00000026587	Transcript	ENSMUST00000194369	protein_coding	11/15				1797	1751	584	T/I	aCa/aTa		1		MGI	-	NA	0	-	NA	0	-	NA	0	-	NA	0	-	NA	0	-	NA	0	-	NA	0	VAR	62,10	0.125
1	158580225	C	T	PASS	T	missense_variant	MODERATE	Astn1	ENSMUSG00000026587	Transcript	ENSMUST00000046110	protein_coding	11/23				2030	1751	584	T/I	aCa/aTa		1		MGI	-	NA	0	-	NA	0	-	NA	0	-	NA	0	-	NA	0	-	NA	0	-	NA	0	VAR	62,10	0.125
1	158580225	C	T	PASS	T	missense_variant	MODERATE	Astn1	ENSMUSG00000026587	Transcript	ENSMUST00000170718	protein_coding	11/16				2018	1775	592	T/I	aCa/aTa		1		MGI	-	NA	0	-	NA	0	-	NA	0	-	NA	0	-	NA	0	-	NA	0	-	NA	0	VAR	62,10	0.125
1	158580225	C	T	PASS	T	missense_variant	MODERATE	Astn1	ENSMUSG00000026587	Transcript	ENSMUST00000193599	protein_coding	4/5				512	245	82	T/I	aCa/aTa		1	cds_end_NF	MGI	-	NA	0	-	NA	0	-	NA	0	-	NA	0	-	NA	0	-	NA	0	-	NA	0	VAR	62,10	0.125
1	158580225	C	T	PASS	T	missense_variant	MODERATE	Astn1	ENSMUSG00000026587	Transcript	ENSMUST00000195311	protein_coding	11/22				1784	1751	584	T/I	aCa/aTa		1		MGI	-	NA	0	-	NA	0	-	NA	0	-	NA	0	-	NA	0	-	NA	0	-	NA	0	VAR	62,10	0.125
1	158580225	C	T	PASS	T	missense_variant	MODERATE	Astn1	ENSMUSG00000026587	Transcript	ENSMUST00000193042	protein_coding	11/23				2085	1775	592	T/I	aCa/aTa		1		MGI	-	NA	0	-	NA	0	-	NA	0	-	NA	0	-	NA	0	-	NA	0	-	NA	0	VAR	62,10	0.125
1	158854908	T	C	PASS	C	missense_variant	MODERATE	Pappa2	ENSMUSG00000073530	Transcript	ENSMUST00000159861	protein_coding	5/22				3498	2569	857	T/A	Acc/Gcc		-1		MGI	-	NA	0	-	NA	0	-	NA	0	-	NA	0	-	NA	0	VAR	48,29	0.364	-	NA	0	-	NA	0
1	158871443	G	A	PASS	A	missense_variant	MODERATE	Pappa2	ENSMUSG00000073530	Transcript	ENSMUST00000159861	protein_coding	3/22				3028	2099	700	S/F	tCt/tTt		-1		MGI	-	NA	0	-	NA	0	-	NA	0	-	NA	0	-	NA	0	-	NA	0	-	NA	0	-	NA	0
1	160125460	C	T	PASS	T	missense_variant	MODERATE	Tnn	ENSMUSG00000026725	Transcript	ENSMUST00000039178	protein_coding	9/22				2141	2009	670	S/N	aGc/aAc		-1		MGI	-	NA	0	-	NA	0	-	NA	0	-	NA	0	-	NA	0	-	NA	0	-	NA	0	-	NA	0
1	160125460	C	T	PASS	T	missense_variant	MODERATE	Tnn	ENSMUSG00000026725	Transcript	ENSMUST00000131919	protein_coding	8/18				2042	2009	670	S/N	aGc/aAc		-1		MGI	-	NA	0	-	NA	0	-	NA	0	-	NA	0	-	NA	0	-	NA	0	-	NA	0	-	NA	0
1	161036289	C	T	PASS	T	upstream_gene_variant	MODIFIER	Gm23212	ENSMUSG00000084667	Transcript	ENSMUST00000122718	snoRNA										393	1		MGI	-	NA	0	-	NA	0	-	NA	0	-	NA	0	-	NA	0	-	NA	0	-	NA	0	-	NA	0
1	161036289	C	T	PASS	T	non_coding_transcript_exon_variant&non_coding_transcript_variant	MODIFIER	Gas5	ENSMUSG00000053332	Transcript	ENSMUST00000160497	retained_intron	1/2				270						1		MGI	-	NA	0	-	NA	0	-	NA	0	-	NA	0	-	NA	0	-	NA	0	-	NA	0	-	NA	0
1	161036289	C	T	PASS	T	intron_variant&non_coding_transcript_variant	MODIFIER	Gas5	ENSMUSG00000053332	Transcript	ENSMUST00000159404	retained_intron		4/8									1		MGI	-	NA	0	-	NA	0	-	NA	0	-	NA	0	-	NA	0	-	NA	0	-	NA	0	-	NA	0
1	161036289	C	T	PASS	T	upstream_gene_variant	MODIFIER	Gas5	ENSMUSG00000053332	Transcript	ENSMUST00000159037	retained_intron										1429	1		MGI	-	NA	0	-	NA	0	-	NA	0	-	NA	0	-	NA	0	-	NA	0	-	NA	0	-	NA	0
1	161036289	C	T	PASS	T	intron_variant&non_coding_transcript_variant	MODIFIER	Gas5	ENSMUSG00000053332	Transcript	ENSMUST00000159706	lincRNA		4/10									1		MGI	-	NA	0	-	NA	0	-	NA	0	-	NA	0	-	NA	0	-	NA	0	-	NA	0	-	NA	0
1	161036289	C	T	PASS	T	upstream_gene_variant	MODIFIER	Snord80	ENSMUSG00000065735	Transcript	ENSMUST00000083801	snoRNA										1312	1		MGI	-	NA	0	-	NA	0	-	NA	0	-	NA	0	-	NA	0	-	NA	0	-	NA	0	-	NA	0
1	161036289	C	T	PASS	T	upstream_gene_variant	MODIFIER	Gas5	ENSMUSG00000053332	Transcript	ENSMUST00000160516	retained_intron										1492	1		MGI	-	NA	0	-	NA	0	-	NA	0	-	NA	0	-	NA	0	-	NA	0	-	NA	0	-	NA	0
1	161036289	C	T	PASS	T	upstream_gene_variant	MODIFIER	Zbtb37	ENSMUSG00000043467	Transcript	ENSMUST00000162226	protein_coding										1440	-1		MGI	-	NA	0	-	NA	0	-	NA	0	-	NA	0	-	NA	0	-	NA	0	-	NA	0	-	NA	0
1	161036289	C	T	PASS	T	intron_variant&non_coding_transcript_variant	MODIFIER	Gas5	ENSMUSG00000053332	Transcript	ENSMUST00000160152	retained_intron		4/6									1		MGI	-	NA	0	-	NA	0	-	NA	0	-	NA	0	-	NA	0	-	NA	0	-	NA	0	-	NA	0
1	161036289	C	T	PASS	T	upstream_gene_variant	MODIFIER	Snord80	ENSMUSG00000105780	Transcript	ENSMUST00000199023	snoRNA										1315	1		MGI	-	NA	0	-	NA	0	-	NA	0	-	NA	0	-	NA	0	-	NA	0	-	NA	0	-	NA	0
1	161036289	C	T	PASS	T	upstream_gene_variant	MODIFIER	Gas5	ENSMUSG00000053332	Transcript	ENSMUST00000159399	retained_intron										999	1		MGI	-	NA	0	-	NA	0	-	NA	0	-	NA	0	-	NA	0	-	NA	0	-	NA	0	-	NA	0
1	161036289	C	T	PASS	T	intron_variant&non_coding_transcript_variant	MODIFIER	Gas5	ENSMUSG00000053332	Transcript	ENSMUST00000162289	retained_intron		4/9									1		MGI	-	NA	0	-	NA	0	-	NA	0	-	NA	0	-	NA	0	-	NA	0	-	NA	0	-	NA	0
1	161036289	C	T	PASS	T	non_coding_transcript_exon_variant&non_coding_transcript_variant	MODIFIER	Gas5	ENSMUSG00000053332	Transcript	ENSMUST00000161461	retained_intron	4/11				184						1		MGI	-	NA	0	-	NA	0	-	NA	0	-	NA	0	-	NA	0	-	NA	0	-	NA	0	-	NA	0
1	161036289	C	T	PASS	T	intron_variant&non_coding_transcript_variant	MODIFIER	Gas5	ENSMUSG00000053332	Transcript	ENSMUST00000161380	retained_intron		4/7									1		MGI	-	NA	0	-	NA	0	-	NA	0	-	NA	0	-	NA	0	-	NA	0	-	NA	0	-	NA	0
1	161036289	C	T	PASS	T	downstream_gene_variant	MODIFIER	Gm22489	ENSMUSG00000080463	Transcript	ENSMUST00000116813	snoRNA										378	1		MGI	-	NA	0	-	NA	0	-	NA	0	-	NA	0	-	NA	0	-	NA	0	-	NA	0	-	NA	0
1	161036289	C	T	PASS	T	upstream_gene_variant	MODIFIER	Gas5	ENSMUSG00000053332	Transcript	ENSMUST00000163081	retained_intron										1020	1		MGI	-	NA	0	-	NA	0	-	NA	0	-	NA	0	-	NA	0	-	NA	0	-	NA	0	-	NA	0
1	161036289	C	T	PASS	T	upstream_gene_variant	MODIFIER	Zbtb37	ENSMUSG00000043467	Transcript	ENSMUST00000177003	protein_coding										1473	-1	cds_end_NF	MGI	-	NA	0	-	NA	0	-	NA	0	-	NA	0	-	NA	0	-	NA	0	-	NA	0	-	NA	0
1	161036289	C	T	PASS	T	intron_variant&non_coding_transcript_variant	MODIFIER	Gas5	ENSMUSG00000053332	Transcript	ENSMUST00000159119	lincRNA		4/9									1		MGI	-	NA	0	-	NA	0	-	NA	0	-	NA	0	-	NA	0	-	NA	0	-	NA	0	-	NA	0
1	161036289	C	T	PASS	T	non_coding_transcript_exon_variant&non_coding_transcript_variant	MODIFIER	Gas5	ENSMUSG00000053332	Transcript	ENSMUST00000162163	retained_intron	3/7				371						1		MGI	-	NA	0	-	NA	0	-	NA	0	-	NA	0	-	NA	0	-	NA	0	-	NA	0	-	NA	0
1	161036289	C	T	PASS	T	upstream_gene_variant	MODIFIER	Gas5	ENSMUSG00000053332	Transcript	ENSMUST00000160551	retained_intron										1064	1		MGI	-	NA	0	-	NA	0	-	NA	0	-	NA	0	-	NA	0	-	NA	0	-	NA	0	-	NA	0
1	161036289	C	T	PASS	T	upstream_gene_variant	MODIFIER	Gm25789	ENSMUSG00000065228	Transcript	ENSMUST00000083294	snoRNA										2019	1		MGI	-	NA	0	-	NA	0	-	NA	0	-	NA	0	-	NA	0	-	NA	0	-	NA	0	-	NA	0
1	161036289	C	T	PASS	T	downstream_gene_variant	MODIFIER	Dars2	ENSMUSG00000026709	Transcript	ENSMUST00000035430	protein_coding										4312	-1		MGI	-	NA	0	-	NA	0	-	NA	0	-	NA	0	-	NA	0	-	NA	0	-	NA	0	-	NA	0
1	161036289	C	T	PASS	T	upstream_gene_variant	MODIFIER	Zbtb37	ENSMUSG00000043467	Transcript	ENSMUST00000160056	nonsense_mediated_decay										1455	-1		MGI	-	NA	0	-	NA	0	-	NA	0	-	NA	0	-	NA	0	-	NA	0	-	NA	0	-	NA	0
1	161036289	C	T	PASS	T	intron_variant&non_coding_transcript_variant	MODIFIER	Gas5	ENSMUSG00000053332	Transcript	ENSMUST00000159663	lincRNA		4/7									1		MGI	-	NA	0	-	NA	0	-	NA	0	-	NA	0	-	NA	0	-	NA	0	-	NA	0	-	NA	0
1	161036289	C	T	PASS	T	non_coding_transcript_exon_variant&non_coding_transcript_variant	MODIFIER	Gas5	ENSMUSG00000053332	Transcript	ENSMUST00000159153	retained_intron	4/9				176						1		MGI	-	NA	0	-	NA	0	-	NA	0	-	NA	0	-	NA	0	-	NA	0	-	NA	0	-	NA	0
1	161036289	C	T	PASS	T	downstream_gene_variant	MODIFIER	Gm22357	ENSMUSG00000064816	Transcript	ENSMUST00000082882	snoRNA										150	1		MGI	-	NA	0	-	NA	0	-	NA	0	-	NA	0	-	NA	0	-	NA	0	-	NA	0	-	NA	0
1	161036289	C	T	PASS	T	upstream_gene_variant	MODIFIER	Zbtb37	ENSMUSG00000043467	Transcript	ENSMUST00000172044	protein_coding										2030	-1		MGI	-	NA	0	-	NA	0	-	NA	0	-	NA	0	-	NA	0	-	NA	0	-	NA	0	-	NA	0
1	161036289	C	T	PASS	T	upstream_gene_variant	MODIFIER	Mir5117	ENSMUSG00000065160	Transcript	ENSMUST00000083226	snoRNA										1067	1		MGI	-	NA	0	-	NA	0	-	NA	0	-	NA	0	-	NA	0	-	NA	0	-	NA	0	-	NA	0
1	161036289	C	T	PASS	T	downstream_gene_variant	MODIFIER	Gm26224	ENSMUSG00000064440	Transcript	ENSMUST00000082506	snoRNA										816	1		MGI	-	NA	0	-	NA	0	-	NA	0	-	NA	0	-	NA	0	-	NA	0	-	NA	0	-	NA	0
1	161036289	C	T	PASS	T	upstream_gene_variant	MODIFIER	Zbtb37	ENSMUSG00000043467	Transcript	ENSMUST00000163079	nonsense_mediated_decay										1440	-1		MGI	-	NA	0	-	NA	0	-	NA	0	-	NA	0	-	NA	0	-	NA	0	-	NA	0	-	NA	0
1	161036289	C	T	PASS	T	non_coding_transcript_exon_variant&non_coding_transcript_variant	MODIFIER	Gas5	ENSMUSG00000053332	Transcript	ENSMUST00000160429	retained_intron	4/10				196						1		MGI	-	NA	0	-	NA	0	-	NA	0	-	NA	0	-	NA	0	-	NA	0	-	NA	0	-	NA	0
1	161036289	C	T	PASS	T	non_coding_transcript_exon_variant&non_coding_transcript_variant	MODIFIER	Gas5	ENSMUSG00000053332	Transcript	ENSMUST00000159438	retained_intron	3/6				372						1		MGI	-	NA	0	-	NA	0	-	NA	0	-	NA	0	-	NA	0	-	NA	0	-	NA	0	-	NA	0
1	161036289	C	T	PASS	T	non_coding_transcript_exon_variant&non_coding_transcript_variant	MODIFIER	Gas5	ENSMUSG00000053332	Transcript	ENSMUST00000159157	retained_intron	4/5				196						1		MGI	-	NA	0	-	NA	0	-	NA	0	-	NA	0	-	NA	0	-	NA	0	-	NA	0	-	NA	0
1	161036289	C	T	PASS	T	downstream_gene_variant	MODIFIER	Gm37362	ENSMUSG00000104016	Transcript	ENSMUST00000194567	antisense										4833	1		MGI	-	NA	0	-	NA	0	-	NA	0	-	NA	0	-	NA	0	-	NA	0	-	NA	0	-	NA	0
1	161036289	C	T	PASS	T	downstream_gene_variant	MODIFIER	Dars2	ENSMUSG00000026709	Transcript	ENSMUST00000162654	retained_intron										4901	-1		MGI	-	NA	0	-	NA	0	-	NA	0	-	NA	0	-	NA	0	-	NA	0	-	NA	0	-	NA	0
1	161036289	C	T	PASS	T	upstream_gene_variant	MODIFIER	Snord47	ENSMUSG00000064968	Transcript	ENSMUST00000083034	snoRNA										1793	1		MGI	-	NA	0	-	NA	0	-	NA	0	-	NA	0	-	NA	0	-	NA	0	-	NA	0	-	NA	0
1	161036289	C	T	PASS	T	intron_variant&non_coding_transcript_variant	MODIFIER	Gas5	ENSMUSG00000053332	Transcript	ENSMUST00000161005	lincRNA		4/7									1		MGI	-	NA	0	-	NA	0	-	NA	0	-	NA	0	-	NA	0	-	NA	0	-	NA	0	-	NA	0
1	161036289	C	T	PASS	T	intron_variant&non_coding_transcript_variant	MODIFIER	Gas5	ENSMUSG00000053332	Transcript	ENSMUST00000162558	lincRNA		4/11									1		MGI	-	NA	0	-	NA	0	-	NA	0	-	NA	0	-	NA	0	-	NA	0	-	NA	0	-	NA	0
1	161036289	C	T	PASS	T	upstream_gene_variant	MODIFIER	Zbtb37	ENSMUSG00000043467	Transcript	ENSMUST00000171748	protein_coding										2005	-1		MGI	-	NA	0	-	NA	0	-	NA	0	-	NA	0	-	NA	0	-	NA	0	-	NA	0	-	NA	0
1	161036289	C	T	PASS	T	non_coding_transcript_exon_variant&non_coding_transcript_variant	MODIFIER	Gas5	ENSMUSG00000053332	Transcript	ENSMUST00000161229	retained_intron	1/4				1124						1		MGI	-	NA	0	-	NA	0	-	NA	0	-	NA	0	-	NA	0	-	NA	0	-	NA	0	-	NA	0
1	161036289	C	T	PASS	T	upstream_gene_variant	MODIFIER	Gm37634	ENSMUSG00000102864	Transcript	ENSMUST00000195700	antisense										4331	1		MGI	-	NA	0	-	NA	0	-	NA	0	-	NA	0	-	NA	0	-	NA	0	-	NA	0	-	NA	0
1	161036289	C	T	PASS	T	upstream_gene_variant	MODIFIER	Snord78	ENSMUSG00000077220	Transcript	ENSMUST00000104032	snoRNA										695	1		MGI	-	NA	0	-	NA	0	-	NA	0	-	NA	0	-	NA	0	-	NA	0	-	NA	0	-	NA	0
1	161036289	C	T	PASS	T	non_coding_transcript_exon_variant&non_coding_transcript_variant	MODIFIER	Gas5	ENSMUSG00000053332	Transcript	ENSMUST00000065709	retained_intron	4/4				190						1		MGI	-	NA	0	-	NA	0	-	NA	0	-	NA	0	-	NA	0	-	NA	0	-	NA	0	-	NA	0
1	161036289	C	T	PASS	T	upstream_gene_variant	MODIFIER	Gas5	ENSMUSG00000053332	Transcript	ENSMUST00000161623	retained_intron										406	1		MGI	-	NA	0	-	NA	0	-	NA	0	-	NA	0	-	NA	0	-	NA	0	-	NA	0	-	NA	0
1	161036289	C	T	PASS	T	upstream_gene_variant	MODIFIER	Zbtb37	ENSMUSG00000043467	Transcript	ENSMUST00000159250	protein_coding										1441	-1		MGI	-	NA	0	-	NA	0	-	NA	0	-	NA	0	-	NA	0	-	NA	0	-	NA	0	-	NA	0
1	161036289	C	T	PASS	T	intron_variant&non_coding_transcript_variant	MODIFIER	Gas5	ENSMUSG00000053332	Transcript	ENSMUST00000159890	retained_intron		3/8									1		MGI	-	NA	0	-	NA	0	-	NA	0	-	NA	0	-	NA	0	-	NA	0	-	NA	0	-	NA	0
1	161151005	G	A	PASS	A	missense_variant	MODERATE	Ankrd45	ENSMUSG00000044835	Transcript	ENSMUST00000111608	protein_coding	2/7				170	13	5	E/K	Gaa/Aaa		1		MGI	-	NA	0	-	NA	0	VAR	45,8	0.16	-	NA	0	-	NA	0	-	NA	0	-	NA	0	-	NA	0
1	161151005	G	A	PASS	A	missense_variant	MODERATE	Ankrd45	ENSMUSG00000044835	Transcript	ENSMUST00000052245	protein_coding	2/6				115	115	39	E/K	Gaa/Aaa		1		MGI	-	NA	0	-	NA	0	VAR	45,8	0.16	-	NA	0	-	NA	0	-	NA	0	-	NA	0	-	NA	0
1	161151005	G	A	PASS	A	intron_variant&NMD_transcript_variant	MODIFIER	Ankrd45	ENSMUSG00000044835	Transcript	ENSMUST00000150721	nonsense_mediated_decay		1/4									1		MGI	-	NA	0	-	NA	0	VAR	45,8	0.16	-	NA	0	-	NA	0	-	NA	0	-	NA	0	-	NA	0
1	161151005	G	A	PASS	A	intron_variant&NMD_transcript_variant	MODIFIER	Ankrd45	ENSMUSG00000044835	Transcript	ENSMUST00000192384	nonsense_mediated_decay		1/4									1		MGI	-	NA	0	-	NA	0	VAR	45,8	0.16	-	NA	0	-	NA	0	-	NA	0	-	NA	0	-	NA	0
1	161151005	G	A	PASS	A	missense_variant	MODERATE	Ankrd45	ENSMUSG00000044835	Transcript	ENSMUST00000125018	protein_coding	2/5				69	13	5	E/K	Gaa/Aaa		1	cds_end_NF	MGI	-	NA	0	-	NA	0	VAR	45,8	0.16	-	NA	0	-	NA	0	-	NA	0	-	NA	0	-	NA	0
1	161151005	G	A	PASS	A	downstream_gene_variant	MODIFIER	4930469G21Rik	ENSMUSG00000049160	Transcript	ENSMUST00000135643	antisense										3553	-1		MGI	-	NA	0	-	NA	0	VAR	45,8	0.16	-	NA	0	-	NA	0	-	NA	0	-	NA	0	-	NA	0
1	162795113	T	G	PASS	G	missense_variant	MODERATE	Fmo4	ENSMUSG00000026692	Transcript	ENSMUST00000028014	protein_coding	8/9				1215	1186	396	S/R	Agc/Cgc		-1		MGI	-	NA	0	-	NA	0	-	NA	0	-	NA	0	-	NA	0	-	NA	0	VAR	56,22	0.295	-	NA	0
1	162795113	T	G	PASS	G	missense_variant	MODERATE	Fmo4	ENSMUSG00000026692	Transcript	ENSMUST00000111525	protein_coding	9/10				1416	1186	396	S/R	Agc/Cgc		-1		MGI	-	NA	0	-	NA	0	-	NA	0	-	NA	0	-	NA	0	-	NA	0	VAR	56,22	0.295	-	NA	0
1	163039277	G	T	PASS	T	intron_variant&non_coding_transcript_variant	MODIFIER	Gm37273	ENSMUSG00000103288	Transcript	ENSMUST00000195132	antisense		3/3									1		MGI	VAR	46,35	0.438	VAR	49,38	0.456	-	NA	0	VAR	41,50	0.55	-	NA	0	VAR	42,39	0.471	-	NA	0	-	NA	0
1	163039277	G	T	PASS	T	intron_variant	MODIFIER	Mroh9	ENSMUSG00000071890	Transcript	ENSMUST00000096608	protein_coding		17/21									-1		MGI	VAR	46,35	0.438	VAR	49,38	0.456	-	NA	0	VAR	41,50	0.55	-	NA	0	VAR	42,39	0.471	-	NA	0	-	NA	0
1	164192530	G	A	PASS	A	missense_variant	MODERATE	F5	ENSMUSG00000026579	Transcript	ENSMUST00000086040	protein_coding	13/25				2698	2573	858	R/Q	cGa/cAa		1		MGI	-	NA	0	-	NA	0	-	NA	0	-	NA	0	-	NA	0	-	NA	0	-	NA	0	-	NA	0
1	164198759	C	T	PASS	T	synonymous_variant	LOW	F5	ENSMUSG00000026579	Transcript	ENSMUST00000086040	protein_coding	15/25				5024	4899	1633	H	caC/caT		1		MGI	-	NA	0	-	NA	0	-	NA	0	-	NA	0	-	NA	0	-	NA	0	-	NA	0	VAR	232,7	0.023
1	164280353	G	T	PASS	T	missense_variant	MODERATE	Ccdc181	ENSMUSG00000026578	Transcript	ENSMUST00000027867	protein_coding	3/6				805	604	202	V/L	Gtg/Ttg		1		MGI	-	NA	0	-	NA	0	-	NA	0	-	NA	0	-	NA	0	-	NA	0	-	NA	0	-	NA	0
1	164287654	C	T	PASS	T	downstream_gene_variant	MODIFIER	Blzf1	ENSMUSG00000026577	Transcript	ENSMUST00000086032	protein_coding										4476	-1		MGI	-	NA	0	-	NA	0	-	NA	0	-	NA	0	-	NA	0	-	NA	0	-	NA	0	-	NA	0
1	164287654	C	T	PASS	T	downstream_gene_variant	MODIFIER	Blzf1	ENSMUSG00000026577	Transcript	ENSMUST00000120447	protein_coding										3735	-1		MGI	-	NA	0	-	NA	0	-	NA	0	-	NA	0	-	NA	0	-	NA	0	-	NA	0	-	NA	0
1	164287654	C	T	PASS	T	synonymous_variant	LOW	Ccdc181	ENSMUSG00000026578	Transcript	ENSMUST00000027867	protein_coding	6/6				1716	1515	505	T	acC/acT		1		MGI	-	NA	0	-	NA	0	-	NA	0	-	NA	0	-	NA	0	-	NA	0	-	NA	0	-	NA	0
1	164287654	C	T	PASS	T	downstream_gene_variant	MODIFIER	Blzf1	ENSMUSG00000026577	Transcript	ENSMUST00000027866	protein_coding										2146	-1		MGI	-	NA	0	-	NA	0	-	NA	0	-	NA	0	-	NA	0	-	NA	0	-	NA	0	-	NA	0
1	165228340	T	G	PASS	G	3_prime_UTR_variant&NMD_transcript_variant	MODIFIER	Tiprl	ENSMUSG00000040843	Transcript	ENSMUST00000192436	nonsense_mediated_decay	3/8				485						-1		MGI	VAR	103,7	0.067	-	NA	0	-	NA	0	-	NA	0	-	NA	0	-	NA	0	-	NA	0	-	NA	0
1	165228340	T	G	PASS	G	downstream_gene_variant	MODIFIER	Tiprl	ENSMUSG00000040843	Transcript	ENSMUST00000156102	processed_transcript										24	-1		MGI	VAR	103,7	0.067	-	NA	0	-	NA	0	-	NA	0	-	NA	0	-	NA	0	-	NA	0	-	NA	0
1	165228340	T	G	PASS	G	5_prime_UTR_variant	MODIFIER	Tiprl	ENSMUSG00000040843	Transcript	ENSMUST00000195248	protein_coding	2/3				244						-1	cds_end_NF	MGI	VAR	103,7	0.067	-	NA	0	-	NA	0	-	NA	0	-	NA	0	-	NA	0	-	NA	0	-	NA	0
1	165228340	T	G	PASS	G	non_coding_transcript_exon_variant&non_coding_transcript_variant	MODIFIER	Tiprl	ENSMUSG00000040843	Transcript	ENSMUST00000142191	processed_transcript	2/4				301						-1		MGI	VAR	103,7	0.067	-	NA	0	-	NA	0	-	NA	0	-	NA	0	-	NA	0	-	NA	0	-	NA	0
1	165228340	T	G	PASS	G	missense_variant	MODERATE	Tiprl	ENSMUSG00000040843	Transcript	ENSMUST00000043235	protein_coding	2/7				322	212	71	D/A	gAc/gCc		-1		MGI	VAR	103,7	0.067	-	NA	0	-	NA	0	-	NA	0	-	NA	0	-	NA	0	-	NA	0	-	NA	0
1	165228340	T	G	PASS	G	downstream_gene_variant	MODIFIER	Gm38190	ENSMUSG00000102302	Transcript	ENSMUST00000192350	sense_intronic										2031	-1		MGI	VAR	103,7	0.067	-	NA	0	-	NA	0	-	NA	0	-	NA	0	-	NA	0	-	NA	0	-	NA	0
1	165657600	G	A	PASS	A	missense_variant	MODERATE	Rcsd1	ENSMUSG00000040723	Transcript	ENSMUST00000097474	protein_coding	4/6				473	283	95	P/S	Ccc/Tcc		-1		MGI	-	NA	0	-	NA	0	-	NA	0	-	NA	0	-	NA	0	-	NA	0	VAR	39,5	0.091	-	NA	0
1	165657600	G	A	PASS	A	missense_variant	MODERATE	Rcsd1	ENSMUSG00000040723	Transcript	ENSMUST00000040357	protein_coding	5/7				525	373	125	P/S	Ccc/Tcc		-1		MGI	-	NA	0	-	NA	0	-	NA	0	-	NA	0	-	NA	0	-	NA	0	VAR	39,5	0.091	-	NA	0
1	166389924	G	A	PASS	A	intron_variant	MODIFIER	Pogk	ENSMUSG00000040596	Transcript	ENSMUST00000135673	protein_coding		5/5									-1		MGI	-	NA	0	-	NA	0	-	NA	0	VAR	77,28	0.277	-	NA	0	-	NA	0	-	NA	0	-	NA	0
1	166389924	G	A	PASS	A	downstream_gene_variant	MODIFIER	Tada1	ENSMUSG00000026563	Transcript	ENSMUST00000138148	retained_intron										996	1		MGI	-	NA	0	-	NA	0	-	NA	0	VAR	77,28	0.277	-	NA	0	-	NA	0	-	NA	0	-	NA	0
1	166389924	G	A	PASS	A	downstream_gene_variant	MODIFIER	Pogk	ENSMUSG00000040596	Transcript	ENSMUST00000169324	protein_coding										3690	-1		MGI	-	NA	0	-	NA	0	-	NA	0	VAR	77,28	0.277	-	NA	0	-	NA	0	-	NA	0	-	NA	0
1	166389924	G	A	PASS	A	downstream_gene_variant	MODIFIER	Pogk	ENSMUSG00000040596	Transcript	ENSMUST00000131487	protein_coding										2304	-1		MGI	-	NA	0	-	NA	0	-	NA	0	VAR	77,28	0.277	-	NA	0	-	NA	0	-	NA	0	-	NA	0
1	166389924	G	A	PASS	A	missense_variant	MODERATE	Tada1	ENSMUSG00000026563	Transcript	ENSMUST00000027846	protein_coding	6/8				935	629	210	S/N	aGc/aAc		1		MGI	-	NA	0	-	NA	0	-	NA	0	VAR	77,28	0.277	-	NA	0	-	NA	0	-	NA	0	-	NA	0
1	166663522	T	G	PASS	G	missense_variant	MODERATE	Fmo9	ENSMUSG00000026560	Transcript	ENSMUST00000027843	protein_coding	10/10				1598	1386	462	E/D	gaA/gaC		-1		MGI	-	NA	0	-	NA	0	-	NA	0	-	NA	0	-	NA	0	VAR	37,45	0.529	-	NA	0	-	NA	0
1	166663522	T	G	PASS	G	missense_variant	MODERATE	Fmo9	ENSMUSG00000026560	Transcript	ENSMUST00000148677	protein_coding	8/8				1327	1233	411	E/D	gaA/gaC		-1		MGI	-	NA	0	-	NA	0	-	NA	0	-	NA	0	-	NA	0	VAR	37,45	0.529	-	NA	0	-	NA	0
1	166676682	G	A	PASS	A	intron_variant	MODIFIER	Fmo9	ENSMUSG00000026560	Transcript	ENSMUST00000027843	protein_coding		4/9									-1		MGI	-	NA	0	-	NA	0	-	NA	0	-	NA	0	-	NA	0	-	NA	0	VAR	32,14	0.325	-	NA	0
1	166676682	G	A	PASS	A	intron_variant	MODIFIER	Fmo9	ENSMUSG00000026560	Transcript	ENSMUST00000148677	protein_coding		2/7									-1		MGI	-	NA	0	-	NA	0	-	NA	0	-	NA	0	-	NA	0	-	NA	0	VAR	32,14	0.325	-	NA	0
1	169743975	G	T	PASS	T	intron_variant&non_coding_transcript_variant	MODIFIER	Rgs4	ENSMUSG00000038530	Transcript	ENSMUST00000132567	retained_intron		3/3									-1		MGI	-	NA	0	-	NA	0	-	NA	0	-	NA	0	-	NA	0	-	NA	0	-	NA	0	VAR	52,6	0.098
1	169743975	G	T	PASS	T	intron_variant	MODIFIER	Rgs4	ENSMUSG00000038530	Transcript	ENSMUST00000027991	protein_coding		4/4									-1		MGI	-	NA	0	-	NA	0	-	NA	0	-	NA	0	-	NA	0	-	NA	0	-	NA	0	VAR	52,6	0.098
1	169743975	G	T	PASS	T	intron_variant	MODIFIER	Rgs4	ENSMUSG00000038530	Transcript	ENSMUST00000111357	protein_coding		3/3									-1		MGI	-	NA	0	-	NA	0	-	NA	0	-	NA	0	-	NA	0	-	NA	0	-	NA	0	VAR	52,6	0.098
1	170277442	G	A	PASS	A	missense_variant	MODERATE	Sh2d1b1	ENSMUSG00000102418	Transcript	ENSMUST00000179976	protein_coding	1/4				123	67	23	G/S	Ggt/Agt		1		MGI	-	NA	0	VAR	66,11	0.122	VAR	49,9	0.125	-	NA	0	VAR	69,13	0.127	-	NA	0	VAR	57,9	0.127	-	NA	0
1	170277558	T	C	PASS	C	intron_variant	MODIFIER	Sh2d1b1	ENSMUSG00000102418	Transcript	ENSMUST00000179976	protein_coding		1/3									1		MGI	-	NA	0	-	NA	0	-	NA	0	-	NA	0	VAR	85,3	0.038	-	NA	0	VAR	85,5	0.069	-	NA	0
1	170880640	G	A	PASS	A	upstream_gene_variant	MODIFIER	Gm26620	ENSMUSG00000096968	Transcript	ENSMUST00000180542	protein_coding										4425	1		MGI	VAR	95,84	0.47	-	NA	0	-	NA	0	-	NA	0	-	NA	0	-	NA	0	-	NA	0	-	NA	0
1	170880640	G	A	PASS	A	intron_variant&NMD_transcript_variant	MODIFIER	Dusp12	ENSMUSG00000026659	Transcript	ENSMUST00000046476	nonsense_mediated_decay		2/4									-1		MGI	VAR	95,84	0.47	-	NA	0	-	NA	0	-	NA	0	-	NA	0	-	NA	0	-	NA	0	-	NA	0
1	170880640	G	A	PASS	A	3_prime_UTR_variant&NMD_transcript_variant	MODIFIER	Dusp12	ENSMUSG00000026659	Transcript	ENSMUST00000166393	nonsense_mediated_decay	3/6				509						-1	cds_start_NF	MGI	VAR	95,84	0.47	-	NA	0	-	NA	0	-	NA	0	-	NA	0	-	NA	0	-	NA	0	-	NA	0
1	170880640	G	A	PASS	A	non_coding_transcript_exon_variant&non_coding_transcript_variant	MODIFIER	Gm9929	ENSMUSG00000053925	Transcript	ENSMUST00000171747	processed_transcript	2/2				590						1		MGI	VAR	95,84	0.47	-	NA	0	-	NA	0	-	NA	0	-	NA	0	-	NA	0	-	NA	0	-	NA	0
1	170880640	G	A	PASS	A	intron_variant&NMD_transcript_variant	MODIFIER	Dusp12	ENSMUSG00000026659	Transcript	ENSMUST00000170420	nonsense_mediated_decay		2/4									-1		MGI	VAR	95,84	0.47	-	NA	0	-	NA	0	-	NA	0	-	NA	0	-	NA	0	-	NA	0	-	NA	0
1	170880640	G	A	PASS	A	synonymous_variant	LOW	Dusp12	ENSMUSG00000026659	Transcript	ENSMUST00000171447	protein_coding	3/5				299	300	100	Y	taC/taT		-1	cds_start_NF	MGI	VAR	95,84	0.47	-	NA	0	-	NA	0	-	NA	0	-	NA	0	-	NA	0	-	NA	0	-	NA	0
1	170880640	G	A	PASS	A	3_prime_UTR_variant&NMD_transcript_variant	MODIFIER	Dusp12	ENSMUSG00000026659	Transcript	ENSMUST00000163252	nonsense_mediated_decay	2/4				731						-1	cds_start_NF	MGI	VAR	95,84	0.47	-	NA	0	-	NA	0	-	NA	0	-	NA	0	-	NA	0	-	NA	0	-	NA	0
1	170880640	G	A	PASS	A	synonymous_variant	LOW	Dusp12	ENSMUSG00000026659	Transcript	ENSMUST00000027970	protein_coding	3/6				640	507	169	Y	taC/taT		-1		MGI	VAR	95,84	0.47	-	NA	0	-	NA	0	-	NA	0	-	NA	0	-	NA	0	-	NA	0	-	NA	0
1	170880640	G	A	PASS	A	downstream_gene_variant	MODIFIER	Dusp12	ENSMUSG00000026659	Transcript	ENSMUST00000172042	protein_coding										30	-1	cds_end_NF	MGI	VAR	95,84	0.47	-	NA	0	-	NA	0	-	NA	0	-	NA	0	-	NA	0	-	NA	0	-	NA	0
1	171220607	G	A	PASS	A	downstream_gene_variant	MODIFIER	Nr1i3	ENSMUSG00000005677	Transcript	ENSMUST00000075469	protein_coding										1764	1		MGI	-	NA	0	-	NA	0	-	NA	0	VAR	79,6	0.056	-	NA	0	-	NA	0	-	NA	0	-	NA	0
1	171220607	G	A	PASS	A	downstream_gene_variant	MODIFIER	Tomm40l	ENSMUSG00000005674	Transcript	ENSMUST00000130529	retained_intron										573	-1		MGI	-	NA	0	-	NA	0	-	NA	0	VAR	79,6	0.056	-	NA	0	-	NA	0	-	NA	0	-	NA	0
1	171220607	G	A	PASS	A	upstream_gene_variant	MODIFIER	Apoa2	ENSMUSG00000005681	Transcript	ENSMUST00000111320	protein_coding										4477	1		MGI	-	NA	0	-	NA	0	-	NA	0	VAR	79,6	0.056	-	NA	0	-	NA	0	-	NA	0	-	NA	0
1	171220607	G	A	PASS	A	downstream_gene_variant	MODIFIER	Nr1i3	ENSMUSG00000005677	Transcript	ENSMUST00000152865	retained_intron										1414	1		MGI	-	NA	0	-	NA	0	-	NA	0	VAR	79,6	0.056	-	NA	0	-	NA	0	-	NA	0	-	NA	0
1	171220607	G	A	PASS	A	downstream_gene_variant	MODIFIER	Nr1i3	ENSMUSG00000005677	Transcript	ENSMUST00000149404	retained_intron										1889	1		MGI	-	NA	0	-	NA	0	-	NA	0	VAR	79,6	0.056	-	NA	0	-	NA	0	-	NA	0	-	NA	0
1	171220607	G	A	PASS	A	upstream_gene_variant	MODIFIER	Apoa2	ENSMUSG00000005681	Transcript	ENSMUST00000111321	protein_coding										4447	1		MGI	-	NA	0	-	NA	0	-	NA	0	VAR	79,6	0.056	-	NA	0	-	NA	0	-	NA	0	-	NA	0
1	171220607	G	A	PASS	A	missense_variant	MODERATE	Tomm40l	ENSMUSG00000005674	Transcript	ENSMUST00000111327	protein_coding	5/9				590	424	142	R/W	Cgg/Tgg		-1		MGI	-	NA	0	-	NA	0	-	NA	0	VAR	79,6	0.056	-	NA	0	-	NA	0	-	NA	0	-	NA	0
1	171220607	G	A	PASS	A	upstream_gene_variant	MODIFIER	Apoa2	ENSMUSG00000005681	Transcript	ENSMUST00000111319	protein_coding										4484	1		MGI	-	NA	0	-	NA	0	-	NA	0	VAR	79,6	0.056	-	NA	0	-	NA	0	-	NA	0	-	NA	0
1	171220607	G	A	PASS	A	missense_variant	MODERATE	Tomm40l	ENSMUSG00000005674	Transcript	ENSMUST00000005817	protein_coding	6/10				699	424	142	R/W	Cgg/Tgg		-1		MGI	-	NA	0	-	NA	0	-	NA	0	VAR	79,6	0.056	-	NA	0	-	NA	0	-	NA	0	-	NA	0
1	171220607	G	A	PASS	A	downstream_gene_variant	MODIFIER	Tomm40l	ENSMUSG00000005674	Transcript	ENSMUST00000154106	processed_transcript										480	-1		MGI	-	NA	0	-	NA	0	-	NA	0	VAR	79,6	0.056	-	NA	0	-	NA	0	-	NA	0	-	NA	0
1	171220607	G	A	PASS	A	downstream_gene_variant	MODIFIER	Nr1i3	ENSMUSG00000005677	Transcript	ENSMUST00000005820	protein_coding										1762	1		MGI	-	NA	0	-	NA	0	-	NA	0	VAR	79,6	0.056	-	NA	0	-	NA	0	-	NA	0	-	NA	0
1	171220607	G	A	PASS	A	downstream_gene_variant	MODIFIER	Nr1i3	ENSMUSG00000005677	Transcript	ENSMUST00000133075	nonsense_mediated_decay										1762	1		MGI	-	NA	0	-	NA	0	-	NA	0	VAR	79,6	0.056	-	NA	0	-	NA	0	-	NA	0	-	NA	0
1	171220607	G	A	PASS	A	3_prime_UTR_variant	MODIFIER	Nr1i3	ENSMUSG00000005677	Transcript	ENSMUST00000155126	protein_coding	7/7				2886						1		MGI	-	NA	0	-	NA	0	-	NA	0	VAR	79,6	0.056	-	NA	0	-	NA	0	-	NA	0	-	NA	0
1	171220607	G	A	PASS	A	missense_variant	MODERATE	Tomm40l	ENSMUSG00000005674	Transcript	ENSMUST00000111326	protein_coding	5/9				531	322	108	R/W	Cgg/Tgg		-1		MGI	-	NA	0	-	NA	0	-	NA	0	VAR	79,6	0.056	-	NA	0	-	NA	0	-	NA	0	-	NA	0
1	171220607	G	A	PASS	A	3_prime_UTR_variant&NMD_transcript_variant	MODIFIER	Tomm40l	ENSMUSG00000005674	Transcript	ENSMUST00000143405	nonsense_mediated_decay	3/7				373						-1		MGI	-	NA	0	-	NA	0	-	NA	0	VAR	79,6	0.056	-	NA	0	-	NA	0	-	NA	0	-	NA	0
1	171220607	G	A	PASS	A	downstream_gene_variant	MODIFIER	Tomm40l	ENSMUSG00000005674	Transcript	ENSMUST00000138184	protein_coding										220	-1	cds_end_NF	MGI	-	NA	0	-	NA	0	-	NA	0	VAR	79,6	0.056	-	NA	0	-	NA	0	-	NA	0	-	NA	0
1	171220607	G	A	PASS	A	downstream_gene_variant	MODIFIER	Nr1i3	ENSMUSG00000005677	Transcript	ENSMUST00000137298	retained_intron										1606	1		MGI	-	NA	0	-	NA	0	-	NA	0	VAR	79,6	0.056	-	NA	0	-	NA	0	-	NA	0	-	NA	0
1	171220607	G	A	PASS	A	downstream_gene_variant	MODIFIER	Tomm40l	ENSMUSG00000005674	Transcript	ENSMUST00000147246	protein_coding										291	-1	cds_end_NF	MGI	-	NA	0	-	NA	0	-	NA	0	VAR	79,6	0.056	-	NA	0	-	NA	0	-	NA	0	-	NA	0
1	171220607	G	A	PASS	A	upstream_gene_variant	MODIFIER	Apoa2	ENSMUSG00000005681	Transcript	ENSMUST00000005824	protein_coding										4475	1		MGI	-	NA	0	-	NA	0	-	NA	0	VAR	79,6	0.056	-	NA	0	-	NA	0	-	NA	0	-	NA	0
1	171220607	G	A	PASS	A	downstream_gene_variant	MODIFIER	Nr1i3	ENSMUSG00000005677	Transcript	ENSMUST00000111328	protein_coding										1763	1		MGI	-	NA	0	-	NA	0	-	NA	0	VAR	79,6	0.056	-	NA	0	-	NA	0	-	NA	0	-	NA	0
1	171280427	A	C	PASS	C	downstream_gene_variant	MODIFIER	Usp21	ENSMUSG00000053483	Transcript	ENSMUST00000174720	protein_coding										4505	-1	cds_start_NF&cds_end_NF	MGI	-	NA	0	-	NA	0	-	NA	0	-	NA	0	-	NA	0	VAR	31,30	0.462	-	NA	0	-	NA	0
1	171280427	A	C	PASS	C	non_coding_transcript_exon_variant&non_coding_transcript_variant	MODIFIER	Ppox	ENSMUSG00000062729	Transcript	ENSMUST00000145019	processed_transcript	1/3				96						-1		MGI	-	NA	0	-	NA	0	-	NA	0	-	NA	0	-	NA	0	VAR	31,30	0.462	-	NA	0	-	NA	0
1	171280427	A	C	PASS	C	downstream_gene_variant	MODIFIER	B4galt3	ENSMUSG00000052423	Transcript	ENSMUST00000129985	retained_intron										3531	1		MGI	-	NA	0	-	NA	0	-	NA	0	-	NA	0	-	NA	0	VAR	31,30	0.462	-	NA	0	-	NA	0
1	171280427	A	C	PASS	C	downstream_gene_variant	MODIFIER	Usp21	ENSMUSG00000053483	Transcript	ENSMUST00000153164	retained_intron										4036	-1		MGI	-	NA	0	-	NA	0	-	NA	0	-	NA	0	-	NA	0	VAR	31,30	0.462	-	NA	0	-	NA	0
1	171280427	A	C	PASS	C	downstream_gene_variant	MODIFIER	Usp21	ENSMUSG00000053483	Transcript	ENSMUST00000144393	retained_intron										1531	-1		MGI	-	NA	0	-	NA	0	-	NA	0	-	NA	0	-	NA	0	VAR	31,30	0.462	-	NA	0	-	NA	0
1	171280427	A	C	PASS	C	downstream_gene_variant	MODIFIER	Usp21	ENSMUSG00000053483	Transcript	ENSMUST00000111305	protein_coding										1522	-1		MGI	-	NA	0	-	NA	0	-	NA	0	-	NA	0	-	NA	0	VAR	31,30	0.462	-	NA	0	-	NA	0
1	171280427	A	C	PASS	C	downstream_gene_variant	MODIFIER	Usp21	ENSMUSG00000053483	Transcript	ENSMUST00000142656	retained_intron										1866	-1		MGI	-	NA	0	-	NA	0	-	NA	0	-	NA	0	-	NA	0	VAR	31,30	0.462	-	NA	0	-	NA	0
1	171280427	A	C	PASS	C	downstream_gene_variant	MODIFIER	B4galt3	ENSMUSG00000052423	Transcript	ENSMUST00000126699	protein_coding										3532	1		MGI	-	NA	0	-	NA	0	-	NA	0	-	NA	0	-	NA	0	VAR	31,30	0.462	-	NA	0	-	NA	0
1	171280427	A	C	PASS	C	downstream_gene_variant	MODIFIER	B4galt3	ENSMUSG00000052423	Transcript	ENSMUST00000132890	retained_intron										3533	1		MGI	-	NA	0	-	NA	0	-	NA	0	-	NA	0	-	NA	0	VAR	31,30	0.462	-	NA	0	-	NA	0
1	171280427	A	C	PASS	C	downstream_gene_variant	MODIFIER	B4galt3	ENSMUSG00000052423	Transcript	ENSMUST00000111313	protein_coding										3531	1		MGI	-	NA	0	-	NA	0	-	NA	0	-	NA	0	-	NA	0	VAR	31,30	0.462	-	NA	0	-	NA	0
1	171280427	A	C	PASS	C	upstream_gene_variant	MODIFIER	Ppox	ENSMUSG00000062729	Transcript	ENSMUST00000126765	retained_intron										600	-1		MGI	-	NA	0	-	NA	0	-	NA	0	-	NA	0	-	NA	0	VAR	31,30	0.462	-	NA	0	-	NA	0
1	171280427	A	C	PASS	C	downstream_gene_variant	MODIFIER	Usp21	ENSMUSG00000053483	Transcript	ENSMUST00000065941	protein_coding										1518	-1		MGI	-	NA	0	-	NA	0	-	NA	0	-	NA	0	-	NA	0	VAR	31,30	0.462	-	NA	0	-	NA	0
1	171280427	A	C	PASS	C	downstream_gene_variant	MODIFIER	Usp21	ENSMUSG00000053483	Transcript	ENSMUST00000147176	retained_intron										2981	-1		MGI	-	NA	0	-	NA	0	-	NA	0	-	NA	0	-	NA	0	VAR	31,30	0.462	-	NA	0	-	NA	0
1	171280427	A	C	PASS	C	non_coding_transcript_exon_variant&non_coding_transcript_variant	MODIFIER	Ppox	ENSMUSG00000062729	Transcript	ENSMUST00000133050	retained_intron	2/2				542						-1		MGI	-	NA	0	-	NA	0	-	NA	0	-	NA	0	-	NA	0	VAR	31,30	0.462	-	NA	0	-	NA	0
1	171280427	A	C	PASS	C	downstream_gene_variant	MODIFIER	Usp21	ENSMUSG00000053483	Transcript	ENSMUST00000127101	retained_intron										3093	-1		MGI	-	NA	0	-	NA	0	-	NA	0	-	NA	0	-	NA	0	VAR	31,30	0.462	-	NA	0	-	NA	0
1	171280427	A	C	PASS	C	non_coding_transcript_exon_variant&non_coding_transcript_variant	MODIFIER	Ppox	ENSMUSG00000062729	Transcript	ENSMUST00000155083	retained_intron	3/8				505						-1		MGI	-	NA	0	-	NA	0	-	NA	0	-	NA	0	-	NA	0	VAR	31,30	0.462	-	NA	0	-	NA	0
1	171280427	A	C	PASS	C	non_coding_transcript_exon_variant&non_coding_transcript_variant	MODIFIER	Ppox	ENSMUSG00000062729	Transcript	ENSMUST00000151442	retained_intron	3/3				505						-1		MGI	-	NA	0	-	NA	0	-	NA	0	-	NA	0	-	NA	0	VAR	31,30	0.462	-	NA	0	-	NA	0
1	171280427	A	C	PASS	C	downstream_gene_variant	MODIFIER	Usp21	ENSMUSG00000053483	Transcript	ENSMUST00000149187	nonsense_mediated_decay										1531	-1		MGI	-	NA	0	-	NA	0	-	NA	0	-	NA	0	-	NA	0	VAR	31,30	0.462	-	NA	0	-	NA	0
1	171280427	A	C	PASS	C	downstream_gene_variant	MODIFIER	Usp21	ENSMUSG00000053483	Transcript	ENSMUST00000126557	retained_intron										2604	-1		MGI	-	NA	0	-	NA	0	-	NA	0	-	NA	0	-	NA	0	VAR	31,30	0.462	-	NA	0	-	NA	0
1	171280427	A	C	PASS	C	missense_variant	MODERATE	Ppox	ENSMUSG00000062729	Transcript	ENSMUST00000192956	protein_coding	2/9				183	183	61	I/M	atT/atG		-1	cds_end_NF	MGI	-	NA	0	-	NA	0	-	NA	0	-	NA	0	-	NA	0	VAR	31,30	0.462	-	NA	0	-	NA	0
1	171280427	A	C	PASS	C	downstream_gene_variant	MODIFIER	Usp21	ENSMUSG00000053483	Transcript	ENSMUST00000111306	protein_coding										1531	-1		MGI	-	NA	0	-	NA	0	-	NA	0	-	NA	0	-	NA	0	VAR	31,30	0.462	-	NA	0	-	NA	0
1	171280427	A	C	PASS	C	missense_variant	MODERATE	Ppox	ENSMUSG00000062729	Transcript	ENSMUST00000073120	protein_coding	3/13				505	183	61	I/M	atT/atG		-1		MGI	-	NA	0	-	NA	0	-	NA	0	-	NA	0	-	NA	0	VAR	31,30	0.462	-	NA	0	-	NA	0
1	171280427	A	C	PASS	C	downstream_gene_variant	MODIFIER	B4galt3	ENSMUSG00000052423	Transcript	ENSMUST00000064272	protein_coding										3532	1		MGI	-	NA	0	-	NA	0	-	NA	0	-	NA	0	-	NA	0	VAR	31,30	0.462	-	NA	0	-	NA	0
1	171280427	A	C	PASS	C	downstream_gene_variant	MODIFIER	Usp21	ENSMUSG00000053483	Transcript	ENSMUST00000126729	retained_intron										2372	-1		MGI	-	NA	0	-	NA	0	-	NA	0	-	NA	0	-	NA	0	VAR	31,30	0.462	-	NA	0	-	NA	0
1	171280427	A	C	PASS	C	non_coding_transcript_exon_variant&non_coding_transcript_variant	MODIFIER	Ppox	ENSMUSG00000062729	Transcript	ENSMUST00000152689	retained_intron	3/11				505						-1		MGI	-	NA	0	-	NA	0	-	NA	0	-	NA	0	-	NA	0	VAR	31,30	0.462	-	NA	0	-	NA	0
1	171294681	C	T	PASS	T	missense_variant&NMD_transcript_variant	MODERATE	Ufc1	ENSMUSG00000062963	Transcript	ENSMUST00000144576	nonsense_mediated_decay	2/7				168	76	26	E/K	Gaa/Aaa		-1		MGI	-	NA	0	-	NA	0	-	NA	0	-	NA	0	-	NA	0	VAR	40,37	0.492	-	NA	0	-	NA	0
1	171294681	C	T	PASS	T	missense_variant	MODERATE	Ufc1	ENSMUSG00000062963	Transcript	ENSMUST00000111302	protein_coding	1/6				307	76	26	E/K	Gaa/Aaa		-1		MGI	-	NA	0	-	NA	0	-	NA	0	-	NA	0	-	NA	0	VAR	40,37	0.492	-	NA	0	-	NA	0
1	171294681	C	T	PASS	T	non_coding_transcript_exon_variant&non_coding_transcript_variant	MODIFIER	Ufc1	ENSMUSG00000062963	Transcript	ENSMUST00000152621	retained_intron	2/5				167						-1		MGI	-	NA	0	-	NA	0	-	NA	0	-	NA	0	-	NA	0	VAR	40,37	0.492	-	NA	0	-	NA	0
1	171294681	C	T	PASS	T	missense_variant	MODERATE	Ufc1	ENSMUSG00000062963	Transcript	ENSMUST00000080001	protein_coding	2/7				251	76	26	E/K	Gaa/Aaa		-1		MGI	-	NA	0	-	NA	0	-	NA	0	-	NA	0	-	NA	0	VAR	40,37	0.492	-	NA	0	-	NA	0
1	171294681	C	T	PASS	T	upstream_gene_variant	MODIFIER	Ufc1	ENSMUSG00000062963	Transcript	ENSMUST00000138974	retained_intron										4241	-1		MGI	-	NA	0	-	NA	0	-	NA	0	-	NA	0	-	NA	0	VAR	40,37	0.492	-	NA	0	-	NA	0
1	171386151	G	A	PASS	A	intron_variant	MODIFIER	Pvrl4	ENSMUSG00000006411	Transcript	ENSMUST00000094325	protein_coding		7/7									1		MGI	-	NA	0	-	NA	0	-	NA	0	-	NA	0	VAR	24,4	0.167	-	NA	0	-	NA	0	-	NA	0
1	171386151	G	A	PASS	A	intron_variant	MODIFIER	Pvrl4	ENSMUSG00000006411	Transcript	ENSMUST00000111286	protein_coding		8/9									1		MGI	-	NA	0	-	NA	0	-	NA	0	-	NA	0	VAR	24,4	0.167	-	NA	0	-	NA	0	-	NA	0
1	171386151	G	A	PASS	A	upstream_gene_variant	MODIFIER	Arhgap30	ENSMUSG00000048865	Transcript	ENSMUST00000194914	retained_intron										2848	1		MGI	-	NA	0	-	NA	0	-	NA	0	-	NA	0	VAR	24,4	0.167	-	NA	0	-	NA	0	-	NA	0
1	171386151	G	A	PASS	A	upstream_gene_variant	MODIFIER	Arhgap30	ENSMUSG00000048865	Transcript	ENSMUST00000056449	protein_coding										2803	1		MGI	-	NA	0	-	NA	0	-	NA	0	-	NA	0	VAR	24,4	0.167	-	NA	0	-	NA	0	-	NA	0
1	171386151	G	A	PASS	A	intron_variant	MODIFIER	Pvrl4	ENSMUSG00000006411	Transcript	ENSMUST00000006578	protein_coding		7/8									1		MGI	-	NA	0	-	NA	0	-	NA	0	-	NA	0	VAR	24,4	0.167	-	NA	0	-	NA	0	-	NA	0
1	171386151	G	A	PASS	A	upstream_gene_variant	MODIFIER	Arhgap30	ENSMUSG00000048865	Transcript	ENSMUST00000131607	retained_intron										2803	1		MGI	-	NA	0	-	NA	0	-	NA	0	-	NA	0	VAR	24,4	0.167	-	NA	0	-	NA	0	-	NA	0
1	171386151	G	A	PASS	A	upstream_gene_variant	MODIFIER	Arhgap30	ENSMUSG00000048865	Transcript	ENSMUST00000135312	retained_intron										2803	1		MGI	-	NA	0	-	NA	0	-	NA	0	-	NA	0	VAR	24,4	0.167	-	NA	0	-	NA	0	-	NA	0
1	171574223	G	A	PASS	A	non_coding_transcript_exon_variant&non_coding_transcript_variant	MODIFIER	Cd244	ENSMUSG00000004709	Transcript	ENSMUST00000194170	retained_intron	3/5				647						1		MGI	-	NA	0	-	NA	0	-	NA	0	-	NA	0	-	NA	0	-	NA	0	-	NA	0	-	NA	0
1	171574223	G	A	PASS	A	upstream_gene_variant	MODIFIER	Cd244	ENSMUSG00000004709	Transcript	ENSMUST00000195804	retained_intron										4840	1		MGI	-	NA	0	-	NA	0	-	NA	0	-	NA	0	-	NA	0	-	NA	0	-	NA	0	-	NA	0
1	171574223	G	A	PASS	A	synonymous_variant&NMD_transcript_variant	LOW	Cd244	ENSMUSG00000004709	Transcript	ENSMUST00000194797	nonsense_mediated_decay	3/7				648	516	172	L	ctG/ctA		1		MGI	-	NA	0	-	NA	0	-	NA	0	-	NA	0	-	NA	0	-	NA	0	-	NA	0	-	NA	0
1	171574223	G	A	PASS	A	synonymous_variant	LOW	Cd244	ENSMUSG00000004709	Transcript	ENSMUST00000004829	protein_coding	3/9				648	516	172	L	ctG/ctA		1		MGI	-	NA	0	-	NA	0	-	NA	0	-	NA	0	-	NA	0	-	NA	0	-	NA	0	-	NA	0
1	171607205	A	C	PASS	C	missense_variant	MODERATE	Ly9	ENSMUSG00000004707	Transcript	ENSMUST00000004827	protein_coding	1/9				154	119	40	L/R	cTc/cGc		-1		MGI	-	NA	0	-	NA	0	-	NA	0	-	NA	0	-	NA	0	-	NA	0	-	NA	0	-	NA	0
1	171607205	A	C	PASS	C	non_coding_transcript_exon_variant&non_coding_transcript_variant	MODIFIER	Ly9	ENSMUSG00000004707	Transcript	ENSMUST00000146596	retained_intron	1/4				156						-1		MGI	-	NA	0	-	NA	0	-	NA	0	-	NA	0	-	NA	0	-	NA	0	-	NA	0	-	NA	0
1	171607205	A	C	PASS	C	missense_variant	MODERATE	Ly9	ENSMUSG00000004707	Transcript	ENSMUST00000068878	protein_coding	1/10				206	119	40	L/R	cTc/cGc		-1		MGI	-	NA	0	-	NA	0	-	NA	0	-	NA	0	-	NA	0	-	NA	0	-	NA	0	-	NA	0
1	171607205	A	C	PASS	C	missense_variant&NMD_transcript_variant	MODERATE	Ly9	ENSMUSG00000004707	Transcript	ENSMUST00000143463	nonsense_mediated_decay	1/10				130	119	40	L/R	cTc/cGc		-1		MGI	-	NA	0	-	NA	0	-	NA	0	-	NA	0	-	NA	0	-	NA	0	-	NA	0	-	NA	0
1	171607205	A	C	PASS	C	intron_variant&NMD_transcript_variant	MODIFIER	Cd244	ENSMUSG00000004709	Transcript	ENSMUST00000194797	nonsense_mediated_decay		5/6									1		MGI	-	NA	0	-	NA	0	-	NA	0	-	NA	0	-	NA	0	-	NA	0	-	NA	0	-	NA	0
1	171607205	A	C	PASS	C	missense_variant	MODERATE	Ly9	ENSMUSG00000004707	Transcript	ENSMUST00000111277	protein_coding	1/10				125	119	40	L/R	cTc/cGc		-1		MGI	-	NA	0	-	NA	0	-	NA	0	-	NA	0	-	NA	0	-	NA	0	-	NA	0	-	NA	0
1	171682179	A	T	PASS	T	intron_variant	MODIFIER	Cd48	ENSMUSG00000015355	Transcript	ENSMUST00000015499	protein_coding		1/2									1		MGI	-	NA	0	-	NA	0	-	NA	0	-	NA	0	-	NA	0	VAR	39,27	0.444	-	NA	0	-	NA	0
1	171682179	A	T	PASS	T	upstream_gene_variant	MODIFIER	A630035G10Rik	ENSMUSG00000103083	Transcript	ENSMUST00000194143	retained_intron										199	-1		MGI	-	NA	0	-	NA	0	-	NA	0	-	NA	0	-	NA	0	VAR	39,27	0.444	-	NA	0	-	NA	0
1	171682179	A	T	PASS	T	intron_variant	MODIFIER	Cd48	ENSMUSG00000015355	Transcript	ENSMUST00000068584	protein_coding		1/3									1		MGI	-	NA	0	-	NA	0	-	NA	0	-	NA	0	-	NA	0	VAR	39,27	0.444	-	NA	0	-	NA	0
1	171682179	A	T	PASS	T	upstream_gene_variant	MODIFIER	Gm37981	ENSMUSG00000103137	Transcript	ENSMUST00000194280	processed_pseudogene										2309	-1		MGI	-	NA	0	-	NA	0	-	NA	0	-	NA	0	-	NA	0	VAR	39,27	0.444	-	NA	0	-	NA	0
1	171682179	A	T	PASS	T	upstream_gene_variant	MODIFIER	A630035G10Rik	ENSMUSG00000103083	Transcript	ENSMUST00000194468	lincRNA										246	-1		MGI	-	NA	0	-	NA	0	-	NA	0	-	NA	0	-	NA	0	VAR	39,27	0.444	-	NA	0	-	NA	0
1	171917768	C	T	PASS	T	intron_variant&non_coding_transcript_variant	MODIFIER	Gm37065	ENSMUSG00000104413	Transcript	ENSMUST00000192000	antisense		1/2									-1		MGI	-	NA	0	-	NA	0	-	NA	0	-	NA	0	-	NA	0	-	NA	0	-	NA	0	-	NA	0
1	171917768	C	T	PASS	T	missense_variant	MODERATE	Slamf6	ENSMUSG00000015314	Transcript	ENSMUST00000195656	protein_coding	1/9				254	61	21	P/S	Cca/Tca		1		MGI	-	NA	0	-	NA	0	-	NA	0	-	NA	0	-	NA	0	-	NA	0	-	NA	0	-	NA	0
1	171917768	C	T	PASS	T	non_coding_transcript_exon_variant&non_coding_transcript_variant	MODIFIER	Slamf6	ENSMUSG00000015314	Transcript	ENSMUST00000194924	retained_intron	1/1				87						1		MGI	-	NA	0	-	NA	0	-	NA	0	-	NA	0	-	NA	0	-	NA	0	-	NA	0	-	NA	0
1	171917768	C	T	PASS	T	upstream_gene_variant	MODIFIER	Slamf6	ENSMUSG00000015314	Transcript	ENSMUST00000194182	protein_coding										1724	1	cds_end_NF	MGI	-	NA	0	-	NA	0	-	NA	0	-	NA	0	-	NA	0	-	NA	0	-	NA	0	-	NA	0
1	171917768	C	T	PASS	T	intron_variant&non_coding_transcript_variant	MODIFIER	Gm37065	ENSMUSG00000104413	Transcript	ENSMUST00000192498	antisense		1/1									-1		MGI	-	NA	0	-	NA	0	-	NA	0	-	NA	0	-	NA	0	-	NA	0	-	NA	0	-	NA	0
1	171917768	C	T	PASS	T	intron_variant&non_coding_transcript_variant	MODIFIER	Gm37065	ENSMUSG00000104413	Transcript	ENSMUST00000191636	antisense		1/2									-1		MGI	-	NA	0	-	NA	0	-	NA	0	-	NA	0	-	NA	0	-	NA	0	-	NA	0	-	NA	0
1	171917768	C	T	PASS	T	missense_variant	MODERATE	Slamf6	ENSMUSG00000015314	Transcript	ENSMUST00000171330	protein_coding	1/8				232	61	21	P/S	Cca/Tca		1		MGI	-	NA	0	-	NA	0	-	NA	0	-	NA	0	-	NA	0	-	NA	0	-	NA	0	-	NA	0
1	171917768	C	T	PASS	T	missense_variant	MODERATE	Slamf6	ENSMUSG00000015314	Transcript	ENSMUST00000194561	protein_coding	1/7				61	61	21	P/S	Cca/Tca		1		MGI	-	NA	0	-	NA	0	-	NA	0	-	NA	0	-	NA	0	-	NA	0	-	NA	0	-	NA	0
1	172071469	C	T	PASS	T	missense_variant	MODERATE	Ncstn	ENSMUSG00000003458	Transcript	ENSMUST00000003550	protein_coding	9/17				1207	1094	365	G/E	gGa/gAa		-1		MGI	-	NA	0	-	NA	0	-	NA	0	-	NA	0	-	NA	0	VAR	42,29	0.407	-	NA	0	-	NA	0
1	172071469	C	T	PASS	T	3_prime_UTR_variant&NMD_transcript_variant	MODIFIER	Ncstn	ENSMUSG00000003458	Transcript	ENSMUST00000146137	nonsense_mediated_decay	8/16				1083						-1		MGI	-	NA	0	-	NA	0	-	NA	0	-	NA	0	-	NA	0	VAR	42,29	0.407	-	NA	0	-	NA	0
1	172071469	C	T	PASS	T	upstream_gene_variant	MODIFIER	Ncstn	ENSMUSG00000003458	Transcript	ENSMUST00000122986	retained_intron										201	-1		MGI	-	NA	0	-	NA	0	-	NA	0	-	NA	0	-	NA	0	VAR	42,29	0.407	-	NA	0	-	NA	0
1	172071469	C	T	PASS	T	3_prime_UTR_variant&NMD_transcript_variant	MODIFIER	Ncstn	ENSMUSG00000003458	Transcript	ENSMUST00000140643	nonsense_mediated_decay	10/18				1322						-1		MGI	-	NA	0	-	NA	0	-	NA	0	-	NA	0	-	NA	0	VAR	42,29	0.407	-	NA	0	-	NA	0
1	172071469	C	T	PASS	T	upstream_gene_variant	MODIFIER	Ncstn	ENSMUSG00000003458	Transcript	ENSMUST00000135928	retained_intron										3405	-1		MGI	-	NA	0	-	NA	0	-	NA	0	-	NA	0	-	NA	0	VAR	42,29	0.407	-	NA	0	-	NA	0
1	172081242	G	A	PASS	A	upstream_gene_variant	MODIFIER	Copa	ENSMUSG00000026553	Transcript	ENSMUST00000138407	retained_intron										1401	1		MGI	-	NA	0	-	NA	0	-	NA	0	-	NA	0	-	NA	0	-	NA	0	-	NA	0	-	NA	0
1	172081242	G	A	PASS	A	missense_variant	MODERATE	Ncstn	ENSMUSG00000003458	Transcript	ENSMUST00000003550	protein_coding	2/17				270	157	53	L/F	Ctc/Ttc		-1		MGI	-	NA	0	-	NA	0	-	NA	0	-	NA	0	-	NA	0	-	NA	0	-	NA	0	-	NA	0
1	172081242	G	A	PASS	A	missense_variant&NMD_transcript_variant	MODERATE	Ncstn	ENSMUSG00000003458	Transcript	ENSMUST00000146137	nonsense_mediated_decay	2/16				270	157	53	L/F	Ctc/Ttc		-1		MGI	-	NA	0	-	NA	0	-	NA	0	-	NA	0	-	NA	0	-	NA	0	-	NA	0	-	NA	0
1	172081242	G	A	PASS	A	upstream_gene_variant	MODIFIER	Copa	ENSMUSG00000026553	Transcript	ENSMUST00000027833	protein_coding										1590	1		MGI	-	NA	0	-	NA	0	-	NA	0	-	NA	0	-	NA	0	-	NA	0	-	NA	0	-	NA	0
1	172081242	G	A	PASS	A	missense_variant&NMD_transcript_variant	MODERATE	Ncstn	ENSMUSG00000003458	Transcript	ENSMUST00000140643	nonsense_mediated_decay	2/18				270	157	53	L/F	Ctc/Ttc		-1		MGI	-	NA	0	-	NA	0	-	NA	0	-	NA	0	-	NA	0	-	NA	0	-	NA	0	-	NA	0
1	172081242	G	A	PASS	A	non_coding_transcript_exon_variant&non_coding_transcript_variant	MODIFIER	Ncstn	ENSMUSG00000003458	Transcript	ENSMUST00000142825	retained_intron	2/2				270						-1		MGI	-	NA	0	-	NA	0	-	NA	0	-	NA	0	-	NA	0	-	NA	0	-	NA	0	-	NA	0
1	172081242	G	A	PASS	A	upstream_gene_variant	MODIFIER	Copa	ENSMUSG00000026553	Transcript	ENSMUST00000126634	retained_intron										1589	1		MGI	-	NA	0	-	NA	0	-	NA	0	-	NA	0	-	NA	0	-	NA	0	-	NA	0	-	NA	0
1	172081242	G	A	PASS	A	upstream_gene_variant	MODIFIER	Copa	ENSMUSG00000026553	Transcript	ENSMUST00000135192	protein_coding										1287	1		MGI	-	NA	0	-	NA	0	-	NA	0	-	NA	0	-	NA	0	-	NA	0	-	NA	0	-	NA	0
1	172081242	G	A	PASS	A	upstream_gene_variant	MODIFIER	Copa	ENSMUSG00000026553	Transcript	ENSMUST00000124289	nonsense_mediated_decay										1563	1		MGI	-	NA	0	-	NA	0	-	NA	0	-	NA	0	-	NA	0	-	NA	0	-	NA	0	-	NA	0
1	172491987	C	T	PASS	T	downstream_gene_variant	MODIFIER	Igsf9	ENSMUSG00000037995	Transcript	ENSMUST00000127052	protein_coding										2394	1	cds_end_NF	MGI	-	NA	0	-	NA	0	-	NA	0	-	NA	0	-	NA	0	VAR	73,43	0.38	-	NA	0	-	NA	0
1	172491987	C	T	PASS	T	upstream_gene_variant	MODIFIER	Igsf9	ENSMUSG00000037995	Transcript	ENSMUST00000155426	retained_intron										1974	1		MGI	-	NA	0	-	NA	0	-	NA	0	-	NA	0	-	NA	0	VAR	73,43	0.38	-	NA	0	-	NA	0
1	172491987	C	T	PASS	T	upstream_gene_variant	MODIFIER	Igsf9	ENSMUSG00000037995	Transcript	ENSMUST00000140816	retained_intron										1947	1		MGI	-	NA	0	-	NA	0	-	NA	0	-	NA	0	-	NA	0	VAR	73,43	0.38	-	NA	0	-	NA	0
1	172491987	C	T	PASS	T	downstream_gene_variant	MODIFIER	Igsf9	ENSMUSG00000037995	Transcript	ENSMUST00000141888	retained_intron										7	1		MGI	-	NA	0	-	NA	0	-	NA	0	-	NA	0	-	NA	0	VAR	73,43	0.38	-	NA	0	-	NA	0
1	172491987	C	T	PASS	T	missense_variant	MODERATE	Igsf9	ENSMUSG00000037995	Transcript	ENSMUST00000052629	protein_coding	8/21				1192	938	313	A/V	gCt/gTt		1		MGI	-	NA	0	-	NA	0	-	NA	0	-	NA	0	-	NA	0	VAR	73,43	0.38	-	NA	0	-	NA	0
1	172491987	C	T	PASS	T	downstream_gene_variant	MODIFIER	Igsf9	ENSMUSG00000037995	Transcript	ENSMUST00000128638	retained_intron										942	1		MGI	-	NA	0	-	NA	0	-	NA	0	-	NA	0	-	NA	0	VAR	73,43	0.38	-	NA	0	-	NA	0
1	172491987	C	T	PASS	T	downstream_gene_variant	MODIFIER	Igsf9	ENSMUSG00000037995	Transcript	ENSMUST00000140814	processed_transcript										2357	1		MGI	-	NA	0	-	NA	0	-	NA	0	-	NA	0	-	NA	0	VAR	73,43	0.38	-	NA	0	-	NA	0
1	172491987	C	T	PASS	T	missense_variant	MODERATE	Igsf9	ENSMUSG00000037995	Transcript	ENSMUST00000193620	protein_coding	1/6				24	26	9	A/V	gCt/gTt		1	cds_start_NF&cds_end_NF	MGI	-	NA	0	-	NA	0	-	NA	0	-	NA	0	-	NA	0	VAR	73,43	0.38	-	NA	0	-	NA	0
1	172491987	C	T	PASS	T	downstream_gene_variant	MODIFIER	Igsf9	ENSMUSG00000037995	Transcript	ENSMUST00000132141	retained_intron										2174	1		MGI	-	NA	0	-	NA	0	-	NA	0	-	NA	0	-	NA	0	VAR	73,43	0.38	-	NA	0	-	NA	0
1	172491987	C	T	PASS	T	upstream_gene_variant	MODIFIER	Igsf9	ENSMUSG00000037995	Transcript	ENSMUST00000125258	retained_intron										2767	1		MGI	-	NA	0	-	NA	0	-	NA	0	-	NA	0	-	NA	0	VAR	73,43	0.38	-	NA	0	-	NA	0
1	172491987	C	T	PASS	T	downstream_gene_variant	MODIFIER	Igsf9	ENSMUSG00000037995	Transcript	ENSMUST00000135267	protein_coding										346	1	cds_end_NF	MGI	-	NA	0	-	NA	0	-	NA	0	-	NA	0	-	NA	0	VAR	73,43	0.38	-	NA	0	-	NA	0
1	172491987	C	T	PASS	T	missense_variant	MODERATE	Igsf9	ENSMUSG00000037995	Transcript	ENSMUST00000111235	protein_coding	8/21				1263	938	313	A/V	gCt/gTt		1		MGI	-	NA	0	-	NA	0	-	NA	0	-	NA	0	-	NA	0	VAR	73,43	0.38	-	NA	0	-	NA	0
1	172491987	C	T	PASS	T	missense_variant&NMD_transcript_variant	MODERATE	Igsf9	ENSMUSG00000037995	Transcript	ENSMUST00000127482	nonsense_mediated_decay	8/20				1176	938	313	A/V	gCt/gTt		1		MGI	-	NA	0	-	NA	0	-	NA	0	-	NA	0	-	NA	0	VAR	73,43	0.38	-	NA	0	-	NA	0
1	175270867	G	A	PASS	A	missense_variant	MODERATE	Rgs7	ENSMUSG00000026527	Transcript	ENSMUST00000195324	protein_coding	3/18				187	125	42	P/L	cCc/cTc		-1		MGI	VAR	118,13	0.106	-	NA	0	-	NA	0	-	NA	0	-	NA	0	-	NA	0	-	NA	0	-	NA	0
1	175270867	G	A	PASS	A	missense_variant	MODERATE	Rgs7	ENSMUSG00000026527	Transcript	ENSMUST00000027812	protein_coding	2/16				125	125	42	P/L	cCc/cTc		-1		MGI	VAR	118,13	0.106	-	NA	0	-	NA	0	-	NA	0	-	NA	0	-	NA	0	-	NA	0	-	NA	0
1	175270867	G	A	PASS	A	missense_variant	MODERATE	Rgs7	ENSMUSG00000026527	Transcript	ENSMUST00000192227	protein_coding	3/17				301	125	42	P/L	cCc/cTc		-1		MGI	VAR	118,13	0.106	-	NA	0	-	NA	0	-	NA	0	-	NA	0	-	NA	0	-	NA	0	-	NA	0
1	175270867	G	A	PASS	A	missense_variant	MODERATE	Rgs7	ENSMUSG00000026527	Transcript	ENSMUST00000194555	protein_coding	3/18				411	125	42	P/L	cCc/cTc		-1		MGI	VAR	118,13	0.106	-	NA	0	-	NA	0	-	NA	0	-	NA	0	-	NA	0	-	NA	0	-	NA	0
1	175743803	C	T	PASS	T	intron_variant	MODIFIER	Wdr64	ENSMUSG00000026523	Transcript	ENSMUST00000171939	protein_coding		8/27									1		MGI	-	NA	0	-	NA	0	-	NA	0	-	NA	0	-	NA	0	VAR	75,48	0.378	-	NA	0	-	NA	0
1	175743803	C	T	PASS	T	non_coding_transcript_exon_variant&non_coding_transcript_variant	MODIFIER	Wdr64	ENSMUSG00000026523	Transcript	ENSMUST00000195794	processed_transcript	10/10				1309						1		MGI	-	NA	0	-	NA	0	-	NA	0	-	NA	0	-	NA	0	VAR	75,48	0.378	-	NA	0	-	NA	0
1	175743803	C	T	PASS	T	intron_variant	MODIFIER	Wdr64	ENSMUSG00000026523	Transcript	ENSMUST00000094288	protein_coding		9/27									1		MGI	-	NA	0	-	NA	0	-	NA	0	-	NA	0	-	NA	0	VAR	75,48	0.378	-	NA	0	-	NA	0
1	175743803	C	T	PASS	T	intron_variant	MODIFIER	Wdr64	ENSMUSG00000026523	Transcript	ENSMUST00000194087	protein_coding		8/26									1		MGI	-	NA	0	-	NA	0	-	NA	0	-	NA	0	-	NA	0	VAR	75,48	0.378	-	NA	0	-	NA	0
1	176139995	C	T	PASS	T	non_coding_transcript_exon_variant&non_coding_transcript_variant	MODIFIER	Pld5	ENSMUSG00000055214	Transcript	ENSMUST00000144340	retained_intron	2/6				694						-1		MGI	-	NA	0	-	NA	0	-	NA	0	-	NA	0	-	NA	0	-	NA	0	-	NA	0	VAR	187,40	0.179
1	176139995	C	T	PASS	T	missense_variant&NMD_transcript_variant	MODERATE	Pld5	ENSMUSG00000055214	Transcript	ENSMUST00000125404	nonsense_mediated_decay	2/9				731	293	98	G/E	gGa/gAa		-1		MGI	-	NA	0	-	NA	0	-	NA	0	-	NA	0	-	NA	0	-	NA	0	-	NA	0	VAR	187,40	0.179
1	176139995	C	T	PASS	T	missense_variant	MODERATE	Pld5	ENSMUSG00000055214	Transcript	ENSMUST00000111167	protein_coding	2/10				427	107	36	G/E	gGa/gAa		-1		MGI	-	NA	0	-	NA	0	-	NA	0	-	NA	0	-	NA	0	-	NA	0	-	NA	0	VAR	187,40	0.179
1	176139995	C	T	PASS	T	non_coding_transcript_exon_variant&non_coding_transcript_variant	MODIFIER	Pld5	ENSMUSG00000055214	Transcript	ENSMUST00000156184	retained_intron	2/5				326						-1		MGI	-	NA	0	-	NA	0	-	NA	0	-	NA	0	-	NA	0	-	NA	0	-	NA	0	VAR	187,40	0.179
1	176139995	C	T	PASS	T	missense_variant	MODERATE	Pld5	ENSMUSG00000055214	Transcript	ENSMUST00000065967	protein_coding	2/10				717	293	98	G/E	gGa/gAa		-1		MGI	-	NA	0	-	NA	0	-	NA	0	-	NA	0	-	NA	0	-	NA	0	-	NA	0	VAR	187,40	0.179
1	178337567	C	T	PASS	T	upstream_gene_variant	MODIFIER	Hnrnpu	ENSMUSG00000039630	Transcript	ENSMUST00000150825	retained_intron										4641	-1		MGI	-	NA	0	-	NA	0	-	NA	0	-	NA	0	-	NA	0	VAR	17,9	0.381	-	NA	0	-	NA	0
1	178337567	C	T	PASS	T	upstream_gene_variant	MODIFIER	Hnrnpu	ENSMUSG00000039630	Transcript	ENSMUST00000146362	processed_transcript										3021	-1		MGI	-	NA	0	-	NA	0	-	NA	0	-	NA	0	-	NA	0	VAR	17,9	0.381	-	NA	0	-	NA	0
1	178337567	C	T	PASS	T	missense_variant	MODERATE	Hnrnpu	ENSMUSG00000039630	Transcript	ENSMUST00000037748	protein_coding	1/14				231	5	2	S/N	aGt/aAt		-1		MGI	-	NA	0	-	NA	0	-	NA	0	-	NA	0	-	NA	0	VAR	17,9	0.381	-	NA	0	-	NA	0
1	178337567	C	T	PASS	T	upstream_gene_variant	MODIFIER	Hnrnpu	ENSMUSG00000039630	Transcript	ENSMUST00000134291	retained_intron										1162	-1		MGI	-	NA	0	-	NA	0	-	NA	0	-	NA	0	-	NA	0	VAR	17,9	0.381	-	NA	0	-	NA	0
1	178337567	C	T	PASS	T	upstream_gene_variant	MODIFIER	Gm38300	ENSMUSG00000104279	Transcript	ENSMUST00000194245	TEC										2034	1		MGI	-	NA	0	-	NA	0	-	NA	0	-	NA	0	-	NA	0	VAR	17,9	0.381	-	NA	0	-	NA	0
1	178337567	C	T	PASS	T	missense_variant&NMD_transcript_variant	MODERATE	Gm28062	ENSMUSG00000100725	Transcript	ENSMUST00000161769	nonsense_mediated_decay	1/17				162	5	2	S/N	aGt/aAt		-1		MGI	-	NA	0	-	NA	0	-	NA	0	-	NA	0	-	NA	0	VAR	17,9	0.381	-	NA	0	-	NA	0
1	180815577	T	G	PASS	G	upstream_gene_variant	MODIFIER	H3f3a	ENSMUSG00000060743	Transcript	ENSMUST00000081026	protein_coding										2030	-1		MGI	-	NA	0	-	NA	0	-	NA	0	VAR	50,13	0.204	-	NA	0	-	NA	0	-	NA	0	-	NA	0
1	180815577	T	G	PASS	G	upstream_gene_variant	MODIFIER	H3f3a	ENSMUSG00000060743	Transcript	ENSMUST00000162118	protein_coding										1974	-1	cds_end_NF	MGI	-	NA	0	-	NA	0	-	NA	0	VAR	50,13	0.204	-	NA	0	-	NA	0	-	NA	0	-	NA	0
1	180815577	T	G	PASS	G	upstream_gene_variant	MODIFIER	H3f3a	ENSMUSG00000060743	Transcript	ENSMUST00000161308	protein_coding										1945	-1		MGI	-	NA	0	-	NA	0	-	NA	0	VAR	50,13	0.204	-	NA	0	-	NA	0	-	NA	0	-	NA	0
1	180815577	T	G	PASS	G	intron_variant&non_coding_transcript_variant	MODIFIER	H3f3aos	ENSMUSG00000073485	Transcript	ENSMUST00000159740	antisense		1/1									1		MGI	-	NA	0	-	NA	0	-	NA	0	VAR	50,13	0.204	-	NA	0	-	NA	0	-	NA	0	-	NA	0
1	180815577	T	G	PASS	G	upstream_gene_variant	MODIFIER	H3f3a	ENSMUSG00000060743	Transcript	ENSMUST00000159685	protein_coding										1974	-1	cds_end_NF	MGI	-	NA	0	-	NA	0	-	NA	0	VAR	50,13	0.204	-	NA	0	-	NA	0	-	NA	0	-	NA	0
1	180815577	T	G	PASS	G	upstream_gene_variant	MODIFIER	H3f3a	ENSMUSG00000060743	Transcript	ENSMUST00000159441	retained_intron										1974	-1		MGI	-	NA	0	-	NA	0	-	NA	0	VAR	50,13	0.204	-	NA	0	-	NA	0	-	NA	0	-	NA	0
1	180815577	T	G	PASS	G	upstream_gene_variant	MODIFIER	H3f3a	ENSMUSG00000060743	Transcript	ENSMUST00000159789	protein_coding										2043	-1	cds_end_NF	MGI	-	NA	0	-	NA	0	-	NA	0	VAR	50,13	0.204	-	NA	0	-	NA	0	-	NA	0	-	NA	0
1	180815577	T	G	PASS	G	upstream_gene_variant	MODIFIER	H3f3a	ENSMUSG00000060743	Transcript	ENSMUST00000162814	protein_coding										1634	-1		MGI	-	NA	0	-	NA	0	-	NA	0	VAR	50,13	0.204	-	NA	0	-	NA	0	-	NA	0	-	NA	0
1	180815577	T	G	PASS	G	non_coding_transcript_exon_variant&non_coding_transcript_variant	MODIFIER	H3f3aos	ENSMUSG00000073485	Transcript	ENSMUST00000097448	antisense	1/1				1794						1		MGI	-	NA	0	-	NA	0	-	NA	0	VAR	50,13	0.204	-	NA	0	-	NA	0	-	NA	0	-	NA	0
1	180851239	G	A	PASS	A	downstream_gene_variant	MODIFIER	Gm20305	ENSMUSG00000103979	Transcript	ENSMUST00000193226	processed_pseudogene										3043	-1		MGI	-	NA	0	-	NA	0	-	NA	0	-	NA	0	-	NA	0	-	NA	0	-	NA	0	-	NA	0
1	180851239	G	A	PASS	A	missense_variant	MODERATE	Sde2	ENSMUSG00000038806	Transcript	ENSMUST00000038091	protein_coding	1/7				113	67	23	A/T	Gcc/Acc		1		MGI	-	NA	0	-	NA	0	-	NA	0	-	NA	0	-	NA	0	-	NA	0	-	NA	0	-	NA	0
1	180904689	G	A	PASS	A	intron_variant&non_coding_transcript_variant	MODIFIER	Pycr2	ENSMUSG00000026520	Transcript	ENSMUST00000194026	retained_intron		1/2									1		MGI	-	NA	0	-	NA	0	VAR	49,5	0.087	-	NA	0	-	NA	0	-	NA	0	-	NA	0	-	NA	0
1	180904689	G	A	PASS	A	intron_variant	MODIFIER	Pycr2	ENSMUSG00000026520	Transcript	ENSMUST00000027802	protein_coding		1/6									1		MGI	-	NA	0	-	NA	0	VAR	49,5	0.087	-	NA	0	-	NA	0	-	NA	0	-	NA	0	-	NA	0
1	180904689	G	A	PASS	A	intron_variant&non_coding_transcript_variant	MODIFIER	Pycr2	ENSMUSG00000026520	Transcript	ENSMUST00000194253	retained_intron		1/4									1		MGI	-	NA	0	-	NA	0	VAR	49,5	0.087	-	NA	0	-	NA	0	-	NA	0	-	NA	0	-	NA	0
1	180904689	G	A	PASS	A	upstream_gene_variant	MODIFIER	Pycr2	ENSMUSG00000026520	Transcript	ENSMUST00000195270	retained_intron										1226	1		MGI	-	NA	0	-	NA	0	VAR	49,5	0.087	-	NA	0	-	NA	0	-	NA	0	-	NA	0	-	NA	0
1	180952105	T	A	PASS	A	intron_variant	MODIFIER	Tmem63a	ENSMUSG00000026519	Transcript	ENSMUST00000161523	protein_coding		3/22									1		MGI	-	NA	0	-	NA	0	-	NA	0	-	NA	0	-	NA	0	-	NA	0	-	NA	0	-	NA	0
1	180952105	T	A	PASS	A	intron_variant	MODIFIER	Tmem63a	ENSMUSG00000026519	Transcript	ENSMUST00000027800	protein_coding		3/22									1		MGI	-	NA	0	-	NA	0	-	NA	0	-	NA	0	-	NA	0	-	NA	0	-	NA	0	-	NA	0
1	180952105	T	A	PASS	A	intron_variant	MODIFIER	Tmem63a	ENSMUSG00000026519	Transcript	ENSMUST00000161847	protein_coding		3/3									1	cds_end_NF	MGI	-	NA	0	-	NA	0	-	NA	0	-	NA	0	-	NA	0	-	NA	0	-	NA	0	-	NA	0
1	180952105	T	A	PASS	A	intron_variant	MODIFIER	Tmem63a	ENSMUSG00000026519	Transcript	ENSMUST00000159436	protein_coding		3/6									1	cds_end_NF	MGI	-	NA	0	-	NA	0	-	NA	0	-	NA	0	-	NA	0	-	NA	0	-	NA	0	-	NA	0
1	180952105	T	A	PASS	A	non_coding_transcript_exon_variant&non_coding_transcript_variant	MODIFIER	2210411M09Rik	ENSMUSG00000085563	Transcript	ENSMUST00000128545	antisense	3/3				602						-1		MGI	-	NA	0	-	NA	0	-	NA	0	-	NA	0	-	NA	0	-	NA	0	-	NA	0	-	NA	0
1	180952105	T	A	PASS	A	intron_variant&NMD_transcript_variant	MODIFIER	Tmem63a	ENSMUSG00000026519	Transcript	ENSMUST00000162283	nonsense_mediated_decay		2/4									1		MGI	-	NA	0	-	NA	0	-	NA	0	-	NA	0	-	NA	0	-	NA	0	-	NA	0	-	NA	0
1	180952105	T	A	PASS	A	downstream_gene_variant	MODIFIER	Tmem63a	ENSMUSG00000026519	Transcript	ENSMUST00000160536	protein_coding										3267	1	cds_end_NF	MGI	-	NA	0	-	NA	0	-	NA	0	-	NA	0	-	NA	0	-	NA	0	-	NA	0	-	NA	0
1	180952122	G	T	PASS	T	intron_variant	MODIFIER	Tmem63a	ENSMUSG00000026519	Transcript	ENSMUST00000161523	protein_coding		3/22									1		MGI	-	NA	0	-	NA	0	-	NA	0	VAR	36,9	0.205	VAR	40,5	0.095	-	NA	0	-	NA	0	-	NA	0
1	180952122	G	T	PASS	T	intron_variant	MODIFIER	Tmem63a	ENSMUSG00000026519	Transcript	ENSMUST00000027800	protein_coding		3/22									1		MGI	-	NA	0	-	NA	0	-	NA	0	VAR	36,9	0.205	VAR	40,5	0.095	-	NA	0	-	NA	0	-	NA	0
1	180952122	G	T	PASS	T	intron_variant	MODIFIER	Tmem63a	ENSMUSG00000026519	Transcript	ENSMUST00000161847	protein_coding		3/3									1	cds_end_NF	MGI	-	NA	0	-	NA	0	-	NA	0	VAR	36,9	0.205	VAR	40,5	0.095	-	NA	0	-	NA	0	-	NA	0
1	180952122	G	T	PASS	T	intron_variant	MODIFIER	Tmem63a	ENSMUSG00000026519	Transcript	ENSMUST00000159436	protein_coding		3/6									1	cds_end_NF	MGI	-	NA	0	-	NA	0	-	NA	0	VAR	36,9	0.205	VAR	40,5	0.095	-	NA	0	-	NA	0	-	NA	0
1	180952122	G	T	PASS	T	non_coding_transcript_exon_variant&non_coding_transcript_variant	MODIFIER	2210411M09Rik	ENSMUSG00000085563	Transcript	ENSMUST00000128545	antisense	3/3				585						-1		MGI	-	NA	0	-	NA	0	-	NA	0	VAR	36,9	0.205	VAR	40,5	0.095	-	NA	0	-	NA	0	-	NA	0
1	180952122	G	T	PASS	T	intron_variant&NMD_transcript_variant	MODIFIER	Tmem63a	ENSMUSG00000026519	Transcript	ENSMUST00000162283	nonsense_mediated_decay		2/4									1		MGI	-	NA	0	-	NA	0	-	NA	0	VAR	36,9	0.205	VAR	40,5	0.095	-	NA	0	-	NA	0	-	NA	0
1	180952122	G	T	PASS	T	downstream_gene_variant	MODIFIER	Tmem63a	ENSMUSG00000026519	Transcript	ENSMUST00000160536	protein_coding										3284	1	cds_end_NF	MGI	-	NA	0	-	NA	0	-	NA	0	VAR	36,9	0.205	VAR	40,5	0.095	-	NA	0	-	NA	0	-	NA	0
1	182431530	G	A	PASS	A	intron_variant	MODIFIER	Trp53bp2	ENSMUSG00000026510	Transcript	ENSMUST00000117245	protein_coding		2/17									1		MGI	-	NA	0	-	NA	0	-	NA	0	-	NA	0	-	NA	0	-	NA	0	VAR	120,36	0.227	-	NA	0
1	184731721	G	A	PASS	A	upstream_gene_variant	MODIFIER	Hlx	ENSMUSG00000039377	Transcript	ENSMUST00000174257	protein_coding										123	-1	cds_start_NF	MGI	VAR	26,9	0.273	-	NA	0	-	NA	0	-	NA	0	-	NA	0	-	NA	0	-	NA	0	-	NA	0
1	184731721	G	A	PASS	A	missense_variant	MODERATE	Hlx	ENSMUSG00000039377	Transcript	ENSMUST00000048572	protein_coding	1/4				899	421	141	P/S	Ccc/Tcc		-1		MGI	VAR	26,9	0.273	-	NA	0	-	NA	0	-	NA	0	-	NA	0	-	NA	0	-	NA	0	-	NA	0
1	185267178	C	T	PASS	T	non_coding_transcript_exon_variant&non_coding_transcript_variant	MODIFIER	Rab3gap2	ENSMUSG00000039318	Transcript	ENSMUST00000193482	retained_intron	3/11				138						1		MGI	-	NA	0	-	NA	0	-	NA	0	-	NA	0	-	NA	0	-	NA	0	-	NA	0	VAR	72,17	0.158
1	185267178	C	T	PASS	T	non_coding_transcript_exon_variant&non_coding_transcript_variant	MODIFIER	Rab3gap2	ENSMUSG00000039318	Transcript	ENSMUST00000195042	retained_intron	2/12				459						1		MGI	-	NA	0	-	NA	0	-	NA	0	-	NA	0	-	NA	0	-	NA	0	-	NA	0	VAR	72,17	0.158
1	185267178	C	T	PASS	T	missense_variant	MODERATE	Rab3gap2	ENSMUSG00000039318	Transcript	ENSMUST00000194740	protein_coding	26/35				3048	2923	975	L/F	Ctc/Ttc		1		MGI	-	NA	0	-	NA	0	-	NA	0	-	NA	0	-	NA	0	-	NA	0	-	NA	0	VAR	72,17	0.158
1	185267178	C	T	PASS	T	missense_variant	MODERATE	Rab3gap2	ENSMUSG00000039318	Transcript	ENSMUST00000069652	protein_coding	26/35				3108	2983	995	L/F	Ctc/Ttc		1		MGI	-	NA	0	-	NA	0	-	NA	0	-	NA	0	-	NA	0	-	NA	0	-	NA	0	VAR	72,17	0.158
1	186625502	C	T	PASS	T	downstream_gene_variant	MODIFIER	Tgfb2	ENSMUSG00000039239	Transcript	ENSMUST00000194960	retained_intron										3381	-1		MGI	VAR	90,4	0.048	-	NA	0	-	NA	0	-	NA	0	-	NA	0	-	NA	0	-	NA	0	-	NA	0
1	186625502	C	T	PASS	T	synonymous_variant	LOW	Tgfb2	ENSMUSG00000039239	Transcript	ENSMUST00000045288	protein_coding	7/7				2406	1191	397	T	acG/acA		-1		MGI	VAR	90,4	0.048	-	NA	0	-	NA	0	-	NA	0	-	NA	0	-	NA	0	-	NA	0	-	NA	0
1	186625502	C	T	PASS	T	downstream_gene_variant	MODIFIER	Tgfb2	ENSMUSG00000039239	Transcript	ENSMUST00000191766	retained_intron										78	-1		MGI	VAR	90,4	0.048	-	NA	0	-	NA	0	-	NA	0	-	NA	0	-	NA	0	-	NA	0	-	NA	0
1	186625502	C	T	PASS	T	synonymous_variant	LOW	Tgfb2	ENSMUSG00000039239	Transcript	ENSMUST00000195201	protein_coding	8/8				2201	1275	425	T	acG/acA		-1		MGI	VAR	90,4	0.048	-	NA	0	-	NA	0	-	NA	0	-	NA	0	-	NA	0	-	NA	0	-	NA	0
1	187215305	G	A	PASS	A	upstream_gene_variant	MODIFIER	Gpatch2	ENSMUSG00000039210	Transcript	ENSMUST00000065573	protein_coding										206	1		MGI	VAR	97,9	0.089	-	NA	0	-	NA	0	-	NA	0	-	NA	0	-	NA	0	-	NA	0	-	NA	0
1	187215305	G	A	PASS	A	upstream_gene_variant	MODIFIER	Gpatch2	ENSMUSG00000039210	Transcript	ENSMUST00000161260	retained_intron										233	1		MGI	VAR	97,9	0.089	-	NA	0	-	NA	0	-	NA	0	-	NA	0	-	NA	0	-	NA	0	-	NA	0
1	187215305	G	A	PASS	A	upstream_gene_variant	MODIFIER	Gpatch2	ENSMUSG00000039210	Transcript	ENSMUST00000044812	protein_coding										239	1		MGI	VAR	97,9	0.089	-	NA	0	-	NA	0	-	NA	0	-	NA	0	-	NA	0	-	NA	0	-	NA	0
1	187215305	G	A	PASS	A	5_prime_UTR_variant	MODIFIER	Spata17	ENSMUSG00000026611	Transcript	ENSMUST00000027908	protein_coding	1/10				142						-1		MGI	VAR	97,9	0.089	-	NA	0	-	NA	0	-	NA	0	-	NA	0	-	NA	0	-	NA	0	-	NA	0
1	187215305	G	A	PASS	A	5_prime_UTR_variant	MODIFIER	Spata17	ENSMUSG00000026611	Transcript	ENSMUST00000183819	protein_coding	1/11				161						-1		MGI	VAR	97,9	0.089	-	NA	0	-	NA	0	-	NA	0	-	NA	0	-	NA	0	-	NA	0	-	NA	0
1	187215305	G	A	PASS	A	5_prime_UTR_variant	MODIFIER	Spata17	ENSMUSG00000026611	Transcript	ENSMUST00000110945	protein_coding	1/7				117						-1		MGI	VAR	97,9	0.089	-	NA	0	-	NA	0	-	NA	0	-	NA	0	-	NA	0	-	NA	0	-	NA	0
1	187215305	G	A	PASS	A	upstream_gene_variant	MODIFIER	Gpatch2	ENSMUSG00000039210	Transcript	ENSMUST00000160481	nonsense_mediated_decay										206	1		MGI	VAR	97,9	0.089	-	NA	0	-	NA	0	-	NA	0	-	NA	0	-	NA	0	-	NA	0	-	NA	0
1	187215305	G	A	PASS	A	upstream_gene_variant	MODIFIER	Gpatch2	ENSMUSG00000039210	Transcript	ENSMUST00000159748	nonsense_mediated_decay										241	1		MGI	VAR	97,9	0.089	-	NA	0	-	NA	0	-	NA	0	-	NA	0	-	NA	0	-	NA	0	-	NA	0
1	187215305	G	A	PASS	A	5_prime_UTR_variant	MODIFIER	Spata17	ENSMUSG00000026611	Transcript	ENSMUST00000183931	protein_coding	1/3				133						-1	cds_end_NF	MGI	VAR	97,9	0.089	-	NA	0	-	NA	0	-	NA	0	-	NA	0	-	NA	0	-	NA	0	-	NA	0
1	187215305	G	A	PASS	A	upstream_gene_variant	MODIFIER	Gpatch2	ENSMUSG00000039210	Transcript	ENSMUST00000097443	processed_transcript										203	1		MGI	VAR	97,9	0.089	-	NA	0	-	NA	0	-	NA	0	-	NA	0	-	NA	0	-	NA	0	-	NA	0
1	187215305	G	A	PASS	A	upstream_gene_variant	MODIFIER	Gpatch2	ENSMUSG00000039210	Transcript	ENSMUST00000110943	protein_coding										217	1		MGI	VAR	97,9	0.089	-	NA	0	-	NA	0	-	NA	0	-	NA	0	-	NA	0	-	NA	0	-	NA	0
1	187215305	G	A	PASS	A	upstream_gene_variant	MODIFIER	Gpatch2	ENSMUSG00000039210	Transcript	ENSMUST00000160471	protein_coding										438	1		MGI	VAR	97,9	0.089	-	NA	0	-	NA	0	-	NA	0	-	NA	0	-	NA	0	-	NA	0	-	NA	0
1	187215305	G	A	PASS	A	non_coding_transcript_exon_variant&non_coding_transcript_variant	MODIFIER	Spata17	ENSMUSG00000026611	Transcript	ENSMUST00000183469	processed_transcript	1/4				142						-1		MGI	VAR	97,9	0.089	-	NA	0	-	NA	0	-	NA	0	-	NA	0	-	NA	0	-	NA	0	-	NA	0
1	188753611	C	T	PASS	T	missense_variant	MODERATE	Ush2a	ENSMUSG00000026609	Transcript	ENSMUST00000060479	protein_coding	44/71				8917	8917	2973	H/Y	Cac/Tac		1		MGI	-	NA	0	-	NA	0	-	NA	0	-	NA	0	VAR	95,7	0.075	-	NA	0	-	NA	0	-	NA	0
1	189343012	C	T	PASS	T	upstream_gene_variant	MODIFIER	A430027H14Rik	ENSMUSG00000104507	Transcript	ENSMUST00000192797	antisense										972	1		MGI	-	NA	0	-	NA	0	-	NA	0	-	NA	0	-	NA	0	-	NA	0	VAR	25,4	0.143	-	NA	0
1	189343012	C	T	PASS	T	intron_variant&NMD_transcript_variant	MODIFIER	Kcnk2	ENSMUSG00000037624	Transcript	ENSMUST00000180044	nonsense_mediated_decay		1/5									-1		MGI	-	NA	0	-	NA	0	-	NA	0	-	NA	0	-	NA	0	-	NA	0	VAR	25,4	0.143	-	NA	0
1	189343012	C	T	PASS	T	intron_variant	MODIFIER	Kcnk2	ENSMUSG00000037624	Transcript	ENSMUST00000110920	protein_coding		2/7									-1		MGI	-	NA	0	-	NA	0	-	NA	0	-	NA	0	-	NA	0	-	NA	0	VAR	25,4	0.143	-	NA	0
1	189343012	C	T	PASS	T	intron_variant	MODIFIER	Kcnk2	ENSMUSG00000037624	Transcript	ENSMUST00000193319	protein_coding		1/6									-1		MGI	-	NA	0	-	NA	0	-	NA	0	-	NA	0	-	NA	0	-	NA	0	VAR	25,4	0.143	-	NA	0
1	189343012	C	T	PASS	T	intron_variant	MODIFIER	Kcnk2	ENSMUSG00000037624	Transcript	ENSMUST00000079451	protein_coding		1/6									-1		MGI	-	NA	0	-	NA	0	-	NA	0	-	NA	0	-	NA	0	-	NA	0	VAR	25,4	0.143	-	NA	0
1	189343012	C	T	PASS	T	intron_variant	MODIFIER	Kcnk2	ENSMUSG00000037624	Transcript	ENSMUST00000192723	protein_coding		1/6									-1		MGI	-	NA	0	-	NA	0	-	NA	0	-	NA	0	-	NA	0	-	NA	0	VAR	25,4	0.143	-	NA	0
1	189343012	C	T	PASS	T	intron_variant	MODIFIER	Kcnk2	ENSMUSG00000037624	Transcript	ENSMUST00000194172	protein_coding		1/5									-1		MGI	-	NA	0	-	NA	0	-	NA	0	-	NA	0	-	NA	0	-	NA	0	VAR	25,4	0.143	-	NA	0
1	189343012	C	T	PASS	T	intron_variant&non_coding_transcript_variant	MODIFIER	Kcnk2	ENSMUSG00000037624	Transcript	ENSMUST00000195016	processed_transcript		1/1									-1		MGI	-	NA	0	-	NA	0	-	NA	0	-	NA	0	-	NA	0	-	NA	0	VAR	25,4	0.143	-	NA	0
1	189343012	C	T	PASS	T	upstream_gene_variant	MODIFIER	A430027H14Rik	ENSMUSG00000104507	Transcript	ENSMUST00000191809	antisense										419	1		MGI	-	NA	0	-	NA	0	-	NA	0	-	NA	0	-	NA	0	-	NA	0	VAR	25,4	0.143	-	NA	0
1	189343012	C	T	PASS	T	intron_variant	MODIFIER	Kcnk2	ENSMUSG00000037624	Transcript	ENSMUST00000194402	protein_coding		1/6									-1		MGI	-	NA	0	-	NA	0	-	NA	0	-	NA	0	-	NA	0	-	NA	0	VAR	25,4	0.143	-	NA	0
1	189886503	T	C	PASS	C	intron_variant&non_coding_transcript_variant	MODIFIER	Smyd2	ENSMUSG00000026603	Transcript	ENSMUST00000144452	retained_intron		9/9									-1		MGI	-	NA	0	-	NA	0	-	NA	0	-	NA	0	-	NA	0	VAR	31,16	0.366	-	NA	0	-	NA	0
1	189886503	T	C	PASS	C	intron_variant&non_coding_transcript_variant	MODIFIER	Smyd2	ENSMUSG00000026603	Transcript	ENSMUST00000130804	processed_transcript		2/5									-1		MGI	-	NA	0	-	NA	0	-	NA	0	-	NA	0	-	NA	0	VAR	31,16	0.366	-	NA	0	-	NA	0
1	189886503	T	C	PASS	C	upstream_gene_variant	MODIFIER	Smyd2	ENSMUSG00000026603	Transcript	ENSMUST00000132289	retained_intron										4131	-1		MGI	-	NA	0	-	NA	0	-	NA	0	-	NA	0	-	NA	0	VAR	31,16	0.366	-	NA	0	-	NA	0
1	189886503	T	C	PASS	C	downstream_gene_variant	MODIFIER	Gm37422	ENSMUSG00000104435	Transcript	ENSMUST00000193794	antisense										1851	1		MGI	-	NA	0	-	NA	0	-	NA	0	-	NA	0	-	NA	0	VAR	31,16	0.366	-	NA	0	-	NA	0
1	189886503	T	C	PASS	C	intron_variant	MODIFIER	Smyd2	ENSMUSG00000026603	Transcript	ENSMUST00000027897	protein_coding		8/11									-1		MGI	-	NA	0	-	NA	0	-	NA	0	-	NA	0	-	NA	0	VAR	31,16	0.366	-	NA	0	-	NA	0
1	189891474	C	T	PASS	T	splice_region_variant&intron_variant&non_coding_transcript_variant	LOW	Smyd2	ENSMUSG00000026603	Transcript	ENSMUST00000144452	retained_intron		6/9									-1		MGI	-	NA	0	-	NA	0	-	NA	0	-	NA	0	-	NA	0	VAR	10,10	0.5	-	NA	0	-	NA	0
1	189891474	C	T	PASS	T	upstream_gene_variant	MODIFIER	Smyd2	ENSMUSG00000026603	Transcript	ENSMUST00000130804	processed_transcript										2472	-1		MGI	-	NA	0	-	NA	0	-	NA	0	-	NA	0	-	NA	0	VAR	10,10	0.5	-	NA	0	-	NA	0
1	189891474	C	T	PASS	T	splice_region_variant&intron_variant	LOW	Smyd2	ENSMUSG00000026603	Transcript	ENSMUST00000027897	protein_coding		5/11									-1		MGI	-	NA	0	-	NA	0	-	NA	0	-	NA	0	-	NA	0	VAR	10,10	0.5	-	NA	0	-	NA	0
1	190960427	T	G	PASS	G	missense_variant	MODERATE	Vash2	ENSMUSG00000037568	Transcript	ENSMUST00000047409	protein_coding	6/8				978	550	184	T/P	Acc/Ccc		-1		MGI	-	NA	0	VAR	65,21	0.271	-	NA	0	-	NA	0	-	NA	0	-	NA	0	-	NA	0	-	NA	0
1	190960427	T	G	PASS	G	missense_variant	MODERATE	Vash2	ENSMUSG00000037568	Transcript	ENSMUST00000166139	protein_coding	6/8				841	550	184	T/P	Acc/Ccc		-1		MGI	-	NA	0	VAR	65,21	0.271	-	NA	0	-	NA	0	-	NA	0	-	NA	0	-	NA	0	-	NA	0
1	191008226	G	A	PASS	A	intron_variant&non_coding_transcript_variant	MODIFIER	Mfsd7b	ENSMUSG00000066595	Transcript	ENSMUST00000194589	retained_intron		1/1									-1		MGI	VAR	108,18	0.148	-	NA	0	-	NA	0	-	NA	0	-	NA	0	-	NA	0	-	NA	0	-	NA	0
1	191008226	G	A	PASS	A	intron_variant&non_coding_transcript_variant	MODIFIER	Mfsd7b	ENSMUSG00000066595	Transcript	ENSMUST00000194917	retained_intron		4/4									-1		MGI	VAR	108,18	0.148	-	NA	0	-	NA	0	-	NA	0	-	NA	0	-	NA	0	-	NA	0	-	NA	0
1	191008226	G	A	PASS	A	intron_variant&NMD_transcript_variant	MODIFIER	Mfsd7b	ENSMUSG00000066595	Transcript	ENSMUST00000192666	nonsense_mediated_decay		8/8									-1	cds_start_NF	MGI	VAR	108,18	0.148	-	NA	0	-	NA	0	-	NA	0	-	NA	0	-	NA	0	-	NA	0	-	NA	0
1	191008226	G	A	PASS	A	intron_variant	MODIFIER	Mfsd7b	ENSMUSG00000066595	Transcript	ENSMUST00000085635	protein_coding		9/9									-1		MGI	VAR	108,18	0.148	-	NA	0	-	NA	0	-	NA	0	-	NA	0	-	NA	0	-	NA	0	-	NA	0
1	191008226	G	A	PASS	A	downstream_gene_variant	MODIFIER	Mfsd7b	ENSMUSG00000066595	Transcript	ENSMUST00000193399	retained_intron										4754	-1		MGI	VAR	108,18	0.148	-	NA	0	-	NA	0	-	NA	0	-	NA	0	-	NA	0	-	NA	0	-	NA	0
1	191062824	G	A	PASS	A	missense_variant	MODERATE	Tatdn3	ENSMUSG00000026632	Transcript	ENSMUST00000110893	protein_coding	1/10				109	34	12	L/F	Ctc/Ttc		-1		MGI	-	NA	0	VAR	108,9	0.095	-	NA	0	-	NA	0	-	NA	0	-	NA	0	-	NA	0	-	NA	0
1	191062824	G	A	PASS	A	upstream_gene_variant	MODIFIER	Nsl1	ENSMUSG00000062510	Transcript	ENSMUST00000078259	protein_coding										207	1		MGI	-	NA	0	VAR	108,9	0.095	-	NA	0	-	NA	0	-	NA	0	-	NA	0	-	NA	0	-	NA	0
1	191062824	G	A	PASS	A	upstream_gene_variant	MODIFIER	Nsl1	ENSMUSG00000062510	Transcript	ENSMUST00000076952	protein_coding										188	1	cds_end_NF	MGI	-	NA	0	VAR	108,9	0.095	-	NA	0	-	NA	0	-	NA	0	-	NA	0	-	NA	0	-	NA	0
1	191062824	G	A	PASS	A	upstream_gene_variant	MODIFIER	Tatdn3	ENSMUSG00000026632	Transcript	ENSMUST00000153757	retained_intron										3978	-1		MGI	-	NA	0	VAR	108,9	0.095	-	NA	0	-	NA	0	-	NA	0	-	NA	0	-	NA	0	-	NA	0
1	191062824	G	A	PASS	A	non_coding_transcript_exon_variant&non_coding_transcript_variant	MODIFIER	Tatdn3	ENSMUSG00000026632	Transcript	ENSMUST00000143876	retained_intron	1/4				81						-1		MGI	-	NA	0	VAR	108,9	0.095	-	NA	0	-	NA	0	-	NA	0	-	NA	0	-	NA	0	-	NA	0
1	191062824	G	A	PASS	A	upstream_gene_variant	MODIFIER	Nsl1	ENSMUSG00000062510	Transcript	ENSMUST00000139340	protein_coding										200	1		MGI	-	NA	0	VAR	108,9	0.095	-	NA	0	-	NA	0	-	NA	0	-	NA	0	-	NA	0	-	NA	0
1	191062824	G	A	PASS	A	missense_variant	MODERATE	Tatdn3	ENSMUSG00000026632	Transcript	ENSMUST00000110891	protein_coding	1/10				81	34	12	L/F	Ctc/Ttc		-1		MGI	-	NA	0	VAR	108,9	0.095	-	NA	0	-	NA	0	-	NA	0	-	NA	0	-	NA	0	-	NA	0
1	191062824	G	A	PASS	A	missense_variant	MODERATE	Tatdn3	ENSMUSG00000026632	Transcript	ENSMUST00000027945	protein_coding	1/10				82	34	12	L/F	Ctc/Ttc		-1		MGI	-	NA	0	VAR	108,9	0.095	-	NA	0	-	NA	0	-	NA	0	-	NA	0	-	NA	0	-	NA	0
1	191062824	G	A	PASS	A	missense_variant	MODERATE	Tatdn3	ENSMUSG00000026632	Transcript	ENSMUST00000085633	protein_coding	1/9				81	34	12	L/F	Ctc/Ttc		-1		MGI	-	NA	0	VAR	108,9	0.095	-	NA	0	-	NA	0	-	NA	0	-	NA	0	-	NA	0	-	NA	0
1	191062824	G	A	PASS	A	non_coding_transcript_exon_variant&non_coding_transcript_variant	MODIFIER	Tatdn3	ENSMUSG00000026632	Transcript	ENSMUST00000156527	retained_intron	1/3				81						-1		MGI	-	NA	0	VAR	108,9	0.095	-	NA	0	-	NA	0	-	NA	0	-	NA	0	-	NA	0	-	NA	0
1	191062824	G	A	PASS	A	upstream_gene_variant	MODIFIER	Tatdn3	ENSMUSG00000026632	Transcript	ENSMUST00000124497	retained_intron										3383	-1		MGI	-	NA	0	VAR	108,9	0.095	-	NA	0	-	NA	0	-	NA	0	-	NA	0	-	NA	0	-	NA	0
1	191583362	T	C	PASS	C	non_coding_transcript_exon_variant&non_coding_transcript_variant	MODIFIER	Ints7	ENSMUSG00000037461	Transcript	ENSMUST00000192681	retained_intron	3/3				490						1		MGI	VAR	19,4	0.143	-	NA	0	-	NA	0	-	NA	0	-	NA	0	-	NA	0	-	NA	0	-	NA	0
1	191583362	T	C	PASS	C	intron_variant&NMD_transcript_variant	MODIFIER	Ints7	ENSMUSG00000037461	Transcript	ENSMUST00000194785	nonsense_mediated_decay		1/17									1		MGI	VAR	19,4	0.143	-	NA	0	-	NA	0	-	NA	0	-	NA	0	-	NA	0	-	NA	0	-	NA	0
1	191583362	T	C	PASS	C	intron_variant	MODIFIER	Ints7	ENSMUSG00000037461	Transcript	ENSMUST00000045450	protein_coding		3/19									1		MGI	VAR	19,4	0.143	-	NA	0	-	NA	0	-	NA	0	-	NA	0	-	NA	0	-	NA	0	-	NA	0
1	191583362	T	C	PASS	C	intron_variant&NMD_transcript_variant	MODIFIER	Ints7	ENSMUSG00000037461	Transcript	ENSMUST00000194877	nonsense_mediated_decay		2/18									1		MGI	VAR	19,4	0.143	-	NA	0	-	NA	0	-	NA	0	-	NA	0	-	NA	0	-	NA	0	-	NA	0
1	191583362	T	C	PASS	C	intron_variant&non_coding_transcript_variant	MODIFIER	Ints7	ENSMUSG00000037461	Transcript	ENSMUST00000193961	retained_intron		3/10									1		MGI	VAR	19,4	0.143	-	NA	0	-	NA	0	-	NA	0	-	NA	0	-	NA	0	-	NA	0	-	NA	0
1	191583362	T	C	PASS	C	intron_variant&NMD_transcript_variant	MODIFIER	Ints7	ENSMUSG00000037461	Transcript	ENSMUST00000193569	nonsense_mediated_decay		2/8									1		MGI	VAR	19,4	0.143	-	NA	0	-	NA	0	-	NA	0	-	NA	0	-	NA	0	-	NA	0	-	NA	0
1	191719310	C	T	PASS	T	intron_variant	MODIFIER	Lpgat1	ENSMUSG00000026623	Transcript	ENSMUST00000133076	protein_coding		2/2									1	cds_end_NF	MGI	VAR	100,5	0.053	-	NA	0	-	NA	0	-	NA	0	-	NA	0	-	NA	0	-	NA	0	-	NA	0
1	191719310	C	T	PASS	T	intron_variant&non_coding_transcript_variant	MODIFIER	Lpgat1	ENSMUSG00000026623	Transcript	ENSMUST00000138494	retained_intron		1/1									1		MGI	VAR	100,5	0.053	-	NA	0	-	NA	0	-	NA	0	-	NA	0	-	NA	0	-	NA	0	-	NA	0
1	191719310	C	T	PASS	T	intron_variant	MODIFIER	Lpgat1	ENSMUSG00000026623	Transcript	ENSMUST00000110856	protein_coding		1/7									1		MGI	VAR	100,5	0.053	-	NA	0	-	NA	0	-	NA	0	-	NA	0	-	NA	0	-	NA	0	-	NA	0
1	191719310	C	T	PASS	T	intron_variant	MODIFIER	Lpgat1	ENSMUSG00000026623	Transcript	ENSMUST00000130876	protein_coding		1/4									1	cds_end_NF	MGI	VAR	100,5	0.053	-	NA	0	-	NA	0	-	NA	0	-	NA	0	-	NA	0	-	NA	0	-	NA	0
1	191719310	C	T	PASS	T	intron_variant	MODIFIER	Lpgat1	ENSMUSG00000026623	Transcript	ENSMUST00000110855	protein_coding		1/7									1		MGI	VAR	100,5	0.053	-	NA	0	-	NA	0	-	NA	0	-	NA	0	-	NA	0	-	NA	0	-	NA	0
1	194644792	C	T	PASS	T	upstream_gene_variant	MODIFIER	Plxna2	ENSMUSG00000026640	Transcript	ENSMUST00000125381	processed_transcript										64	1		MGI	-	NA	0	-	NA	0	-	NA	0	-	NA	0	-	NA	0	-	NA	0	-	NA	0	-	NA	0
1	194644792	C	T	PASS	T	stop_gained	HIGH	Plxna2	ENSMUSG00000026640	Transcript	ENSMUST00000027952	protein_coding	2/32				1680	1033	345	Q/*	Cag/Tag		1		MGI	-	NA	0	-	NA	0	-	NA	0	-	NA	0	-	NA	0	-	NA	0	-	NA	0	-	NA	0
1	195129878	T	G	PASS	G	non_coding_transcript_exon_variant&non_coding_transcript_variant	MODIFIER	Cr1l	ENSMUSG00000016481	Transcript	ENSMUST00000192405	retained_intron	2/2				300						-1		MGI	-	NA	0	-	NA	0	-	NA	0	-	NA	0	-	NA	0	-	NA	0	-	NA	0	-	NA	0
1	195129878	T	G	PASS	G	non_coding_transcript_exon_variant&non_coding_transcript_variant	MODIFIER	Cr1l	ENSMUSG00000016481	Transcript	ENSMUST00000193719	retained_intron	2/3				479						-1		MGI	-	NA	0	-	NA	0	-	NA	0	-	NA	0	-	NA	0	-	NA	0	-	NA	0	-	NA	0
1	195129878	T	G	PASS	G	upstream_gene_variant	MODIFIER	Cr1l	ENSMUSG00000016481	Transcript	ENSMUST00000195586	retained_intron										416	-1		MGI	-	NA	0	-	NA	0	-	NA	0	-	NA	0	-	NA	0	-	NA	0	-	NA	0	-	NA	0
1	195129878	T	G	PASS	G	missense_variant	MODERATE	Cr1l	ENSMUSG00000016481	Transcript	ENSMUST00000194111	protein_coding	2/9				396	136	46	T/P	Acc/Ccc		-1		MGI	-	NA	0	-	NA	0	-	NA	0	-	NA	0	-	NA	0	-	NA	0	-	NA	0	-	NA	0
1	195129878	T	G	PASS	G	missense_variant	MODERATE	Cr1l	ENSMUSG00000016481	Transcript	ENSMUST00000191775	protein_coding	2/6				217	70	24	T/P	Acc/Ccc		-1	cds_end_NF	MGI	-	NA	0	-	NA	0	-	NA	0	-	NA	0	-	NA	0	-	NA	0	-	NA	0	-	NA	0
1	195129878	T	G	PASS	G	missense_variant	MODERATE	Cr1l	ENSMUSG00000016481	Transcript	ENSMUST00000193094	protein_coding	2/10				289	250	84	T/P	Acc/Ccc		-1		MGI	-	NA	0	-	NA	0	-	NA	0	-	NA	0	-	NA	0	-	NA	0	-	NA	0	-	NA	0
1	195129878	T	G	PASS	G	3_prime_UTR_variant&NMD_transcript_variant	MODIFIER	Cr1l	ENSMUSG00000016481	Transcript	ENSMUST00000193829	nonsense_mediated_decay	2/3				375						-1		MGI	-	NA	0	-	NA	0	-	NA	0	-	NA	0	-	NA	0	-	NA	0	-	NA	0	-	NA	0
1	195129878	T	G	PASS	G	missense_variant	MODERATE	Cr1l	ENSMUSG00000016481	Transcript	ENSMUST00000075451	protein_coding	2/10				506	250	84	T/P	Acc/Ccc		-1		MGI	-	NA	0	-	NA	0	-	NA	0	-	NA	0	-	NA	0	-	NA	0	-	NA	0	-	NA	0
2	3453632	G	A	PASS	A	downstream_gene_variant	MODIFIER	Suv39h2	ENSMUSG00000026646	Transcript	ENSMUST00000127540	nonsense_mediated_decay										3971	-1		MGI	-	NA	0	-	NA	0	-	NA	0	-	NA	0	-	NA	0	-	NA	0	-	NA	0	-	NA	0
2	3453632	G	A	PASS	A	intron_variant	MODIFIER	Dclre1c	ENSMUSG00000026648	Transcript	ENSMUST00000115066	protein_coding		12/13									1		MGI	-	NA	0	-	NA	0	-	NA	0	-	NA	0	-	NA	0	-	NA	0	-	NA	0	-	NA	0
2	3453632	G	A	PASS	A	synonymous_variant	LOW	Dclre1c	ENSMUSG00000026648	Transcript	ENSMUST00000102988	protein_coding	14/14				2009	1941	647	E	gaG/gaA		1		MGI	-	NA	0	-	NA	0	-	NA	0	-	NA	0	-	NA	0	-	NA	0	-	NA	0	-	NA	0
2	3453632	G	A	PASS	A	downstream_gene_variant	MODIFIER	Suv39h2	ENSMUSG00000026646	Transcript	ENSMUST00000060618	protein_coding										3948	-1		MGI	-	NA	0	-	NA	0	-	NA	0	-	NA	0	-	NA	0	-	NA	0	-	NA	0	-	NA	0
2	3453632	G	A	PASS	A	intron_variant	MODIFIER	Dclre1c	ENSMUSG00000026648	Transcript	ENSMUST00000129657	protein_coding		5/6									1	cds_start_NF&cds_end_NF	MGI	-	NA	0	-	NA	0	-	NA	0	-	NA	0	-	NA	0	-	NA	0	-	NA	0	-	NA	0
2	3453632	G	A	PASS	A	non_coding_transcript_exon_variant&non_coding_transcript_variant	MODIFIER	Dclre1c	ENSMUSG00000026648	Transcript	ENSMUST00000152468	processed_transcript	2/2				288						1		MGI	-	NA	0	-	NA	0	-	NA	0	-	NA	0	-	NA	0	-	NA	0	-	NA	0	-	NA	0
2	3453632	G	A	PASS	A	intron_variant	MODIFIER	Dclre1c	ENSMUSG00000026648	Transcript	ENSMUST00000100463	protein_coding		13/14									1		MGI	-	NA	0	-	NA	0	-	NA	0	-	NA	0	-	NA	0	-	NA	0	-	NA	0	-	NA	0
2	3453632	G	A	PASS	A	downstream_gene_variant	MODIFIER	Suv39h2	ENSMUSG00000026646	Transcript	ENSMUST00000100458	protein_coding										3949	-1	cds_start_NF	MGI	-	NA	0	-	NA	0	-	NA	0	-	NA	0	-	NA	0	-	NA	0	-	NA	0	-	NA	0
2	3453632	G	A	PASS	A	intron_variant	MODIFIER	Dclre1c	ENSMUSG00000026648	Transcript	ENSMUST00000061852	protein_coding		14/15									1		MGI	-	NA	0	-	NA	0	-	NA	0	-	NA	0	-	NA	0	-	NA	0	-	NA	0	-	NA	0
2	3453632	G	A	PASS	A	downstream_gene_variant	MODIFIER	Suv39h2	ENSMUSG00000026646	Transcript	ENSMUST00000027956	protein_coding										2183	-1		MGI	-	NA	0	-	NA	0	-	NA	0	-	NA	0	-	NA	0	-	NA	0	-	NA	0	-	NA	0
2	4752763	C	T	PASS	T	synonymous_variant	LOW	Bend7	ENSMUSG00000048186	Transcript	ENSMUST00000056914	protein_coding	5/9				702	615	205	C	tgC/tgT		1		MGI	VAR	107,10	0.079	-	NA	0	-	NA	0	-	NA	0	-	NA	0	-	NA	0	-	NA	0	-	NA	0
2	4752763	C	T	PASS	T	synonymous_variant	LOW	Bend7	ENSMUSG00000048186	Transcript	ENSMUST00000184139	protein_coding	5/9				1016	615	205	C	tgC/tgT		1		MGI	VAR	107,10	0.079	-	NA	0	-	NA	0	-	NA	0	-	NA	0	-	NA	0	-	NA	0	-	NA	0
2	4752763	C	T	PASS	T	synonymous_variant	LOW	Bend7	ENSMUSG00000048186	Transcript	ENSMUST00000115022	protein_coding	5/7				1013	615	205	C	tgC/tgT		1		MGI	VAR	107,10	0.079	-	NA	0	-	NA	0	-	NA	0	-	NA	0	-	NA	0	-	NA	0	-	NA	0
2	4752763	C	T	PASS	T	non_coding_transcript_exon_variant&non_coding_transcript_variant	MODIFIER	Bend7	ENSMUSG00000048186	Transcript	ENSMUST00000138322	processed_transcript	1/5				47						1		MGI	VAR	107,10	0.079	-	NA	0	-	NA	0	-	NA	0	-	NA	0	-	NA	0	-	NA	0	-	NA	0
2	6441172	T	C	PASS	C	synonymous_variant	LOW	Usp6nl	ENSMUSG00000039046	Transcript	ENSMUST00000042503	protein_coding	14/14				2018	1959	653	N	aaT/aaC		1		MGI	-	NA	0	-	NA	0	-	NA	0	-	NA	0	-	NA	0	-	NA	0	-	NA	0	-	NA	0
2	6441172	T	C	PASS	C	synonymous_variant	LOW	Usp6nl	ENSMUSG00000039046	Transcript	ENSMUST00000114937	protein_coding	15/15				2266	1890	630	N	aaT/aaC		1		MGI	-	NA	0	-	NA	0	-	NA	0	-	NA	0	-	NA	0	-	NA	0	-	NA	0	-	NA	0
2	11283861	A	T	PASS	T	non_coding_transcript_exon_variant&non_coding_transcript_variant	MODIFIER	Prkcq	ENSMUSG00000026778	Transcript	ENSMUST00000195207	retained_intron	15/15				1784						1		MGI	-	NA	0	-	NA	0	-	NA	0	-	NA	0	VAR	119,8	0.058	-	NA	0	-	NA	0	-	NA	0
2	11283861	A	T	PASS	T	non_coding_transcript_exon_variant&non_coding_transcript_variant	MODIFIER	Prkcq	ENSMUSG00000026778	Transcript	ENSMUST00000195628	processed_transcript	8/11				1196						1		MGI	-	NA	0	-	NA	0	-	NA	0	-	NA	0	VAR	119,8	0.058	-	NA	0	-	NA	0	-	NA	0
2	11283861	A	T	PASS	T	missense_variant	MODERATE	Prkcq	ENSMUSG00000026778	Transcript	ENSMUST00000102970	protein_coding	14/16				1624	1624	542	T/S	Act/Tct		1	cds_end_NF	MGI	-	NA	0	-	NA	0	-	NA	0	-	NA	0	VAR	119,8	0.058	-	NA	0	-	NA	0	-	NA	0
2	11283861	A	T	PASS	T	missense_variant	MODERATE	Prkcq	ENSMUSG00000026778	Transcript	ENSMUST00000028118	protein_coding	15/18				1986	1624	542	T/S	Act/Tct		1		MGI	-	NA	0	-	NA	0	-	NA	0	-	NA	0	VAR	119,8	0.058	-	NA	0	-	NA	0	-	NA	0
2	11724150	T	C	PASS	C	intron_variant&non_coding_transcript_variant	MODIFIER	Il15ra	ENSMUSG00000023206	Transcript	ENSMUST00000126394	processed_transcript		3/4									1		MGI	-	NA	0	-	NA	0	-	NA	0	VAR	71,6	0.074	-	NA	0	-	NA	0	-	NA	0	-	NA	0
2	11724150	T	C	PASS	C	intron_variant&non_coding_transcript_variant	MODIFIER	Il15ra	ENSMUSG00000023206	Transcript	ENSMUST00000139774	retained_intron		2/3									1		MGI	-	NA	0	-	NA	0	-	NA	0	VAR	71,6	0.074	-	NA	0	-	NA	0	-	NA	0	-	NA	0
2	11724150	T	C	PASS	C	downstream_gene_variant	MODIFIER	Il15ra	ENSMUSG00000023206	Transcript	ENSMUST00000133975	retained_intron										3864	1		MGI	-	NA	0	-	NA	0	-	NA	0	VAR	71,6	0.074	-	NA	0	-	NA	0	-	NA	0	-	NA	0
2	11724150	T	C	PASS	C	intron_variant	MODIFIER	Il15ra	ENSMUSG00000023206	Transcript	ENSMUST00000148748	protein_coding		4/6									1		MGI	-	NA	0	-	NA	0	-	NA	0	VAR	71,6	0.074	-	NA	0	-	NA	0	-	NA	0	-	NA	0
2	11724150	T	C	PASS	C	intron_variant	MODIFIER	Il15ra	ENSMUSG00000023206	Transcript	ENSMUST00000114833	protein_coding		3/4									1		MGI	-	NA	0	-	NA	0	-	NA	0	VAR	71,6	0.074	-	NA	0	-	NA	0	-	NA	0	-	NA	0
2	11724150	T	C	PASS	C	intron_variant	MODIFIER	Il15ra	ENSMUSG00000023206	Transcript	ENSMUST00000128156	protein_coding		5/6									1		MGI	-	NA	0	-	NA	0	-	NA	0	VAR	71,6	0.074	-	NA	0	-	NA	0	-	NA	0	-	NA	0
2	11724150	T	C	PASS	C	intron_variant	MODIFIER	Il15ra	ENSMUSG00000023206	Transcript	ENSMUST00000123600	protein_coding		4/6									1	cds_start_NF	MGI	-	NA	0	-	NA	0	-	NA	0	VAR	71,6	0.074	-	NA	0	-	NA	0	-	NA	0	-	NA	0
2	11724150	T	C	PASS	C	intron_variant	MODIFIER	Il15ra	ENSMUSG00000023206	Transcript	ENSMUST00000138349	protein_coding		5/6									1		MGI	-	NA	0	-	NA	0	-	NA	0	VAR	71,6	0.074	-	NA	0	-	NA	0	-	NA	0	-	NA	0
2	11724150	T	C	PASS	C	intron_variant	MODIFIER	Il15ra	ENSMUSG00000023206	Transcript	ENSMUST00000114832	protein_coding		2/3									1		MGI	-	NA	0	-	NA	0	-	NA	0	VAR	71,6	0.074	-	NA	0	-	NA	0	-	NA	0	-	NA	0
2	11724150	T	C	PASS	C	downstream_gene_variant	MODIFIER	Il15ra	ENSMUSG00000023206	Transcript	ENSMUST00000138856	protein_coding										4045	1	cds_end_NF	MGI	-	NA	0	-	NA	0	-	NA	0	VAR	71,6	0.074	-	NA	0	-	NA	0	-	NA	0	-	NA	0
2	11724150	T	C	PASS	C	intron_variant&non_coding_transcript_variant	MODIFIER	Il15ra	ENSMUSG00000023206	Transcript	ENSMUST00000091456	processed_transcript		2/2									1		MGI	-	NA	0	-	NA	0	-	NA	0	VAR	71,6	0.074	-	NA	0	-	NA	0	-	NA	0	-	NA	0
2	11724150	T	C	PASS	C	downstream_gene_variant	MODIFIER	Il15ra	ENSMUSG00000023206	Transcript	ENSMUST00000124448	retained_intron										3758	1		MGI	-	NA	0	-	NA	0	-	NA	0	VAR	71,6	0.074	-	NA	0	-	NA	0	-	NA	0	-	NA	0
2	11724150	T	C	PASS	C	intron_variant	MODIFIER	Il15ra	ENSMUSG00000023206	Transcript	ENSMUST00000114831	protein_coding		5/6									1		MGI	-	NA	0	-	NA	0	-	NA	0	VAR	71,6	0.074	-	NA	0	-	NA	0	-	NA	0	-	NA	0
2	11724150	T	C	PASS	C	intron_variant	MODIFIER	Il15ra	ENSMUSG00000023206	Transcript	ENSMUST00000135341	protein_coding		4/5									1		MGI	-	NA	0	-	NA	0	-	NA	0	VAR	71,6	0.074	-	NA	0	-	NA	0	-	NA	0	-	NA	0
2	11724150	T	C	PASS	C	intron_variant	MODIFIER	Il15ra	ENSMUSG00000023206	Transcript	ENSMUST00000114834	protein_coding		4/5									1		MGI	-	NA	0	-	NA	0	-	NA	0	VAR	71,6	0.074	-	NA	0	-	NA	0	-	NA	0	-	NA	0
2	11724150	T	C	PASS	C	intron_variant	MODIFIER	Il15ra	ENSMUSG00000023206	Transcript	ENSMUST00000078834	protein_coding		5/6									1		MGI	-	NA	0	-	NA	0	-	NA	0	VAR	71,6	0.074	-	NA	0	-	NA	0	-	NA	0	-	NA	0
2	11724150	T	C	PASS	C	intron_variant&non_coding_transcript_variant	MODIFIER	Il15ra	ENSMUSG00000023206	Transcript	ENSMUST00000191662	processed_transcript		4/5									1		MGI	-	NA	0	-	NA	0	-	NA	0	VAR	71,6	0.074	-	NA	0	-	NA	0	-	NA	0	-	NA	0
2	14289048	G	A	PASS	A	synonymous_variant	LOW	Mrc1	ENSMUSG00000026712	Transcript	ENSMUST00000028045	protein_coding	12/30				1966	1845	615	L	ttG/ttA		1		MGI	-	NA	0	-	NA	0	-	NA	0	-	NA	0	-	NA	0	-	NA	0	VAR	85,30	0.247	-	NA	0
2	16142230	C	T	PASS	T	missense_variant	MODERATE	Malrd1	ENSMUSG00000075520	Transcript	ENSMUST00000146205	protein_coding	34/39				6035	5882	1961	S/L	tCa/tTa		1		MGI	-	NA	0	-	NA	0	-	NA	0	-	NA	0	-	NA	0	-	NA	0	-	NA	0	VAR	47,12	0.212
2	18027312	A	G	PASS	G	downstream_gene_variant	MODIFIER	A930004D18Rik	ENSMUSG00000054057	Transcript	ENSMUST00000151857	processed_transcript										662	-1		MGI	-	NA	0	-	NA	0	-	NA	0	-	NA	0	-	NA	0	VAR	97,71	0.418	-	NA	0	-	NA	0
2	18027312	A	G	PASS	G	downstream_gene_variant	MODIFIER	A930004D18Rik	ENSMUSG00000054057	Transcript	ENSMUST00000135980	processed_transcript										614	-1		MGI	-	NA	0	-	NA	0	-	NA	0	-	NA	0	-	NA	0	VAR	97,71	0.418	-	NA	0	-	NA	0
2	18027312	A	G	PASS	G	5_prime_UTR_variant	MODIFIER	A930004D18Rik	ENSMUSG00000054057	Transcript	ENSMUST00000066163	protein_coding	2/2				1098						-1		MGI	-	NA	0	-	NA	0	-	NA	0	-	NA	0	-	NA	0	VAR	97,71	0.418	-	NA	0	-	NA	0
2	19293069	C	T	PASS	T	synonymous_variant	LOW	Armc3	ENSMUSG00000037683	Transcript	ENSMUST00000049255	protein_coding	13/19				1707	1650	550	N	aaC/aaT		1		MGI	-	NA	0	-	NA	0	-	NA	0	-	NA	0	VAR	247,32	0.112	-	NA	0	-	NA	0	-	NA	0
2	19293069	C	T	PASS	T	synonymous_variant	LOW	Armc3	ENSMUSG00000037683	Transcript	ENSMUST00000114640	protein_coding	13/20				1707	1650	550	N	aaC/aaT		1		MGI	-	NA	0	-	NA	0	-	NA	0	-	NA	0	VAR	247,32	0.112	-	NA	0	-	NA	0	-	NA	0
2	23112570	G	A	PASS	A	3_prime_UTR_variant	MODIFIER	Acbd5	ENSMUSG00000026781	Transcript	ENSMUST00000028121	protein_coding	13/13				1684						1		MGI	-	NA	0	-	NA	0	-	NA	0	-	NA	0	VAR	36,28	0.439	-	NA	0	VAR	21,20	0.472	-	NA	0
2	23112570	G	A	PASS	A	3_prime_UTR_variant	MODIFIER	Acbd5	ENSMUSG00000026781	Transcript	ENSMUST00000114526	protein_coding	13/13				1782						1		MGI	-	NA	0	-	NA	0	-	NA	0	-	NA	0	VAR	36,28	0.439	-	NA	0	VAR	21,20	0.472	-	NA	0
2	23112570	G	A	PASS	A	downstream_gene_variant	MODIFIER	Mastl	ENSMUSG00000026779	Transcript	ENSMUST00000028119	protein_coding										3036	-1		MGI	-	NA	0	-	NA	0	-	NA	0	-	NA	0	VAR	36,28	0.439	-	NA	0	VAR	21,20	0.472	-	NA	0
2	23112570	G	A	PASS	A	3_prime_UTR_variant	MODIFIER	Acbd5	ENSMUSG00000026781	Transcript	ENSMUST00000114523	protein_coding	13/13				1654						1		MGI	-	NA	0	-	NA	0	-	NA	0	-	NA	0	VAR	36,28	0.439	-	NA	0	VAR	21,20	0.472	-	NA	0
2	23112570	G	A	PASS	A	3_prime_UTR_variant	MODIFIER	Acbd5	ENSMUSG00000026781	Transcript	ENSMUST00000114529	protein_coding	13/13				1781						1		MGI	-	NA	0	-	NA	0	-	NA	0	-	NA	0	VAR	36,28	0.439	-	NA	0	VAR	21,20	0.472	-	NA	0
2	23120947	G	A	PASS	A	missense_variant	MODERATE	Mastl	ENSMUSG00000026779	Transcript	ENSMUST00000028119	protein_coding	10/12				2447	2284	762	P/S	Ccc/Tcc		-1		MGI	-	NA	0	-	NA	0	VAR	177,11	0.059	-	NA	0	-	NA	0	-	NA	0	-	NA	0	-	NA	0
2	23133144	C	T	PASS	T	missense_variant	MODERATE	Mastl	ENSMUSG00000026779	Transcript	ENSMUST00000028119	protein_coding	8/12				1729	1566	522	M/I	atG/atA		-1		MGI	-	NA	0	-	NA	0	-	NA	0	VAR	83,86	0.524	-	NA	0	VAR	83,80	0.48	-	NA	0	VAR	63,55	0.47
2	23133144	C	T	PASS	T	downstream_gene_variant	MODIFIER	Mastl	ENSMUSG00000026779	Transcript	ENSMUST00000136207	processed_transcript										3540	-1		MGI	-	NA	0	-	NA	0	-	NA	0	VAR	83,86	0.524	-	NA	0	VAR	83,80	0.48	-	NA	0	VAR	63,55	0.47
2	23145413	A	C	PASS	C	synonymous_variant	LOW	Mastl	ENSMUSG00000026779	Transcript	ENSMUST00000028119	protein_coding	4/12				664	501	167	G	ggT/ggG		-1		MGI	VAR	307,7	0.023	-	NA	0	-	NA	0	-	NA	0	-	NA	0	-	NA	0	-	NA	0	-	NA	0
2	23145413	A	C	PASS	C	non_coding_transcript_exon_variant&non_coding_transcript_variant	MODIFIER	Mastl	ENSMUSG00000026779	Transcript	ENSMUST00000136207	processed_transcript	4/7				537						-1		MGI	VAR	307,7	0.023	-	NA	0	-	NA	0	-	NA	0	-	NA	0	-	NA	0	-	NA	0	-	NA	0
2	24087255	A	G	PASS	G	synonymous_variant	LOW	Tbpl2	ENSMUSG00000061809	Transcript	ENSMUST00000080453	protein_coding	5/7				810	750	250	R	cgT/cgC		-1		MGI	-	NA	0	-	NA	0	-	NA	0	-	NA	0	-	NA	0	-	NA	0	-	NA	0	-	NA	0
2	24087255	A	G	PASS	G	synonymous_variant	LOW	Tbpl2	ENSMUSG00000061809	Transcript	ENSMUST00000153338	protein_coding	5/7				747	747	249	R	cgT/cgC		-1	cds_start_NF	MGI	-	NA	0	-	NA	0	-	NA	0	-	NA	0	-	NA	0	-	NA	0	-	NA	0	-	NA	0
2	24159934	C	T	PASS	T	3_prime_UTR_variant	MODIFIER	Il1f8	ENSMUSG00000026985	Transcript	ENSMUST00000028363	protein_coding	5/5				632						1		MGI	-	NA	0	-	NA	0	-	NA	0	-	NA	0	-	NA	0	VAR	51,36	0.4	-	NA	0	-	NA	0
2	24962532	G	A	PASS	A	downstream_gene_variant	MODIFIER	Zmynd19	ENSMUSG00000026974	Transcript	ENSMUST00000148042	protein_coding										3266	1		MGI	-	NA	0	-	NA	0	VAR	36,6	0.167	-	NA	0	-	NA	0	-	NA	0	-	NA	0	-	NA	0
2	24962532	G	A	PASS	A	synonymous_variant&NMD_transcript_variant	LOW	Dph7	ENSMUSG00000026975	Transcript	ENSMUST00000135339	nonsense_mediated_decay	1/5				110	54	18	E	gaG/gaA		1		MGI	-	NA	0	-	NA	0	VAR	36,6	0.167	-	NA	0	-	NA	0	-	NA	0	-	NA	0	-	NA	0
2	24962532	G	A	PASS	A	synonymous_variant&NMD_transcript_variant	LOW	Dph7	ENSMUSG00000026975	Transcript	ENSMUST00000124383	nonsense_mediated_decay	1/5				60	54	18	E	gaG/gaA		1		MGI	-	NA	0	-	NA	0	VAR	36,6	0.167	-	NA	0	-	NA	0	-	NA	0	-	NA	0	-	NA	0
2	24962532	G	A	PASS	A	downstream_gene_variant	MODIFIER	Zmynd19	ENSMUSG00000026974	Transcript	ENSMUST00000028350	protein_coding										457	1		MGI	-	NA	0	-	NA	0	VAR	36,6	0.167	-	NA	0	-	NA	0	-	NA	0	-	NA	0	-	NA	0
2	24962532	G	A	PASS	A	synonymous_variant&NMD_transcript_variant	LOW	Dph7	ENSMUSG00000026975	Transcript	ENSMUST00000143253	nonsense_mediated_decay	1/5				92	54	18	E	gaG/gaA		1		MGI	-	NA	0	-	NA	0	VAR	36,6	0.167	-	NA	0	-	NA	0	-	NA	0	-	NA	0	-	NA	0
2	24962532	G	A	PASS	A	synonymous_variant	LOW	Dph7	ENSMUSG00000026975	Transcript	ENSMUST00000028351	protein_coding	1/9				133	54	18	E	gaG/gaA		1		MGI	-	NA	0	-	NA	0	VAR	36,6	0.167	-	NA	0	-	NA	0	-	NA	0	-	NA	0	-	NA	0
2	24962532	G	A	PASS	A	synonymous_variant&NMD_transcript_variant	LOW	Dph7	ENSMUSG00000026975	Transcript	ENSMUST00000126909	nonsense_mediated_decay	1/8				111	54	18	E	gaG/gaA		1		MGI	-	NA	0	-	NA	0	VAR	36,6	0.167	-	NA	0	-	NA	0	-	NA	0	-	NA	0	-	NA	0
2	24962532	G	A	PASS	A	non_coding_transcript_exon_variant&non_coding_transcript_variant	MODIFIER	Dph7	ENSMUSG00000026975	Transcript	ENSMUST00000146382	retained_intron	1/7				67						1		MGI	-	NA	0	-	NA	0	VAR	36,6	0.167	-	NA	0	-	NA	0	-	NA	0	-	NA	0	-	NA	0
2	24962532	G	A	PASS	A	synonymous_variant&NMD_transcript_variant	LOW	Dph7	ENSMUSG00000026975	Transcript	ENSMUST00000153375	nonsense_mediated_decay	1/3				81	54	18	E	gaG/gaA		1		MGI	-	NA	0	-	NA	0	VAR	36,6	0.167	-	NA	0	-	NA	0	-	NA	0	-	NA	0	-	NA	0
2	25082053	C	T	PASS	T	intron_variant&non_coding_transcript_variant	MODIFIER	Entpd8	ENSMUSG00000036813	Transcript	ENSMUST00000152326	retained_intron		1/5									1		MGI	-	NA	0	-	NA	0	-	NA	0	-	NA	0	-	NA	0	-	NA	0	-	NA	0	VAR	74,6	0.075
2	25082053	C	T	PASS	T	downstream_gene_variant	MODIFIER	Noxa1	ENSMUSG00000036805	Transcript	ENSMUST00000044018	protein_coding										3614	-1		MGI	-	NA	0	-	NA	0	-	NA	0	-	NA	0	-	NA	0	-	NA	0	-	NA	0	VAR	74,6	0.075
2	25082053	C	T	PASS	T	synonymous_variant	LOW	Entpd8	ENSMUSG00000036813	Transcript	ENSMUST00000114380	protein_coding	3/10				390	147	49	A	gcC/gcT		1		MGI	-	NA	0	-	NA	0	-	NA	0	-	NA	0	-	NA	0	-	NA	0	-	NA	0	VAR	74,6	0.075
2	25082053	C	T	PASS	T	non_coding_transcript_exon_variant&non_coding_transcript_variant	MODIFIER	Entpd8	ENSMUSG00000036813	Transcript	ENSMUST00000135004	retained_intron	2/2				496						1		MGI	-	NA	0	-	NA	0	-	NA	0	-	NA	0	-	NA	0	-	NA	0	-	NA	0	VAR	74,6	0.075
2	25082053	C	T	PASS	T	non_coding_transcript_exon_variant&non_coding_transcript_variant	MODIFIER	Entpd8	ENSMUSG00000036813	Transcript	ENSMUST00000149470	retained_intron	2/7				158						1		MGI	-	NA	0	-	NA	0	-	NA	0	-	NA	0	-	NA	0	-	NA	0	-	NA	0	VAR	74,6	0.075
2	25082053	C	T	PASS	T	synonymous_variant	LOW	Entpd8	ENSMUSG00000036813	Transcript	ENSMUST00000114376	protein_coding	2/8				151	147	49	A	gcC/gcT		1		MGI	-	NA	0	-	NA	0	-	NA	0	-	NA	0	-	NA	0	-	NA	0	-	NA	0	VAR	74,6	0.075
2	25082053	C	T	PASS	T	synonymous_variant	LOW	Entpd8	ENSMUSG00000036813	Transcript	ENSMUST00000044078	protein_coding	3/10				388	147	49	A	gcC/gcT		1		MGI	-	NA	0	-	NA	0	-	NA	0	-	NA	0	-	NA	0	-	NA	0	-	NA	0	VAR	74,6	0.075
2	25082053	C	T	PASS	T	upstream_gene_variant	MODIFIER	Entpd8	ENSMUSG00000036813	Transcript	ENSMUST00000127384	retained_intron										2624	1		MGI	-	NA	0	-	NA	0	-	NA	0	-	NA	0	-	NA	0	-	NA	0	-	NA	0	VAR	74,6	0.075
2	25082053	C	T	PASS	T	downstream_gene_variant	MODIFIER	Noxa1	ENSMUSG00000036805	Transcript	ENSMUST00000114373	protein_coding										3614	-1		MGI	-	NA	0	-	NA	0	-	NA	0	-	NA	0	-	NA	0	-	NA	0	-	NA	0	VAR	74,6	0.075
2	25082053	C	T	PASS	T	synonymous_variant&NMD_transcript_variant	LOW	Entpd8	ENSMUSG00000036813	Transcript	ENSMUST00000150625	nonsense_mediated_decay	1/4				21	21	7	A	gcC/gcT		1	cds_start_NF	MGI	-	NA	0	-	NA	0	-	NA	0	-	NA	0	-	NA	0	-	NA	0	-	NA	0	VAR	74,6	0.075
2	25083848	A	G	PASS	G	non_coding_transcript_exon_variant&non_coding_transcript_variant	MODIFIER	Entpd8	ENSMUSG00000036813	Transcript	ENSMUST00000152326	retained_intron	3/6				582						1		MGI	-	NA	0	-	NA	0	-	NA	0	-	NA	0	-	NA	0	VAR	38,40	0.507	-	NA	0	-	NA	0
2	25083848	A	G	PASS	G	downstream_gene_variant	MODIFIER	Noxa1	ENSMUSG00000036805	Transcript	ENSMUST00000044018	protein_coding										1819	-1		MGI	-	NA	0	-	NA	0	-	NA	0	-	NA	0	-	NA	0	VAR	38,40	0.507	-	NA	0	-	NA	0
2	25083848	A	G	PASS	G	synonymous_variant	LOW	Entpd8	ENSMUSG00000036813	Transcript	ENSMUST00000114380	protein_coding	7/10				1059	816	272	R	agA/agG		1		MGI	-	NA	0	-	NA	0	-	NA	0	-	NA	0	-	NA	0	VAR	38,40	0.507	-	NA	0	-	NA	0
2	25083848	A	G	PASS	G	downstream_gene_variant	MODIFIER	Entpd8	ENSMUSG00000036813	Transcript	ENSMUST00000135004	retained_intron										1733	1		MGI	-	NA	0	-	NA	0	-	NA	0	-	NA	0	-	NA	0	VAR	38,40	0.507	-	NA	0	-	NA	0
2	25083848	A	G	PASS	G	non_coding_transcript_exon_variant&non_coding_transcript_variant	MODIFIER	Entpd8	ENSMUSG00000036813	Transcript	ENSMUST00000149470	retained_intron	4/7				1077						1		MGI	-	NA	0	-	NA	0	-	NA	0	-	NA	0	-	NA	0	VAR	38,40	0.507	-	NA	0	-	NA	0
2	25083848	A	G	PASS	G	synonymous_variant	LOW	Entpd8	ENSMUSG00000036813	Transcript	ENSMUST00000114376	protein_coding	6/8				811	807	269	R	agA/agG		1		MGI	-	NA	0	-	NA	0	-	NA	0	-	NA	0	-	NA	0	VAR	38,40	0.507	-	NA	0	-	NA	0
2	25083848	A	G	PASS	G	synonymous_variant	LOW	Entpd8	ENSMUSG00000036813	Transcript	ENSMUST00000044078	protein_coding	7/10				1057	816	272	R	agA/agG		1		MGI	-	NA	0	-	NA	0	-	NA	0	-	NA	0	-	NA	0	VAR	38,40	0.507	-	NA	0	-	NA	0
2	25083848	A	G	PASS	G	upstream_gene_variant	MODIFIER	Entpd8	ENSMUSG00000036813	Transcript	ENSMUST00000127384	retained_intron										829	1		MGI	-	NA	0	-	NA	0	-	NA	0	-	NA	0	-	NA	0	VAR	38,40	0.507	-	NA	0	-	NA	0
2	25083848	A	G	PASS	G	downstream_gene_variant	MODIFIER	Noxa1	ENSMUSG00000036805	Transcript	ENSMUST00000114373	protein_coding										1819	-1		MGI	-	NA	0	-	NA	0	-	NA	0	-	NA	0	-	NA	0	VAR	38,40	0.507	-	NA	0	-	NA	0
2	25083848	A	G	PASS	G	downstream_gene_variant	MODIFIER	Entpd8	ENSMUSG00000036813	Transcript	ENSMUST00000150625	nonsense_mediated_decay										114	1	cds_start_NF	MGI	-	NA	0	-	NA	0	-	NA	0	-	NA	0	-	NA	0	VAR	38,40	0.507	-	NA	0	-	NA	0
2	25223904	C	T	PASS	T	intron_variant	MODIFIER	Tubb4b	ENSMUSG00000036752	Transcript	ENSMUST00000043584	protein_coding		3/3									-1		MGI	VAR	52,15	0.222	-	NA	0	-	NA	0	-	NA	0	-	NA	0	-	NA	0	-	NA	0	-	NA	0
2	25223904	C	T	PASS	T	non_coding_transcript_exon_variant&non_coding_transcript_variant	MODIFIER	Tubb4b	ENSMUSG00000036752	Transcript	ENSMUST00000145607	processed_transcript	2/2				450						-1		MGI	VAR	52,15	0.222	-	NA	0	-	NA	0	-	NA	0	-	NA	0	-	NA	0	-	NA	0	-	NA	0
2	25223904	C	T	PASS	T	downstream_gene_variant	MODIFIER	Slc34a3	ENSMUSG00000006469	Transcript	ENSMUST00000006638	protein_coding										4994	-1		MGI	VAR	52,15	0.222	-	NA	0	-	NA	0	-	NA	0	-	NA	0	-	NA	0	-	NA	0	-	NA	0
2	25223904	C	T	PASS	T	downstream_gene_variant	MODIFIER	Fam166a	ENSMUSG00000026969	Transcript	ENSMUST00000028346	protein_coding										1624	1		MGI	VAR	52,15	0.222	-	NA	0	-	NA	0	-	NA	0	-	NA	0	-	NA	0	-	NA	0	-	NA	0
2	25223904	C	T	PASS	T	downstream_gene_variant	MODIFIER	Fam166a	ENSMUSG00000026969	Transcript	ENSMUST00000139988	processed_transcript										1624	1		MGI	VAR	52,15	0.222	-	NA	0	-	NA	0	-	NA	0	-	NA	0	-	NA	0	-	NA	0	-	NA	0
2	25255265	C	T	PASS	T	non_coding_transcript_exon_variant&non_coding_transcript_variant	MODIFIER	Ndor1	ENSMUSG00000006471	Transcript	ENSMUST00000132591	processed_transcript	1/4				104						-1		MGI	-	NA	0	-	NA	0	-	NA	0	VAR	23,5	0.208	-	NA	0	-	NA	0	-	NA	0	-	NA	0
2	25255265	C	T	PASS	T	synonymous_variant&NMD_transcript_variant	LOW	Ndor1	ENSMUSG00000006471	Transcript	ENSMUST00000162680	nonsense_mediated_decay	1/14				122	87	29	R	cgG/cgA		-1		MGI	-	NA	0	-	NA	0	-	NA	0	VAR	23,5	0.208	-	NA	0	-	NA	0	-	NA	0	-	NA	0
2	25255265	C	T	PASS	T	upstream_gene_variant	MODIFIER	Ndor1	ENSMUSG00000006471	Transcript	ENSMUST00000123472	retained_intron										4923	-1		MGI	-	NA	0	-	NA	0	-	NA	0	VAR	23,5	0.208	-	NA	0	-	NA	0	-	NA	0	-	NA	0
2	25255265	C	T	PASS	T	synonymous_variant	LOW	Ndor1	ENSMUSG00000006471	Transcript	ENSMUST00000100329	protein_coding	1/12				119	87	29	R	cgG/cgA		-1		MGI	-	NA	0	-	NA	0	-	NA	0	VAR	23,5	0.208	-	NA	0	-	NA	0	-	NA	0	-	NA	0
2	25255265	C	T	PASS	T	upstream_gene_variant	MODIFIER	Ndor1	ENSMUSG00000006471	Transcript	ENSMUST00000137355	retained_intron										4	-1		MGI	-	NA	0	-	NA	0	-	NA	0	VAR	23,5	0.208	-	NA	0	-	NA	0	-	NA	0	-	NA	0
2	25255265	C	T	PASS	T	synonymous_variant&NMD_transcript_variant	LOW	Ndor1	ENSMUSG00000006471	Transcript	ENSMUST00000148589	nonsense_mediated_decay	1/12				122	87	29	R	cgG/cgA		-1		MGI	-	NA	0	-	NA	0	-	NA	0	VAR	23,5	0.208	-	NA	0	-	NA	0	-	NA	0	-	NA	0
2	25255265	C	T	PASS	T	upstream_gene_variant	MODIFIER	Tmem203	ENSMUSG00000078201	Transcript	ENSMUST00000104998	protein_coding										174	1		MGI	-	NA	0	-	NA	0	-	NA	0	VAR	23,5	0.208	-	NA	0	-	NA	0	-	NA	0	-	NA	0
2	25255265	C	T	PASS	T	synonymous_variant&NMD_transcript_variant	LOW	Ndor1	ENSMUSG00000006471	Transcript	ENSMUST00000132128	nonsense_mediated_decay	2/4				474	87	29	R	cgG/cgA		-1		MGI	-	NA	0	-	NA	0	-	NA	0	VAR	23,5	0.208	-	NA	0	-	NA	0	-	NA	0	-	NA	0
2	25255265	C	T	PASS	T	synonymous_variant	LOW	Ndor1	ENSMUSG00000006471	Transcript	ENSMUST00000141808	protein_coding	1/6				82	84	28	R	cgG/cgA		-1	cds_start_NF&cds_end_NF	MGI	-	NA	0	-	NA	0	-	NA	0	VAR	23,5	0.208	-	NA	0	-	NA	0	-	NA	0	-	NA	0
2	25255265	C	T	PASS	T	synonymous_variant	LOW	Ndor1	ENSMUSG00000006471	Transcript	ENSMUST00000147866	protein_coding	1/5				152	87	29	R	cgG/cgA		-1	cds_end_NF	MGI	-	NA	0	-	NA	0	-	NA	0	VAR	23,5	0.208	-	NA	0	-	NA	0	-	NA	0	-	NA	0
2	25255265	C	T	PASS	T	synonymous_variant	LOW	Ndor1	ENSMUSG00000006471	Transcript	ENSMUST00000114349	protein_coding	1/14				145	87	29	R	cgG/cgA		-1		MGI	-	NA	0	-	NA	0	-	NA	0	VAR	23,5	0.208	-	NA	0	-	NA	0	-	NA	0	-	NA	0
2	25577528	C	T	PASS	T	synonymous_variant	LOW	Gm996	ENSMUSG00000029419	Transcript	ENSMUST00000188161	protein_coding	1/1				2370	2370	790	A	gcG/gcA		-1		MGI	-	NA	0	-	NA	0	-	NA	0	-	NA	0	-	NA	0	-	NA	0	-	NA	0	-	NA	0
2	25577528	C	T	PASS	T	non_coding_transcript_exon_variant&non_coding_transcript_variant	MODIFIER	Gm26702	ENSMUSG00000097872	Transcript	ENSMUST00000181730	lincRNA	1/2				2098						1		MGI	-	NA	0	-	NA	0	-	NA	0	-	NA	0	-	NA	0	-	NA	0	-	NA	0	-	NA	0
2	25577528	C	T	PASS	T	downstream_gene_variant	MODIFIER	Gm996	ENSMUSG00000029419	Transcript	ENSMUST00000187017	protein_coding										2283	-1	cds_end_NF	MGI	-	NA	0	-	NA	0	-	NA	0	-	NA	0	-	NA	0	-	NA	0	-	NA	0	-	NA	0
2	25577528	C	T	PASS	T	upstream_gene_variant	MODIFIER	Mamdc4	ENSMUSG00000026941	Transcript	ENSMUST00000142811	processed_transcript										2683	-1		MGI	-	NA	0	-	NA	0	-	NA	0	-	NA	0	-	NA	0	-	NA	0	-	NA	0	-	NA	0
2	25577528	C	T	PASS	T	upstream_gene_variant	MODIFIER	Phpt1	ENSMUSG00000036504	Transcript	ENSMUST00000039156	protein_coding										2304	-1		MGI	-	NA	0	-	NA	0	-	NA	0	-	NA	0	-	NA	0	-	NA	0	-	NA	0	-	NA	0
2	25577528	C	T	PASS	T	synonymous_variant	LOW	Gm996	ENSMUSG00000029419	Transcript	ENSMUST00000191602	protein_coding	3/3				2714	2370	790	A	gcG/gcA		-1		MGI	-	NA	0	-	NA	0	-	NA	0	-	NA	0	-	NA	0	-	NA	0	-	NA	0	-	NA	0
2	25577528	C	T	PASS	T	upstream_gene_variant	MODIFIER	Phpt1	ENSMUSG00000036504	Transcript	ENSMUST00000147096	processed_transcript										2650	-1		MGI	-	NA	0	-	NA	0	-	NA	0	-	NA	0	-	NA	0	-	NA	0	-	NA	0	-	NA	0
2	25577528	C	T	PASS	T	synonymous_variant	LOW	Gm996	ENSMUSG00000029419	Transcript	ENSMUST00000114217	protein_coding	2/2				2769	2370	790	A	gcG/gcA		-1		MGI	-	NA	0	-	NA	0	-	NA	0	-	NA	0	-	NA	0	-	NA	0	-	NA	0	-	NA	0
2	25909976	G	T	PASS	T	intron_variant&non_coding_transcript_variant	MODIFIER	Kcnt1	ENSMUSG00000058740	Transcript	ENSMUST00000145544	retained_intron		3/7									1		MGI	-	NA	0	-	NA	0	-	NA	0	-	NA	0	-	NA	0	-	NA	0	-	NA	0	VAR	16,4	0.235
2	25909976	G	T	PASS	T	intron_variant	MODIFIER	Kcnt1	ENSMUSG00000058740	Transcript	ENSMUST00000200434	protein_coding		26/30									1		MGI	-	NA	0	-	NA	0	-	NA	0	-	NA	0	-	NA	0	-	NA	0	-	NA	0	VAR	16,4	0.235
2	25909976	G	T	PASS	T	intron_variant	MODIFIER	Kcnt1	ENSMUSG00000058740	Transcript	ENSMUST00000171268	protein_coding		27/31									1		MGI	-	NA	0	-	NA	0	-	NA	0	-	NA	0	-	NA	0	-	NA	0	-	NA	0	VAR	16,4	0.235
2	25909976	G	T	PASS	T	intron_variant	MODIFIER	Kcnt1	ENSMUSG00000058740	Transcript	ENSMUST00000198204	protein_coding		26/29									1		MGI	-	NA	0	-	NA	0	-	NA	0	-	NA	0	-	NA	0	-	NA	0	-	NA	0	VAR	16,4	0.235
2	25909976	G	T	PASS	T	intron_variant	MODIFIER	Kcnt1	ENSMUSG00000058740	Transcript	ENSMUST00000037580	protein_coding		27/31									1		MGI	-	NA	0	-	NA	0	-	NA	0	-	NA	0	-	NA	0	-	NA	0	-	NA	0	VAR	16,4	0.235
2	25909976	G	T	PASS	T	intron_variant&non_coding_transcript_variant	MODIFIER	Kcnt1	ENSMUSG00000058740	Transcript	ENSMUST00000131529	retained_intron		25/29									1		MGI	-	NA	0	-	NA	0	-	NA	0	-	NA	0	-	NA	0	-	NA	0	-	NA	0	VAR	16,4	0.235
2	25909976	G	T	PASS	T	intron_variant	MODIFIER	Kcnt1	ENSMUSG00000058740	Transcript	ENSMUST00000114176	protein_coding		27/30									1		MGI	-	NA	0	-	NA	0	-	NA	0	-	NA	0	-	NA	0	-	NA	0	-	NA	0	VAR	16,4	0.235
2	25909976	G	T	PASS	T	intron_variant&non_coding_transcript_variant	MODIFIER	Kcnt1	ENSMUSG00000058740	Transcript	ENSMUST00000138568	retained_intron		15/19									1		MGI	-	NA	0	-	NA	0	-	NA	0	-	NA	0	-	NA	0	-	NA	0	-	NA	0	VAR	16,4	0.235
2	25909976	G	T	PASS	T	upstream_gene_variant	MODIFIER	Kcnt1	ENSMUSG00000058740	Transcript	ENSMUST00000199269	retained_intron										918	1		MGI	-	NA	0	-	NA	0	-	NA	0	-	NA	0	-	NA	0	-	NA	0	-	NA	0	VAR	16,4	0.235
2	25909976	G	T	PASS	T	intron_variant	MODIFIER	Kcnt1	ENSMUSG00000058740	Transcript	ENSMUST00000114172	protein_coding		26/30									1		MGI	-	NA	0	-	NA	0	-	NA	0	-	NA	0	-	NA	0	-	NA	0	-	NA	0	VAR	16,4	0.235
2	25909976	G	T	PASS	T	intron_variant	MODIFIER	Kcnt1	ENSMUSG00000058740	Transcript	ENSMUST00000197917	protein_coding		27/31									1		MGI	-	NA	0	-	NA	0	-	NA	0	-	NA	0	-	NA	0	-	NA	0	-	NA	0	VAR	16,4	0.235
2	25909976	G	T	PASS	T	downstream_gene_variant	MODIFIER	Kcnt1	ENSMUSG00000058740	Transcript	ENSMUST00000153001	protein_coding										67	1	cds_start_NF&cds_end_NF	MGI	-	NA	0	-	NA	0	-	NA	0	-	NA	0	-	NA	0	-	NA	0	-	NA	0	VAR	16,4	0.235
2	26459633	G	A	PASS	A	downstream_gene_variant	MODIFIER	Gm13568	ENSMUSG00000085543	Transcript	ENSMUST00000156099	processed_transcript										1317	1		MGI	-	NA	0	-	NA	0	-	NA	0	-	NA	0	-	NA	0	VAR	38,20	0.353	-	NA	0	-	NA	0
2	26459633	G	A	PASS	A	downstream_gene_variant	MODIFIER	0610009E02Rik	ENSMUSG00000086714	Transcript	ENSMUST00000133463	processed_transcript										254	1		MGI	-	NA	0	-	NA	0	-	NA	0	-	NA	0	-	NA	0	VAR	38,20	0.353	-	NA	0	-	NA	0
2	26459633	G	A	PASS	A	synonymous_variant	LOW	Notch1	ENSMUSG00000026923	Transcript	ENSMUST00000028288	protein_coding	34/34				7758	7494	2498	S	agC/agT		-1		MGI	-	NA	0	-	NA	0	-	NA	0	-	NA	0	-	NA	0	VAR	38,20	0.353	-	NA	0	-	NA	0
2	26459633	G	A	PASS	A	downstream_gene_variant	MODIFIER	0610009E02Rik	ENSMUSG00000086714	Transcript	ENSMUST00000139144	processed_transcript										243	1		MGI	-	NA	0	-	NA	0	-	NA	0	-	NA	0	-	NA	0	VAR	38,20	0.353	-	NA	0	-	NA	0
2	26459633	G	A	PASS	A	downstream_gene_variant	MODIFIER	0610009E02Rik	ENSMUSG00000086714	Transcript	ENSMUST00000151521	processed_transcript										1638	1		MGI	-	NA	0	-	NA	0	-	NA	0	-	NA	0	-	NA	0	VAR	38,20	0.353	-	NA	0	-	NA	0
2	26459633	G	A	PASS	A	downstream_gene_variant	MODIFIER	Notch1	ENSMUSG00000026923	Transcript	ENSMUST00000132941	processed_transcript										2585	-1		MGI	-	NA	0	-	NA	0	-	NA	0	-	NA	0	-	NA	0	VAR	38,20	0.353	-	NA	0	-	NA	0
2	26668528	G	A	PASS	A	intron_variant	MODIFIER	Lcn4	ENSMUSG00000026919	Transcript	ENSMUST00000028283	protein_coding		5/6									-1		MGI	-	NA	0	-	NA	0	-	NA	0	-	NA	0	-	NA	0	-	NA	0	-	NA	0	VAR	145,16	0.105
2	26902772	C	T	PASS	T	non_coding_transcript_exon_variant&non_coding_transcript_variant	MODIFIER	Surf6	ENSMUSG00000036160	Transcript	ENSMUST00000142131	processed_transcript	1/5				19						-1		MGI	-	NA	0	-	NA	0	-	NA	0	-	NA	0	-	NA	0	-	NA	0	-	NA	0	VAR	21,6	0.208
2	26902772	C	T	PASS	T	downstream_gene_variant	MODIFIER	Med22	ENSMUSG00000015776	Transcript	ENSMUST00000102899	protein_coding										2490	-1		MGI	-	NA	0	-	NA	0	-	NA	0	-	NA	0	-	NA	0	-	NA	0	-	NA	0	VAR	21,6	0.208
2	26902772	C	T	PASS	T	upstream_gene_variant	MODIFIER	Surf6	ENSMUSG00000036160	Transcript	ENSMUST00000127691	processed_transcript										3004	-1		MGI	-	NA	0	-	NA	0	-	NA	0	-	NA	0	-	NA	0	-	NA	0	-	NA	0	VAR	21,6	0.208
2	26902772	C	T	PASS	T	missense_variant	MODERATE	Surf6	ENSMUSG00000036160	Transcript	ENSMUST00000047632	protein_coding	1/5				108	16	6	A/T	Gcc/Acc		-1		MGI	-	NA	0	-	NA	0	-	NA	0	-	NA	0	-	NA	0	-	NA	0	-	NA	0	VAR	21,6	0.208
2	26902772	C	T	PASS	T	downstream_gene_variant	MODIFIER	Med22	ENSMUSG00000015776	Transcript	ENSMUST00000015920	protein_coding										2816	-1		MGI	-	NA	0	-	NA	0	-	NA	0	-	NA	0	-	NA	0	-	NA	0	-	NA	0	VAR	21,6	0.208
2	26902772	C	T	PASS	T	missense_variant	MODERATE	Surf6	ENSMUSG00000036160	Transcript	ENSMUST00000114043	protein_coding	1/5				79	16	6	A/T	Gcc/Acc		-1		MGI	-	NA	0	-	NA	0	-	NA	0	-	NA	0	-	NA	0	-	NA	0	-	NA	0	VAR	21,6	0.208
2	26902772	C	T	PASS	T	upstream_gene_variant	MODIFIER	Surf6	ENSMUSG00000036160	Transcript	ENSMUST00000137904	processed_transcript										3347	-1		MGI	-	NA	0	-	NA	0	-	NA	0	-	NA	0	-	NA	0	-	NA	0	-	NA	0	VAR	21,6	0.208
2	26911576	G	A	PASS	A	downstream_gene_variant	MODIFIER	Surf1	ENSMUSG00000015790	Transcript	ENSMUST00000150776	retained_intron										2655	-1		MGI	-	NA	0	-	NA	0	-	NA	0	VAR	112,23	0.165	-	NA	0	-	NA	0	-	NA	0	-	NA	0
2	26911576	G	A	PASS	A	downstream_gene_variant	MODIFIER	Gm23969	ENSMUSG00000065258	Transcript	ENSMUST00000083324	snoRNA										242	1		MGI	-	NA	0	-	NA	0	-	NA	0	VAR	112,23	0.165	-	NA	0	-	NA	0	-	NA	0	-	NA	0
2	26911576	G	A	PASS	A	downstream_gene_variant	MODIFIER	Surf1	ENSMUSG00000015790	Transcript	ENSMUST00000128665	retained_intron										2899	-1		MGI	-	NA	0	-	NA	0	-	NA	0	VAR	112,23	0.165	-	NA	0	-	NA	0	-	NA	0	-	NA	0
2	26911576	G	A	PASS	A	downstream_gene_variant	MODIFIER	Surf1	ENSMUSG00000015790	Transcript	ENSMUST00000167661	nonsense_mediated_decay										1807	-1		MGI	-	NA	0	-	NA	0	-	NA	0	VAR	112,23	0.165	-	NA	0	-	NA	0	-	NA	0	-	NA	0
2	26911576	G	A	PASS	A	downstream_gene_variant	MODIFIER	Surf1	ENSMUSG00000015790	Transcript	ENSMUST00000133513	protein_coding										3881	-1	cds_end_NF	MGI	-	NA	0	-	NA	0	-	NA	0	VAR	112,23	0.165	-	NA	0	-	NA	0	-	NA	0	-	NA	0
2	26911576	G	A	PASS	A	downstream_gene_variant	MODIFIER	Surf1	ENSMUSG00000015790	Transcript	ENSMUST00000183520	nonsense_mediated_decay										1807	-1	cds_start_NF	MGI	-	NA	0	-	NA	0	-	NA	0	VAR	112,23	0.165	-	NA	0	-	NA	0	-	NA	0	-	NA	0
2	26911576	G	A	PASS	A	upstream_gene_variant	MODIFIER	Rpl7a	ENSMUSG00000062647	Transcript	ENSMUST00000149339	processed_transcript										1095	1		MGI	-	NA	0	-	NA	0	-	NA	0	VAR	112,23	0.165	-	NA	0	-	NA	0	-	NA	0	-	NA	0
2	26911576	G	A	PASS	A	upstream_gene_variant	MODIFIER	Rpl7a	ENSMUSG00000062647	Transcript	ENSMUST00000147143	processed_transcript										1043	1		MGI	-	NA	0	-	NA	0	-	NA	0	VAR	112,23	0.165	-	NA	0	-	NA	0	-	NA	0	-	NA	0
2	26911576	G	A	PASS	A	downstream_gene_variant	MODIFIER	Surf1	ENSMUSG00000015790	Transcript	ENSMUST00000142967	retained_intron										1805	-1		MGI	-	NA	0	-	NA	0	-	NA	0	VAR	112,23	0.165	-	NA	0	-	NA	0	-	NA	0	-	NA	0
2	26911576	G	A	PASS	A	splice_region_variant&intron_variant&non_coding_transcript_variant	LOW	Rpl7a	ENSMUSG00000062647	Transcript	ENSMUST00000136269	processed_transcript		2/5									1		MGI	-	NA	0	-	NA	0	-	NA	0	VAR	112,23	0.165	-	NA	0	-	NA	0	-	NA	0	-	NA	0
2	26911576	G	A	PASS	A	upstream_gene_variant	MODIFIER	Surf2	ENSMUSG00000014873	Transcript	ENSMUST00000015017	protein_coding										4791	1		MGI	-	NA	0	-	NA	0	-	NA	0	VAR	112,23	0.165	-	NA	0	-	NA	0	-	NA	0	-	NA	0
2	26911576	G	A	PASS	A	upstream_gene_variant	MODIFIER	Gm22879	ENSMUSG00000064829	Transcript	ENSMUST00000082895	snoRNA										642	1		MGI	-	NA	0	-	NA	0	-	NA	0	VAR	112,23	0.165	-	NA	0	-	NA	0	-	NA	0	-	NA	0
2	26911576	G	A	PASS	A	splice_region_variant&intron_variant&non_coding_transcript_variant	LOW	Rpl7a	ENSMUSG00000062647	Transcript	ENSMUST00000143678	processed_transcript		2/6									1		MGI	-	NA	0	-	NA	0	-	NA	0	VAR	112,23	0.165	-	NA	0	-	NA	0	-	NA	0	-	NA	0
2	26911576	G	A	PASS	A	upstream_gene_variant	MODIFIER	Med22	ENSMUSG00000015776	Transcript	ENSMUST00000015920	protein_coding										1007	-1		MGI	-	NA	0	-	NA	0	-	NA	0	VAR	112,23	0.165	-	NA	0	-	NA	0	-	NA	0	-	NA	0
2	26911576	G	A	PASS	A	splice_region_variant&intron_variant	LOW	Rpl7a	ENSMUSG00000062647	Transcript	ENSMUST00000102898	protein_coding		3/7									1		MGI	-	NA	0	-	NA	0	-	NA	0	VAR	112,23	0.165	-	NA	0	-	NA	0	-	NA	0	-	NA	0
2	26911576	G	A	PASS	A	upstream_gene_variant	MODIFIER	Med22	ENSMUSG00000015776	Transcript	ENSMUST00000139815	protein_coding										998	-1	cds_end_NF	MGI	-	NA	0	-	NA	0	-	NA	0	VAR	112,23	0.165	-	NA	0	-	NA	0	-	NA	0	-	NA	0
2	26911576	G	A	PASS	A	upstream_gene_variant	MODIFIER	Surf2	ENSMUSG00000014873	Transcript	ENSMUST00000126947	processed_transcript										4805	1		MGI	-	NA	0	-	NA	0	-	NA	0	VAR	112,23	0.165	-	NA	0	-	NA	0	-	NA	0	-	NA	0
2	26911576	G	A	PASS	A	downstream_gene_variant	MODIFIER	Surf1	ENSMUSG00000015790	Transcript	ENSMUST00000129682	nonsense_mediated_decay										3282	-1		MGI	-	NA	0	-	NA	0	-	NA	0	VAR	112,23	0.165	-	NA	0	-	NA	0	-	NA	0	-	NA	0
2	26911576	G	A	PASS	A	splice_region_variant&intron_variant&non_coding_transcript_variant	LOW	Rpl7a	ENSMUSG00000062647	Transcript	ENSMUST00000137376	processed_transcript		3/6									1		MGI	-	NA	0	-	NA	0	-	NA	0	VAR	112,23	0.165	-	NA	0	-	NA	0	-	NA	0	-	NA	0
2	26911576	G	A	PASS	A	downstream_gene_variant	MODIFIER	Surf1	ENSMUSG00000015790	Transcript	ENSMUST00000129822	nonsense_mediated_decay										2001	-1	cds_start_NF	MGI	-	NA	0	-	NA	0	-	NA	0	VAR	112,23	0.165	-	NA	0	-	NA	0	-	NA	0	-	NA	0
2	26911576	G	A	PASS	A	upstream_gene_variant	MODIFIER	Med22	ENSMUSG00000015776	Transcript	ENSMUST00000102899	protein_coding										899	-1		MGI	-	NA	0	-	NA	0	-	NA	0	VAR	112,23	0.165	-	NA	0	-	NA	0	-	NA	0	-	NA	0
2	26911576	G	A	PASS	A	downstream_gene_variant	MODIFIER	Surf1	ENSMUSG00000015790	Transcript	ENSMUST00000015934	protein_coding										1807	-1		MGI	-	NA	0	-	NA	0	-	NA	0	VAR	112,23	0.165	-	NA	0	-	NA	0	-	NA	0	-	NA	0
2	26911576	G	A	PASS	A	upstream_gene_variant	MODIFIER	Rpl7a	ENSMUSG00000062647	Transcript	ENSMUST00000129673	processed_transcript										616	1		MGI	-	NA	0	-	NA	0	-	NA	0	VAR	112,23	0.165	-	NA	0	-	NA	0	-	NA	0	-	NA	0
2	26911576	G	A	PASS	A	upstream_gene_variant	MODIFIER	Gm24134	ENSMUSG00000065295	Transcript	ENSMUST00000083361	snoRNA										954	1		MGI	-	NA	0	-	NA	0	-	NA	0	VAR	112,23	0.165	-	NA	0	-	NA	0	-	NA	0	-	NA	0
2	26911576	G	A	PASS	A	downstream_gene_variant	MODIFIER	Surf1	ENSMUSG00000015790	Transcript	ENSMUST00000147110	protein_coding										2001	-1	cds_end_NF	MGI	-	NA	0	-	NA	0	-	NA	0	VAR	112,23	0.165	-	NA	0	-	NA	0	-	NA	0	-	NA	0
2	27174907	C	T	PASS	T	missense_variant	MODERATE	Dbh	ENSMUSG00000000889	Transcript	ENSMUST00000000910	protein_coding	6/12				1412	1129	377	P/S	Ccc/Tcc		1		MGI	VAR	55,10	0.143	-	NA	0	-	NA	0	-	NA	0	-	NA	0	-	NA	0	-	NA	0	-	NA	0
2	27174907	C	T	PASS	T	upstream_gene_variant	MODIFIER	Dbh	ENSMUSG00000000889	Transcript	ENSMUST00000155290	processed_transcript										2186	1		MGI	VAR	55,10	0.143	-	NA	0	-	NA	0	-	NA	0	-	NA	0	-	NA	0	-	NA	0	-	NA	0
2	27992043	G	A	PASS	A	missense_variant	MODERATE	Col5a1	ENSMUSG00000026837	Transcript	ENSMUST00000028280	protein_coding	32/66				3087	2696	899	G/D	gGc/gAc		1		MGI	-	NA	0	-	NA	0	-	NA	0	-	NA	0	-	NA	0	-	NA	0	-	NA	0	-	NA	0
2	28696018	G	A	PASS	A	synonymous_variant	LOW	1700026L06Rik	ENSMUSG00000026809	Transcript	ENSMUST00000124840	protein_coding	2/5				168	33	11	I	atC/atT		-1		MGI	-	NA	0	-	NA	0	-	NA	0	-	NA	0	VAR	65,16	0.212	-	NA	0	-	NA	0	-	NA	0
2	28696018	G	A	PASS	A	downstream_gene_variant	MODIFIER	Tsc1	ENSMUSG00000026812	Transcript	ENSMUST00000113869	protein_coding										4851	1		MGI	-	NA	0	-	NA	0	-	NA	0	-	NA	0	VAR	65,16	0.212	-	NA	0	-	NA	0	-	NA	0
2	28696018	G	A	PASS	A	downstream_gene_variant	MODIFIER	Tsc1	ENSMUSG00000026812	Transcript	ENSMUST00000028155	protein_coding										4851	1		MGI	-	NA	0	-	NA	0	-	NA	0	-	NA	0	VAR	65,16	0.212	-	NA	0	-	NA	0	-	NA	0
2	28696018	G	A	PASS	A	downstream_gene_variant	MODIFIER	Tsc1	ENSMUSG00000026812	Transcript	ENSMUST00000113870	protein_coding										4851	1		MGI	-	NA	0	-	NA	0	-	NA	0	-	NA	0	VAR	65,16	0.212	-	NA	0	-	NA	0	-	NA	0
2	28696018	G	A	PASS	A	upstream_gene_variant	MODIFIER	Ak8	ENSMUSG00000026807	Transcript	ENSMUST00000123794	processed_transcript										4189	1		MGI	-	NA	0	-	NA	0	-	NA	0	-	NA	0	VAR	65,16	0.212	-	NA	0	-	NA	0	-	NA	0
2	28696018	G	A	PASS	A	non_coding_transcript_exon_variant&non_coding_transcript_variant	MODIFIER	1700026L06Rik	ENSMUSG00000026809	Transcript	ENSMUST00000145014	processed_transcript	2/3				138						-1		MGI	-	NA	0	-	NA	0	-	NA	0	-	NA	0	VAR	65,16	0.212	-	NA	0	-	NA	0	-	NA	0
2	28696018	G	A	PASS	A	synonymous_variant	LOW	1700026L06Rik	ENSMUSG00000026809	Transcript	ENSMUST00000102877	protein_coding	2/5				136	33	11	I	atC/atT		-1		MGI	-	NA	0	-	NA	0	-	NA	0	-	NA	0	VAR	65,16	0.212	-	NA	0	-	NA	0	-	NA	0
2	28696018	G	A	PASS	A	downstream_gene_variant	MODIFIER	Tsc1	ENSMUSG00000026812	Transcript	ENSMUST00000113867	protein_coding										4851	1		MGI	-	NA	0	-	NA	0	-	NA	0	-	NA	0	VAR	65,16	0.212	-	NA	0	-	NA	0	-	NA	0
2	28696018	G	A	PASS	A	upstream_gene_variant	MODIFIER	Ak8	ENSMUSG00000026807	Transcript	ENSMUST00000074156	protein_coding										4146	1		MGI	-	NA	0	-	NA	0	-	NA	0	-	NA	0	VAR	65,16	0.212	-	NA	0	-	NA	0	-	NA	0
2	28696018	G	A	PASS	A	non_coding_transcript_exon_variant&non_coding_transcript_variant	MODIFIER	1700026L06Rik	ENSMUSG00000026809	Transcript	ENSMUST00000144209	processed_transcript	2/4				212						-1		MGI	-	NA	0	-	NA	0	-	NA	0	-	NA	0	VAR	65,16	0.212	-	NA	0	-	NA	0	-	NA	0
2	28863683	C	T	PASS	T	intron_variant	MODIFIER	Ddx31	ENSMUSG00000026806	Transcript	ENSMUST00000113853	protein_coding		13/19									1		MGI	-	NA	0	-	NA	0	-	NA	0	-	NA	0	-	NA	0	-	NA	0	-	NA	0	-	NA	0
2	28863683	C	T	PASS	T	downstream_gene_variant	MODIFIER	Ddx31	ENSMUSG00000026806	Transcript	ENSMUST00000152685	processed_transcript										3606	1		MGI	-	NA	0	-	NA	0	-	NA	0	-	NA	0	-	NA	0	-	NA	0	-	NA	0	-	NA	0
2	28875660	G	A	PASS	A	intron_variant	MODIFIER	Ddx31	ENSMUSG00000026806	Transcript	ENSMUST00000113853	protein_coding		15/19									1		MGI	-	NA	0	-	NA	0	VAR	20,29	0.568	VAR	16,18	0.548	-	NA	0	VAR	23,24	0.488	-	NA	0	-	NA	0
2	29134019	T	C	PASS	C	downstream_gene_variant	MODIFIER	Setx	ENSMUSG00000043535	Transcript	ENSMUST00000154910	retained_intron										3570	1		MGI	-	NA	0	-	NA	0	-	NA	0	-	NA	0	-	NA	0	VAR	103,87	0.448	-	NA	0	-	NA	0
2	29134019	T	C	PASS	C	synonymous_variant	LOW	Setx	ENSMUSG00000043535	Transcript	ENSMUST00000061578	protein_coding	5/26				1169	486	162	H	caT/caC		1		MGI	-	NA	0	-	NA	0	-	NA	0	-	NA	0	-	NA	0	VAR	103,87	0.448	-	NA	0	-	NA	0
2	29134019	T	C	PASS	C	downstream_gene_variant	MODIFIER	Setx	ENSMUSG00000043535	Transcript	ENSMUST00000129544	protein_coding										3774	1	cds_end_NF	MGI	-	NA	0	-	NA	0	-	NA	0	-	NA	0	-	NA	0	VAR	103,87	0.448	-	NA	0	-	NA	0
2	29620007	G	A	PASS	A	missense_variant	MODERATE	Rapgef1	ENSMUSG00000039844	Transcript	ENSMUST00000102872	protein_coding	1/24				238	5	2	S/N	aGc/aAc		1		MGI	-	NA	0	-	NA	0	-	NA	0	-	NA	0	-	NA	0	VAR	0,2	1	-	NA	0	-	NA	0
2	29620007	G	A	PASS	A	missense_variant	MODERATE	Rapgef1	ENSMUSG00000039844	Transcript	ENSMUST00000095087	protein_coding	1/26				288	5	2	S/N	aGc/aAc		1		MGI	-	NA	0	-	NA	0	-	NA	0	-	NA	0	-	NA	0	VAR	0,2	1	-	NA	0	-	NA	0
2	29620007	G	A	PASS	A	missense_variant&NMD_transcript_variant	MODERATE	Rapgef1	ENSMUSG00000039844	Transcript	ENSMUST00000147755	nonsense_mediated_decay	1/25				98	5	2	S/N	aGc/aAc		1		MGI	-	NA	0	-	NA	0	-	NA	0	-	NA	0	-	NA	0	VAR	0,2	1	-	NA	0	-	NA	0
2	29620007	G	A	PASS	A	missense_variant	MODERATE	Rapgef1	ENSMUSG00000039844	Transcript	ENSMUST00000091146	protein_coding	1/26				267	5	2	S/N	aGc/aAc		1		MGI	-	NA	0	-	NA	0	-	NA	0	-	NA	0	-	NA	0	VAR	0,2	1	-	NA	0	-	NA	0
2	29707405	G	A	PASS	A	splice_region_variant&intron_variant	LOW	Rapgef1	ENSMUSG00000039844	Transcript	ENSMUST00000147488	protein_coding		2/15									1	cds_start_NF	MGI	-	NA	0	-	NA	0	-	NA	0	-	NA	0	-	NA	0	VAR	18,6	0.286	-	NA	0	-	NA	0
2	29707405	G	A	PASS	A	splice_region_variant&intron_variant	LOW	Rapgef1	ENSMUSG00000039844	Transcript	ENSMUST00000102872	protein_coding		11/23									1		MGI	-	NA	0	-	NA	0	-	NA	0	-	NA	0	-	NA	0	VAR	18,6	0.286	-	NA	0	-	NA	0
2	29707405	G	A	PASS	A	splice_region_variant&intron_variant	LOW	Rapgef1	ENSMUSG00000039844	Transcript	ENSMUST00000095087	protein_coding		11/25									1		MGI	-	NA	0	-	NA	0	-	NA	0	-	NA	0	-	NA	0	VAR	18,6	0.286	-	NA	0	-	NA	0
2	29707405	G	A	PASS	A	splice_region_variant&intron_variant&NMD_transcript_variant	LOW	Rapgef1	ENSMUSG00000039844	Transcript	ENSMUST00000147755	nonsense_mediated_decay		10/24									1		MGI	-	NA	0	-	NA	0	-	NA	0	-	NA	0	-	NA	0	VAR	18,6	0.286	-	NA	0	-	NA	0
2	29707405	G	A	PASS	A	splice_region_variant&intron_variant	LOW	Rapgef1	ENSMUSG00000039844	Transcript	ENSMUST00000091146	protein_coding		10/25									1		MGI	-	NA	0	-	NA	0	-	NA	0	-	NA	0	-	NA	0	VAR	18,6	0.286	-	NA	0	-	NA	0
2	29787568	A	C	PASS	C	upstream_gene_variant	MODIFIER	Coq4	ENSMUSG00000026798	Transcript	ENSMUST00000176348	nonsense_mediated_decay										652	1		MGI	-	NA	0	-	NA	0	-	NA	0	-	NA	0	-	NA	0	-	NA	0	-	NA	0	-	NA	0
2	29787568	A	C	PASS	C	missense_variant&NMD_transcript_variant	MODERATE	Trub2	ENSMUSG00000039826	Transcript	ENSMUST00000176312	nonsense_mediated_decay	1/6				67	44	15	V/G	gTc/gGc		-1		MGI	-	NA	0	-	NA	0	-	NA	0	-	NA	0	-	NA	0	-	NA	0	-	NA	0	-	NA	0
2	29787568	A	C	PASS	C	missense_variant	MODERATE	Trub2	ENSMUSG00000039826	Transcript	ENSMUST00000048044	protein_coding	1/8				935	44	15	V/G	gTc/gGc		-1		MGI	-	NA	0	-	NA	0	-	NA	0	-	NA	0	-	NA	0	-	NA	0	-	NA	0	-	NA	0
2	29787568	A	C	PASS	C	missense_variant&NMD_transcript_variant	MODERATE	Trub2	ENSMUSG00000039826	Transcript	ENSMUST00000156846	nonsense_mediated_decay	1/7				93	44	15	V/G	gTc/gGc		-1		MGI	-	NA	0	-	NA	0	-	NA	0	-	NA	0	-	NA	0	-	NA	0	-	NA	0	-	NA	0
2	29787568	A	C	PASS	C	upstream_gene_variant	MODIFIER	Coq4	ENSMUSG00000026798	Transcript	ENSMUST00000148791	protein_coding										703	1	cds_end_NF	MGI	-	NA	0	-	NA	0	-	NA	0	-	NA	0	-	NA	0	-	NA	0	-	NA	0	-	NA	0
2	29787568	A	C	PASS	C	upstream_gene_variant	MODIFIER	Coq4	ENSMUSG00000026798	Transcript	ENSMUST00000142694	retained_intron										2409	1		MGI	-	NA	0	-	NA	0	-	NA	0	-	NA	0	-	NA	0	-	NA	0	-	NA	0	-	NA	0
2	29787568	A	C	PASS	C	upstream_gene_variant	MODIFIER	Coq4	ENSMUSG00000026798	Transcript	ENSMUST00000028137	protein_coding										691	1		MGI	-	NA	0	-	NA	0	-	NA	0	-	NA	0	-	NA	0	-	NA	0	-	NA	0	-	NA	0
2	29787568	A	C	PASS	C	5_prime_UTR_variant&NMD_transcript_variant	MODIFIER	Coq4	ENSMUSG00000026798	Transcript	ENSMUST00000143616	nonsense_mediated_decay	1/7				76						1		MGI	-	NA	0	-	NA	0	-	NA	0	-	NA	0	-	NA	0	-	NA	0	-	NA	0	-	NA	0
2	29787568	A	C	PASS	C	missense_variant	MODERATE	Trub2	ENSMUSG00000039826	Transcript	ENSMUST00000177467	protein_coding	1/7				55	44	15	V/G	gTc/gGc		-1		MGI	-	NA	0	-	NA	0	-	NA	0	-	NA	0	-	NA	0	-	NA	0	-	NA	0	-	NA	0
2	29787568	A	C	PASS	C	non_coding_transcript_exon_variant&non_coding_transcript_variant	MODIFIER	Trub2	ENSMUSG00000039826	Transcript	ENSMUST00000113803	retained_intron	1/4				63						-1		MGI	-	NA	0	-	NA	0	-	NA	0	-	NA	0	-	NA	0	-	NA	0	-	NA	0	-	NA	0
2	29787568	A	C	PASS	C	missense_variant&NMD_transcript_variant	MODERATE	Trub2	ENSMUSG00000039826	Transcript	ENSMUST00000177133	nonsense_mediated_decay	1/6				104	44	15	V/G	gTc/gGc		-1		MGI	-	NA	0	-	NA	0	-	NA	0	-	NA	0	-	NA	0	-	NA	0	-	NA	0	-	NA	0
2	29787568	A	C	PASS	C	missense_variant	MODERATE	Trub2	ENSMUSG00000039826	Transcript	ENSMUST00000113807	protein_coding	1/7				81	44	15	V/G	gTc/gGc		-1		MGI	-	NA	0	-	NA	0	-	NA	0	-	NA	0	-	NA	0	-	NA	0	-	NA	0	-	NA	0
2	29787568	A	C	PASS	C	non_coding_transcript_exon_variant&non_coding_transcript_variant	MODIFIER	Trub2	ENSMUSG00000039826	Transcript	ENSMUST00000175644	retained_intron	1/3				66						-1		MGI	-	NA	0	-	NA	0	-	NA	0	-	NA	0	-	NA	0	-	NA	0	-	NA	0	-	NA	0
2	30032620	C	T	PASS	T	downstream_gene_variant	MODIFIER	Sptan1	ENSMUSG00000057738	Transcript	ENSMUST00000095083	protein_coding										1169	1		MGI	-	NA	0	-	NA	0	-	NA	0	-	NA	0	-	NA	0	-	NA	0	VAR	32,8	0.156	-	NA	0
2	30032620	C	T	PASS	T	downstream_gene_variant	MODIFIER	Sptan1	ENSMUSG00000057738	Transcript	ENSMUST00000113717	protein_coding										1169	1		MGI	-	NA	0	-	NA	0	-	NA	0	-	NA	0	-	NA	0	-	NA	0	VAR	32,8	0.156	-	NA	0
2	30032620	C	T	PASS	T	downstream_gene_variant	MODIFIER	Sptan1	ENSMUSG00000057738	Transcript	ENSMUST00000129241	protein_coding										1436	1		MGI	-	NA	0	-	NA	0	-	NA	0	-	NA	0	-	NA	0	-	NA	0	VAR	32,8	0.156	-	NA	0
2	30032620	C	T	PASS	T	downstream_gene_variant	MODIFIER	Sptan1	ENSMUSG00000057738	Transcript	ENSMUST00000113719	protein_coding										1172	1		MGI	-	NA	0	-	NA	0	-	NA	0	-	NA	0	-	NA	0	-	NA	0	VAR	32,8	0.156	-	NA	0
2	30032620	C	T	PASS	T	downstream_gene_variant	MODIFIER	Sptan1	ENSMUSG00000057738	Transcript	ENSMUST00000124494	retained_intron										2103	1		MGI	-	NA	0	-	NA	0	-	NA	0	-	NA	0	-	NA	0	-	NA	0	VAR	32,8	0.156	-	NA	0
2	30032620	C	T	PASS	T	downstream_gene_variant	MODIFIER	Sptan1	ENSMUSG00000057738	Transcript	ENSMUST00000046257	protein_coding										1169	1		MGI	-	NA	0	-	NA	0	-	NA	0	-	NA	0	-	NA	0	-	NA	0	VAR	32,8	0.156	-	NA	0
2	30032620	C	T	PASS	T	downstream_gene_variant	MODIFIER	Wdr34	ENSMUSG00000039715	Transcript	ENSMUST00000143892	retained_intron										1174	-1		MGI	-	NA	0	-	NA	0	-	NA	0	-	NA	0	-	NA	0	-	NA	0	VAR	32,8	0.156	-	NA	0
2	30032620	C	T	PASS	T	downstream_gene_variant	MODIFIER	Sptan1	ENSMUSG00000057738	Transcript	ENSMUST00000100225	protein_coding										1175	1		MGI	-	NA	0	-	NA	0	-	NA	0	-	NA	0	-	NA	0	-	NA	0	VAR	32,8	0.156	-	NA	0
2	30032620	C	T	PASS	T	downstream_gene_variant	MODIFIER	Sptan1	ENSMUSG00000057738	Transcript	ENSMUST00000152453	retained_intron										2119	1		MGI	-	NA	0	-	NA	0	-	NA	0	-	NA	0	-	NA	0	-	NA	0	VAR	32,8	0.156	-	NA	0
2	30032620	C	T	PASS	T	upstream_gene_variant	MODIFIER	Wdr34	ENSMUSG00000039715	Transcript	ENSMUST00000139145	retained_intron										115	-1		MGI	-	NA	0	-	NA	0	-	NA	0	-	NA	0	-	NA	0	-	NA	0	VAR	32,8	0.156	-	NA	0
2	30032620	C	T	PASS	T	synonymous_variant	LOW	Wdr34	ENSMUSG00000039715	Transcript	ENSMUST00000113711	protein_coding	7/9				1011	999	333	E	gaG/gaA		-1		MGI	-	NA	0	-	NA	0	-	NA	0	-	NA	0	-	NA	0	-	NA	0	VAR	32,8	0.156	-	NA	0
2	30032620	C	T	PASS	T	downstream_gene_variant	MODIFIER	Sptan1	ENSMUSG00000057738	Transcript	ENSMUST00000201758	retained_intron										1445	1		MGI	-	NA	0	-	NA	0	-	NA	0	-	NA	0	-	NA	0	-	NA	0	VAR	32,8	0.156	-	NA	0
2	31152422	G	A	PASS	A	non_coding_transcript_exon_variant&non_coding_transcript_variant	MODIFIER	Gpr107	ENSMUSG00000000194	Transcript	ENSMUST00000172422	retained_intron	1/14				72						1		MGI	-	NA	0	-	NA	0	-	NA	0	-	NA	0	-	NA	0	-	NA	0	-	NA	0	VAR	18,5	0.19
2	31152422	G	A	PASS	A	non_coding_transcript_exon_variant&non_coding_transcript_variant	MODIFIER	Gpr107	ENSMUSG00000000194	Transcript	ENSMUST00000194084	retained_intron	1/1				72						1		MGI	-	NA	0	-	NA	0	-	NA	0	-	NA	0	-	NA	0	-	NA	0	-	NA	0	VAR	18,5	0.19
2	31152422	G	A	PASS	A	upstream_gene_variant	MODIFIER	D330023K18Rik	ENSMUSG00000087269	Transcript	ENSMUST00000133550	processed_transcript										131	-1		MGI	-	NA	0	-	NA	0	-	NA	0	-	NA	0	-	NA	0	-	NA	0	-	NA	0	VAR	18,5	0.19
2	31152422	G	A	PASS	A	missense_variant	MODERATE	Gpr107	ENSMUSG00000000194	Transcript	ENSMUST00000056433	protein_coding	1/18				107	64	22	A/T	Gcg/Acg		1		MGI	-	NA	0	-	NA	0	-	NA	0	-	NA	0	-	NA	0	-	NA	0	-	NA	0	VAR	18,5	0.19
2	31152422	G	A	PASS	A	non_coding_transcript_exon_variant&non_coding_transcript_variant	MODIFIER	Gpr107	ENSMUSG00000000194	Transcript	ENSMUST00000153032	retained_intron	1/4				90						1		MGI	-	NA	0	-	NA	0	-	NA	0	-	NA	0	-	NA	0	-	NA	0	-	NA	0	VAR	18,5	0.19
2	31152422	G	A	PASS	A	upstream_gene_variant	MODIFIER	D330023K18Rik	ENSMUSG00000087269	Transcript	ENSMUST00000148230	processed_transcript										131	-1		MGI	-	NA	0	-	NA	0	-	NA	0	-	NA	0	-	NA	0	-	NA	0	-	NA	0	VAR	18,5	0.19
2	31354654	G	A	PASS	A	missense_variant	MODERATE	Hmcn2	ENSMUSG00000055632	Transcript	ENSMUST00000113532	protein_coding	14/98				2122	2122	708	V/I	Gtt/Att		1		MGI	-	NA	0	-	NA	0	-	NA	0	-	NA	0	VAR	95,15	0.138	-	NA	0	-	NA	0	-	NA	0
2	31790784	G	A	PASS	A	missense_variant	MODERATE	Abl1	ENSMUSG00000026842	Transcript	ENSMUST00000075759	protein_coding	6/11				2343	1087	363	A/T	Gcc/Acc		1		MGI	-	NA	0	-	NA	0	-	NA	0	-	NA	0	-	NA	0	-	NA	0	-	NA	0	-	NA	0
2	31790784	G	A	PASS	A	missense_variant	MODERATE	Abl1	ENSMUSG00000026842	Transcript	ENSMUST00000028190	protein_coding	6/11				1124	1030	344	A/T	Gcc/Acc		1		MGI	-	NA	0	-	NA	0	-	NA	0	-	NA	0	-	NA	0	-	NA	0	-	NA	0	-	NA	0
2	31790784	G	A	PASS	A	3_prime_UTR_variant&NMD_transcript_variant	MODIFIER	Abl1	ENSMUSG00000026842	Transcript	ENSMUST00000142554	nonsense_mediated_decay	7/12				2486						1		MGI	-	NA	0	-	NA	0	-	NA	0	-	NA	0	-	NA	0	-	NA	0	-	NA	0	-	NA	0
2	31790784	G	A	PASS	A	non_coding_transcript_exon_variant&non_coding_transcript_variant	MODIFIER	Abl1	ENSMUSG00000026842	Transcript	ENSMUST00000127714	retained_intron	2/4				308						1		MGI	-	NA	0	-	NA	0	-	NA	0	-	NA	0	-	NA	0	-	NA	0	-	NA	0	-	NA	0
2	32193915	C	T	PASS	T	missense_variant	MODERATE	Prrc2b	ENSMUSG00000039262	Transcript	ENSMUST00000132459	protein_coding	5/29				548	550	184	R/C	Cgc/Tgc		1	cds_start_NF	MGI	-	NA	0	-	NA	0	-	NA	0	-	NA	0	-	NA	0	-	NA	0	-	NA	0	-	NA	0
2	32193915	C	T	PASS	T	missense_variant	MODERATE	Prrc2b	ENSMUSG00000039262	Transcript	ENSMUST00000069817	protein_coding	7/32				964	766	256	R/C	Cgc/Tgc		1		MGI	-	NA	0	-	NA	0	-	NA	0	-	NA	0	-	NA	0	-	NA	0	-	NA	0	-	NA	0
2	32193915	C	T	PASS	T	missense_variant	MODERATE	Prrc2b	ENSMUSG00000039262	Transcript	ENSMUST00000036691	protein_coding	7/30				1030	766	256	R/C	Cgc/Tgc		1		MGI	-	NA	0	-	NA	0	-	NA	0	-	NA	0	-	NA	0	-	NA	0	-	NA	0	-	NA	0
2	32213777	C	T	PASS	T	upstream_gene_variant	MODIFIER	Prrc2b	ENSMUSG00000039262	Transcript	ENSMUST00000140015	processed_transcript										3503	1		MGI	-	NA	0	-	NA	0	-	NA	0	-	NA	0	-	NA	0	VAR	16,17	0.516	-	NA	0	-	NA	0
2	32213777	C	T	PASS	T	intron_variant	MODIFIER	Prrc2b	ENSMUSG00000039262	Transcript	ENSMUST00000132459	protein_coding		13/28									1	cds_start_NF	MGI	-	NA	0	-	NA	0	-	NA	0	-	NA	0	-	NA	0	VAR	16,17	0.516	-	NA	0	-	NA	0
2	32213777	C	T	PASS	T	missense_variant	MODERATE	Prrc2b	ENSMUSG00000039262	Transcript	ENSMUST00000069817	protein_coding	16/32				3464	3266	1089	T/I	aCc/aTc		1		MGI	-	NA	0	-	NA	0	-	NA	0	-	NA	0	-	NA	0	VAR	16,17	0.516	-	NA	0	-	NA	0
2	32213777	C	T	PASS	T	intron_variant	MODIFIER	Prrc2b	ENSMUSG00000039262	Transcript	ENSMUST00000156313	protein_coding		1/5									1	cds_start_NF&cds_end_NF	MGI	-	NA	0	-	NA	0	-	NA	0	-	NA	0	-	NA	0	VAR	16,17	0.516	-	NA	0	-	NA	0
2	32213777	C	T	PASS	T	upstream_gene_variant	MODIFIER	Prrc2b	ENSMUSG00000039262	Transcript	ENSMUST00000128936	protein_coding										2301	1	cds_start_NF&cds_end_NF	MGI	-	NA	0	-	NA	0	-	NA	0	-	NA	0	-	NA	0	VAR	16,17	0.516	-	NA	0	-	NA	0
2	32213777	C	T	PASS	T	upstream_gene_variant	MODIFIER	Prrc2b	ENSMUSG00000039262	Transcript	ENSMUST00000142219	processed_transcript										3435	1		MGI	-	NA	0	-	NA	0	-	NA	0	-	NA	0	-	NA	0	VAR	16,17	0.516	-	NA	0	-	NA	0
2	32213777	C	T	PASS	T	intron_variant	MODIFIER	Prrc2b	ENSMUSG00000039262	Transcript	ENSMUST00000036691	protein_coding		15/29									1		MGI	-	NA	0	-	NA	0	-	NA	0	-	NA	0	-	NA	0	VAR	16,17	0.516	-	NA	0	-	NA	0
2	32213777	C	T	PASS	T	intron_variant&non_coding_transcript_variant	MODIFIER	Prrc2b	ENSMUSG00000039262	Transcript	ENSMUST00000123270	processed_transcript		2/7									1		MGI	-	NA	0	-	NA	0	-	NA	0	-	NA	0	-	NA	0	VAR	16,17	0.516	-	NA	0	-	NA	0
2	32633718	C	T	PASS	T	3_prime_UTR_variant	MODIFIER	Ak1	ENSMUSG00000026817	Transcript	ENSMUST00000068271	protein_coding	6/6				700						1		MGI	-	NA	0	-	NA	0	-	NA	0	-	NA	0	-	NA	0	-	NA	0	-	NA	0	-	NA	0
2	32633718	C	T	PASS	T	downstream_gene_variant	MODIFIER	Ak1	ENSMUSG00000026817	Transcript	ENSMUST00000156578	protein_coding										2583	1	cds_end_NF	MGI	-	NA	0	-	NA	0	-	NA	0	-	NA	0	-	NA	0	-	NA	0	-	NA	0	-	NA	0
2	32633718	C	T	PASS	T	3_prime_UTR_variant	MODIFIER	Ak1	ENSMUSG00000026817	Transcript	ENSMUST00000113278	protein_coding	7/7				745						1		MGI	-	NA	0	-	NA	0	-	NA	0	-	NA	0	-	NA	0	-	NA	0	-	NA	0	-	NA	0
2	32633718	C	T	PASS	T	downstream_gene_variant	MODIFIER	Ak1	ENSMUSG00000026817	Transcript	ENSMUST00000195721	protein_coding										2546	1	cds_end_NF	MGI	-	NA	0	-	NA	0	-	NA	0	-	NA	0	-	NA	0	-	NA	0	-	NA	0	-	NA	0
2	32633718	C	T	PASS	T	downstream_gene_variant	MODIFIER	Ak1	ENSMUSG00000026817	Transcript	ENSMUST00000135392	retained_intron										318	1		MGI	-	NA	0	-	NA	0	-	NA	0	-	NA	0	-	NA	0	-	NA	0	-	NA	0	-	NA	0
2	32633718	C	T	PASS	T	3_prime_UTR_variant	MODIFIER	Ak1	ENSMUSG00000026817	Transcript	ENSMUST00000113277	protein_coding	7/7				727						1		MGI	-	NA	0	-	NA	0	-	NA	0	-	NA	0	-	NA	0	-	NA	0	-	NA	0	-	NA	0
2	32712603	C	T	PASS	T	upstream_gene_variant	MODIFIER	Cdk9	ENSMUSG00000009555	Transcript	ENSMUST00000125058	retained_intron										1556	-1		MGI	-	NA	0	-	NA	0	-	NA	0	-	NA	0	-	NA	0	-	NA	0	-	NA	0	-	NA	0
2	32712603	C	T	PASS	T	upstream_gene_variant	MODIFIER	Cdk9	ENSMUSG00000009555	Transcript	ENSMUST00000128265	retained_intron										2101	-1		MGI	-	NA	0	-	NA	0	-	NA	0	-	NA	0	-	NA	0	-	NA	0	-	NA	0	-	NA	0
2	32712603	C	T	PASS	T	downstream_gene_variant	MODIFIER	Mir2861	ENSMUSG00000093280	Transcript	ENSMUST00000175539	miRNA										204	-1		MGI	-	NA	0	-	NA	0	-	NA	0	-	NA	0	-	NA	0	-	NA	0	-	NA	0	-	NA	0
2	32712603	C	T	PASS	T	synonymous_variant	LOW	Cdk9	ENSMUSG00000009555	Transcript	ENSMUST00000009699	protein_coding	1/7				182	54	18	K	aaG/aaA		-1		MGI	-	NA	0	-	NA	0	-	NA	0	-	NA	0	-	NA	0	-	NA	0	-	NA	0	-	NA	0
2	32712603	C	T	PASS	T	upstream_gene_variant	MODIFIER	Cdk9	ENSMUSG00000009555	Transcript	ENSMUST00000155205	protein_coding										350	-1	cds_end_NF	MGI	-	NA	0	-	NA	0	-	NA	0	-	NA	0	-	NA	0	-	NA	0	-	NA	0	-	NA	0
2	32712603	C	T	PASS	T	synonymous_variant&NMD_transcript_variant	LOW	Cdk9	ENSMUSG00000009555	Transcript	ENSMUST00000154131	nonsense_mediated_decay	1/5				155	54	18	K	aaG/aaA		-1		MGI	-	NA	0	-	NA	0	-	NA	0	-	NA	0	-	NA	0	-	NA	0	-	NA	0	-	NA	0
2	32712603	C	T	PASS	T	synonymous_variant&NMD_transcript_variant	LOW	Cdk9	ENSMUSG00000009555	Transcript	ENSMUST00000123170	nonsense_mediated_decay	1/5				474	54	18	K	aaG/aaA		-1		MGI	-	NA	0	-	NA	0	-	NA	0	-	NA	0	-	NA	0	-	NA	0	-	NA	0	-	NA	0
2	32712603	C	T	PASS	T	upstream_gene_variant	MODIFIER	Cdk9	ENSMUSG00000009555	Transcript	ENSMUST00000120105	protein_coding										336	-1		MGI	-	NA	0	-	NA	0	-	NA	0	-	NA	0	-	NA	0	-	NA	0	-	NA	0	-	NA	0
2	32712603	C	T	PASS	T	upstream_gene_variant	MODIFIER	Cdk9	ENSMUSG00000009555	Transcript	ENSMUST00000144210	retained_intron										2254	-1		MGI	-	NA	0	-	NA	0	-	NA	0	-	NA	0	-	NA	0	-	NA	0	-	NA	0	-	NA	0
2	32712603	C	T	PASS	T	downstream_gene_variant	MODIFIER	Mir3960	ENSMUSG00000105841	Transcript	ENSMUST00000198213	miRNA										297	-1		MGI	-	NA	0	-	NA	0	-	NA	0	-	NA	0	-	NA	0	-	NA	0	-	NA	0	-	NA	0
2	32712603	C	T	PASS	T	upstream_gene_variant	MODIFIER	Cdk9	ENSMUSG00000009555	Transcript	ENSMUST00000130399	retained_intron										2882	-1		MGI	-	NA	0	-	NA	0	-	NA	0	-	NA	0	-	NA	0	-	NA	0	-	NA	0	-	NA	0
2	32770089	C	T	PASS	T	downstream_gene_variant	MODIFIER	Ttc16	ENSMUSG00000039021	Transcript	ENSMUST00000123674	retained_intron										2671	-1		MGI	-	NA	0	-	NA	0	-	NA	0	-	NA	0	-	NA	0	-	NA	0	VAR	62,16	0.207	-	NA	0
2	32770089	C	T	PASS	T	downstream_gene_variant	MODIFIER	Ttc16	ENSMUSG00000039021	Transcript	ENSMUST00000161958	protein_coding										4418	-1	cds_end_NF	MGI	-	NA	0	-	NA	0	-	NA	0	-	NA	0	-	NA	0	-	NA	0	VAR	62,16	0.207	-	NA	0
2	32770089	C	T	PASS	T	missense_variant	MODERATE	Ttc16	ENSMUSG00000039021	Transcript	ENSMUST00000161430	protein_coding	8/15				1113	877	293	E/K	Gag/Aag		-1		MGI	-	NA	0	-	NA	0	-	NA	0	-	NA	0	-	NA	0	-	NA	0	VAR	62,16	0.207	-	NA	0
2	32770089	C	T	PASS	T	3_prime_UTR_variant&NMD_transcript_variant	MODIFIER	Ttc16	ENSMUSG00000039021	Transcript	ENSMUST00000125891	nonsense_mediated_decay	7/11				1194						-1		MGI	-	NA	0	-	NA	0	-	NA	0	-	NA	0	-	NA	0	-	NA	0	VAR	62,16	0.207	-	NA	0
2	32770089	C	T	PASS	T	missense_variant	MODERATE	Ttc16	ENSMUSG00000039021	Transcript	ENSMUST00000161950	protein_coding	8/15				963	706	236	E/K	Gag/Aag		-1		MGI	-	NA	0	-	NA	0	-	NA	0	-	NA	0	-	NA	0	-	NA	0	VAR	62,16	0.207	-	NA	0
2	32770089	C	T	PASS	T	missense_variant	MODERATE	Ttc16	ENSMUSG00000039021	Transcript	ENSMUST00000091059	protein_coding	8/15				912	877	293	E/K	Gag/Aag		-1		MGI	-	NA	0	-	NA	0	-	NA	0	-	NA	0	-	NA	0	-	NA	0	VAR	62,16	0.207	-	NA	0
2	32770089	C	T	PASS	T	missense_variant	MODERATE	Ttc16	ENSMUSG00000039021	Transcript	ENSMUST00000066478	protein_coding	8/15				1217	706	236	E/K	Gag/Aag		-1		MGI	-	NA	0	-	NA	0	-	NA	0	-	NA	0	-	NA	0	-	NA	0	VAR	62,16	0.207	-	NA	0
2	32770089	C	T	PASS	T	missense_variant	MODERATE	Ttc16	ENSMUSG00000039021	Transcript	ENSMUST00000161089	protein_coding	7/14				906	706	236	E/K	Gag/Aag		-1		MGI	-	NA	0	-	NA	0	-	NA	0	-	NA	0	-	NA	0	-	NA	0	VAR	62,16	0.207	-	NA	0
2	32974822	A	G	PASS	G	downstream_gene_variant	MODIFIER	Slc2a8	ENSMUSG00000026791	Transcript	ENSMUST00000130769	retained_intron										2089	-1		MGI	-	NA	0	-	NA	0	-	NA	0	-	NA	0	-	NA	0	-	NA	0	-	NA	0	-	NA	0
2	32974822	A	G	PASS	G	downstream_gene_variant	MODIFIER	Slc2a8	ENSMUSG00000026791	Transcript	ENSMUST00000195863	protein_coding										1105	-1	cds_end_NF	MGI	-	NA	0	-	NA	0	-	NA	0	-	NA	0	-	NA	0	-	NA	0	-	NA	0	-	NA	0
2	32974822	A	G	PASS	G	intron_variant	MODIFIER	Slc2a8	ENSMUSG00000026791	Transcript	ENSMUST00000153484	protein_coding		7/7									-1		MGI	-	NA	0	-	NA	0	-	NA	0	-	NA	0	-	NA	0	-	NA	0	-	NA	0	-	NA	0
2	32974822	A	G	PASS	G	intron_variant&NMD_transcript_variant	MODIFIER	Slc2a8	ENSMUSG00000026791	Transcript	ENSMUST00000193695	nonsense_mediated_decay		8/8									-1		MGI	-	NA	0	-	NA	0	-	NA	0	-	NA	0	-	NA	0	-	NA	0	-	NA	0	-	NA	0
2	32974822	A	G	PASS	G	intron_variant&non_coding_transcript_variant	MODIFIER	Slc2a8	ENSMUSG00000026791	Transcript	ENSMUST00000191777	retained_intron		5/5									-1		MGI	-	NA	0	-	NA	0	-	NA	0	-	NA	0	-	NA	0	-	NA	0	-	NA	0	-	NA	0
2	32974822	A	G	PASS	G	intron_variant	MODIFIER	Slc2a8	ENSMUSG00000026791	Transcript	ENSMUST00000028129	protein_coding		9/9									-1		MGI	-	NA	0	-	NA	0	-	NA	0	-	NA	0	-	NA	0	-	NA	0	-	NA	0	-	NA	0
2	32974822	A	G	PASS	G	intron_variant&NMD_transcript_variant	MODIFIER	Slc2a8	ENSMUSG00000026791	Transcript	ENSMUST00000194066	nonsense_mediated_decay		5/5									-1		MGI	-	NA	0	-	NA	0	-	NA	0	-	NA	0	-	NA	0	-	NA	0	-	NA	0	-	NA	0
2	33023556	C	T	PASS	T	intron_variant&non_coding_transcript_variant	MODIFIER	Garnl3	ENSMUSG00000038860	Transcript	ENSMUST00000150242	retained_intron		1/2									-1		MGI	-	NA	0	-	NA	0	-	NA	0	-	NA	0	-	NA	0	-	NA	0	-	NA	0	-	NA	0
2	33023556	C	T	PASS	T	intron_variant&NMD_transcript_variant	MODIFIER	Garnl3	ENSMUSG00000038860	Transcript	ENSMUST00000193171	nonsense_mediated_decay		4/7									-1	cds_start_NF	MGI	-	NA	0	-	NA	0	-	NA	0	-	NA	0	-	NA	0	-	NA	0	-	NA	0	-	NA	0
2	33023556	C	T	PASS	T	intron_variant&non_coding_transcript_variant	MODIFIER	Garnl3	ENSMUSG00000038860	Transcript	ENSMUST00000139778	processed_transcript		11/17									-1		MGI	-	NA	0	-	NA	0	-	NA	0	-	NA	0	-	NA	0	-	NA	0	-	NA	0	-	NA	0
2	33023556	C	T	PASS	T	intron_variant	MODIFIER	Garnl3	ENSMUSG00000038860	Transcript	ENSMUST00000049618	protein_coding		11/27									-1		MGI	-	NA	0	-	NA	0	-	NA	0	-	NA	0	-	NA	0	-	NA	0	-	NA	0	-	NA	0
2	33023556	C	T	PASS	T	intron_variant	MODIFIER	Garnl3	ENSMUSG00000038860	Transcript	ENSMUST00000102810	protein_coding		12/28									-1		MGI	-	NA	0	-	NA	0	-	NA	0	-	NA	0	-	NA	0	-	NA	0	-	NA	0	-	NA	0
2	33023556	C	T	PASS	T	intron_variant	MODIFIER	Garnl3	ENSMUSG00000038860	Transcript	ENSMUST00000137381	protein_coding		13/29									-1		MGI	-	NA	0	-	NA	0	-	NA	0	-	NA	0	-	NA	0	-	NA	0	-	NA	0	-	NA	0
2	33567214	G	A	PASS	A	non_coding_transcript_exon_variant&non_coding_transcript_variant	MODIFIER	Lmx1b	ENSMUSG00000038765	Transcript	ENSMUST00000137559	processed_transcript	3/3				418						-1		MGI	-	NA	0	-	NA	0	-	NA	0	-	NA	0	-	NA	0	VAR	20,21	0.444	-	NA	0	-	NA	0
2	33567214	G	A	PASS	A	synonymous_variant	LOW	Lmx1b	ENSMUSG00000038765	Transcript	ENSMUST00000176067	protein_coding	4/8				575	576	192	I	atC/atT		-1	cds_start_NF	MGI	-	NA	0	-	NA	0	-	NA	0	-	NA	0	-	NA	0	VAR	20,21	0.444	-	NA	0	-	NA	0
2	33567214	G	A	PASS	A	synonymous_variant	LOW	Lmx1b	ENSMUSG00000038765	Transcript	ENSMUST00000041730	protein_coding	4/8				606	606	202	I	atC/atT		-1		MGI	-	NA	0	-	NA	0	-	NA	0	-	NA	0	-	NA	0	VAR	20,21	0.444	-	NA	0	-	NA	0
2	34772438	C	T	PASS	T	upstream_gene_variant	MODIFIER	Hspa5	ENSMUSG00000026864	Transcript	ENSMUST00000145466	retained_intron										143	1		MGI	-	NA	0	-	NA	0	-	NA	0	-	NA	0	-	NA	0	-	NA	0	-	NA	0	-	NA	0
2	34772438	C	T	PASS	T	synonymous_variant	LOW	Hspa5	ENSMUSG00000026864	Transcript	ENSMUST00000100171	protein_coding	1/8				344	117	39	T	acC/acT		1		MGI	-	NA	0	-	NA	0	-	NA	0	-	NA	0	-	NA	0	-	NA	0	-	NA	0	-	NA	0
2	34772438	C	T	PASS	T	synonymous_variant	LOW	Hspa5	ENSMUSG00000026864	Transcript	ENSMUST00000028222	protein_coding	2/9				387	117	39	T	acC/acT		1		MGI	-	NA	0	-	NA	0	-	NA	0	-	NA	0	-	NA	0	-	NA	0	-	NA	0	-	NA	0
2	34772438	C	T	PASS	T	upstream_gene_variant	MODIFIER	Hspa5	ENSMUSG00000026864	Transcript	ENSMUST00000129333	retained_intron										2409	1		MGI	-	NA	0	-	NA	0	-	NA	0	-	NA	0	-	NA	0	-	NA	0	-	NA	0	-	NA	0
2	34772438	C	T	PASS	T	upstream_gene_variant	MODIFIER	Hspa5	ENSMUSG00000026864	Transcript	ENSMUST00000155595	retained_intron										1228	1		MGI	-	NA	0	-	NA	0	-	NA	0	-	NA	0	-	NA	0	-	NA	0	-	NA	0	-	NA	0
2	34772438	C	T	PASS	T	synonymous_variant&NMD_transcript_variant	LOW	Hspa5	ENSMUSG00000026864	Transcript	ENSMUST00000137145	nonsense_mediated_decay	2/4				258	117	39	T	acC/acT		1		MGI	-	NA	0	-	NA	0	-	NA	0	-	NA	0	-	NA	0	-	NA	0	-	NA	0	-	NA	0
2	36907116	C	T	PASS	T	upstream_gene_variant	MODIFIER	Gm13440	ENSMUSG00000081591	Transcript	ENSMUST00000121665	processed_pseudogene										1979	1		MGI	-	NA	0	-	NA	0	-	NA	0	-	NA	0	-	NA	0	-	NA	0	VAR	101,23	0.192	-	NA	0
2	36907116	C	T	PASS	T	missense_variant	MODERATE	Olfr354	ENSMUSG00000055088	Transcript	ENSMUST00000068475	protein_coding	1/1				169	169	57	H/Y	Cac/Tac		1		MGI	-	NA	0	-	NA	0	-	NA	0	-	NA	0	-	NA	0	-	NA	0	VAR	101,23	0.192	-	NA	0
2	37105602	A	C	PASS	C	downstream_gene_variant	MODIFIER	Olfr363-ps	ENSMUSG00000068948	Transcript	ENSMUST00000119049	unprocessed_pseudogene										655	-1		MGI	-	NA	0	-	NA	0	-	NA	0	-	NA	0	-	NA	0	-	NA	0	-	NA	0	-	NA	0
2	37105602	A	C	PASS	C	missense_variant	MODERATE	Olfr362	ENSMUSG00000075377	Transcript	ENSMUST00000100144	protein_coding	1/1				47	47	16	L/R	cTt/cGt		-1		MGI	-	NA	0	-	NA	0	-	NA	0	-	NA	0	-	NA	0	-	NA	0	-	NA	0	-	NA	0
2	37483923	G	A	PASS	A	intron_variant	MODIFIER	Rabgap1	ENSMUSG00000035437	Transcript	ENSMUST00000112920	protein_coding		6/25									1		MGI	-	NA	0	-	NA	0	-	NA	0	VAR	77,16	0.173	-	NA	0	-	NA	0	-	NA	0	-	NA	0
2	37483923	G	A	PASS	A	intron_variant	MODIFIER	Rabgap1	ENSMUSG00000035437	Transcript	ENSMUST00000133434	protein_coding		6/10									1	cds_end_NF	MGI	-	NA	0	-	NA	0	-	NA	0	VAR	77,16	0.173	-	NA	0	-	NA	0	-	NA	0	-	NA	0
2	37483923	G	A	PASS	A	intron_variant&NMD_transcript_variant	MODIFIER	Strbp	ENSMUSG00000026915	Transcript	ENSMUST00000183690	nonsense_mediated_decay		18/18									-1		MGI	-	NA	0	-	NA	0	-	NA	0	VAR	77,16	0.173	-	NA	0	-	NA	0	-	NA	0	-	NA	0
2	37483923	G	A	PASS	A	intron_variant	MODIFIER	Rabgap1	ENSMUSG00000035437	Transcript	ENSMUST00000066055	protein_coding		6/18									1		MGI	-	NA	0	-	NA	0	-	NA	0	VAR	77,16	0.173	-	NA	0	-	NA	0	-	NA	0	-	NA	0
2	37483923	G	A	PASS	A	upstream_gene_variant	MODIFIER	Gm17893	ENSMUSG00000107491	Transcript	ENSMUST00000203017	processed_pseudogene										4752	1		MGI	-	NA	0	-	NA	0	-	NA	0	VAR	77,16	0.173	-	NA	0	-	NA	0	-	NA	0	-	NA	0
2	37483923	G	A	PASS	A	intron_variant	MODIFIER	Rabgap1	ENSMUSG00000035437	Transcript	ENSMUST00000061179	protein_coding		6/25									1		MGI	-	NA	0	-	NA	0	-	NA	0	VAR	77,16	0.173	-	NA	0	-	NA	0	-	NA	0	-	NA	0
2	37483923	G	A	PASS	A	intron_variant&non_coding_transcript_variant	MODIFIER	Rabgap1	ENSMUSG00000035437	Transcript	ENSMUST00000153145	retained_intron		6/7									1		MGI	-	NA	0	-	NA	0	-	NA	0	VAR	77,16	0.173	-	NA	0	-	NA	0	-	NA	0	-	NA	0
2	38853844	C	T	PASS	T	intron_variant	MODIFIER	Nr6a1	ENSMUSG00000063972	Transcript	ENSMUST00000076275	protein_coding		3/10									-1		MGI	-	NA	0	-	NA	0	-	NA	0	-	NA	0	-	NA	0	-	NA	0	-	NA	0	-	NA	0
2	38853844	C	T	PASS	T	intron_variant	MODIFIER	Nr6a1	ENSMUSG00000063972	Transcript	ENSMUST00000142130	protein_coding		2/5									-1	cds_end_NF	MGI	-	NA	0	-	NA	0	-	NA	0	-	NA	0	-	NA	0	-	NA	0	-	NA	0	-	NA	0
2	38853844	C	T	PASS	T	intron_variant	MODIFIER	Nr6a1	ENSMUSG00000063972	Transcript	ENSMUST00000112877	protein_coding		4/11									-1		MGI	-	NA	0	-	NA	0	-	NA	0	-	NA	0	-	NA	0	-	NA	0	-	NA	0	-	NA	0
2	38853844	C	T	PASS	T	downstream_gene_variant	MODIFIER	Nr6a1os	ENSMUSG00000085201	Transcript	ENSMUST00000151229	antisense										1474	1		MGI	-	NA	0	-	NA	0	-	NA	0	-	NA	0	-	NA	0	-	NA	0	-	NA	0	-	NA	0
2	38853844	C	T	PASS	T	non_coding_transcript_exon_variant&non_coding_transcript_variant	MODIFIER	Mir181b-2	ENSMUSG00000065578	Transcript	ENSMUST00000083644	miRNA	1/1				15						1		MGI	-	NA	0	-	NA	0	-	NA	0	-	NA	0	-	NA	0	-	NA	0	-	NA	0	-	NA	0
2	38853844	C	T	PASS	T	non_coding_transcript_exon_variant&non_coding_transcript_variant	MODIFIER	Gm44144	ENSMUSG00000107884	Transcript	ENSMUST00000203683	TEC	1/1				1094						-1		MGI	-	NA	0	-	NA	0	-	NA	0	-	NA	0	-	NA	0	-	NA	0	-	NA	0	-	NA	0
2	38853844	C	T	PASS	T	downstream_gene_variant	MODIFIER	Mir181a-2	ENSMUSG00000065423	Transcript	ENSMUST00000083489	miRNA										1034	1		MGI	-	NA	0	-	NA	0	-	NA	0	-	NA	0	-	NA	0	-	NA	0	-	NA	0	-	NA	0
2	39004124	G	A	PASS	A	downstream_gene_variant	MODIFIER	Rpl35	ENSMUSG00000062997	Transcript	ENSMUST00000126246	processed_transcript										488	-1		MGI	-	NA	0	-	NA	0	-	NA	0	-	NA	0	-	NA	0	-	NA	0	-	NA	0	-	NA	0
2	39004124	G	A	PASS	A	downstream_gene_variant	MODIFIER	Wdr38	ENSMUSG00000035295	Transcript	ENSMUST00000124062	processed_transcript										3850	1		MGI	-	NA	0	-	NA	0	-	NA	0	-	NA	0	-	NA	0	-	NA	0	-	NA	0	-	NA	0
2	39004124	G	A	PASS	A	upstream_gene_variant	MODIFIER	Arpc5l	ENSMUSG00000026755	Transcript	ENSMUST00000090993	nonsense_mediated_decay										4033	1		MGI	-	NA	0	-	NA	0	-	NA	0	-	NA	0	-	NA	0	-	NA	0	-	NA	0	-	NA	0
2	39004124	G	A	PASS	A	upstream_gene_variant	MODIFIER	Arpc5l	ENSMUSG00000026755	Transcript	ENSMUST00000112862	protein_coding										3952	1		MGI	-	NA	0	-	NA	0	-	NA	0	-	NA	0	-	NA	0	-	NA	0	-	NA	0	-	NA	0
2	39004124	G	A	PASS	A	downstream_gene_variant	MODIFIER	Wdr38	ENSMUSG00000035295	Transcript	ENSMUST00000112872	protein_coding										2542	1		MGI	-	NA	0	-	NA	0	-	NA	0	-	NA	0	-	NA	0	-	NA	0	-	NA	0	-	NA	0
2	39004124	G	A	PASS	A	upstream_gene_variant	MODIFIER	Arpc5l	ENSMUSG00000026755	Transcript	ENSMUST00000204825	processed_transcript										4017	1		MGI	-	NA	0	-	NA	0	-	NA	0	-	NA	0	-	NA	0	-	NA	0	-	NA	0	-	NA	0
2	39004124	G	A	PASS	A	upstream_gene_variant	MODIFIER	Arpc5l	ENSMUSG00000026755	Transcript	ENSMUST00000141467	processed_transcript										1224	1		MGI	-	NA	0	-	NA	0	-	NA	0	-	NA	0	-	NA	0	-	NA	0	-	NA	0	-	NA	0
2	39004124	G	A	PASS	A	missense_variant	MODERATE	Rpl35	ENSMUSG00000062997	Transcript	ENSMUST00000080861	protein_coding	3/4				743	205	69	L/F	Ctc/Ttc		-1		MGI	-	NA	0	-	NA	0	-	NA	0	-	NA	0	-	NA	0	-	NA	0	-	NA	0	-	NA	0
2	39004124	G	A	PASS	A	non_coding_transcript_exon_variant&non_coding_transcript_variant	MODIFIER	Rpl35	ENSMUSG00000062997	Transcript	ENSMUST00000152441	processed_transcript	2/3				377						-1		MGI	-	NA	0	-	NA	0	-	NA	0	-	NA	0	-	NA	0	-	NA	0	-	NA	0	-	NA	0
2	39004124	G	A	PASS	A	intron_variant&NMD_transcript_variant	MODIFIER	Wdr38	ENSMUSG00000035295	Transcript	ENSMUST00000039535	nonsense_mediated_decay		11/11									1		MGI	-	NA	0	-	NA	0	-	NA	0	-	NA	0	-	NA	0	-	NA	0	-	NA	0	-	NA	0
2	39004914	C	T	PASS	T	intron_variant&non_coding_transcript_variant	MODIFIER	Rpl35	ENSMUSG00000062997	Transcript	ENSMUST00000126246	processed_transcript		1/1									-1		MGI	-	NA	0	-	NA	0	-	NA	0	-	NA	0	-	NA	0	-	NA	0	-	NA	0	-	NA	0
2	39004914	C	T	PASS	T	downstream_gene_variant	MODIFIER	Wdr38	ENSMUSG00000035295	Transcript	ENSMUST00000124062	processed_transcript										4640	1		MGI	-	NA	0	-	NA	0	-	NA	0	-	NA	0	-	NA	0	-	NA	0	-	NA	0	-	NA	0
2	39004914	C	T	PASS	T	upstream_gene_variant	MODIFIER	Arpc5l	ENSMUSG00000026755	Transcript	ENSMUST00000090993	nonsense_mediated_decay										3243	1		MGI	-	NA	0	-	NA	0	-	NA	0	-	NA	0	-	NA	0	-	NA	0	-	NA	0	-	NA	0
2	39004914	C	T	PASS	T	upstream_gene_variant	MODIFIER	Arpc5l	ENSMUSG00000026755	Transcript	ENSMUST00000112862	protein_coding										3162	1		MGI	-	NA	0	-	NA	0	-	NA	0	-	NA	0	-	NA	0	-	NA	0	-	NA	0	-	NA	0
2	39004914	C	T	PASS	T	downstream_gene_variant	MODIFIER	Wdr38	ENSMUSG00000035295	Transcript	ENSMUST00000112872	protein_coding										3332	1		MGI	-	NA	0	-	NA	0	-	NA	0	-	NA	0	-	NA	0	-	NA	0	-	NA	0	-	NA	0
2	39004914	C	T	PASS	T	upstream_gene_variant	MODIFIER	Arpc5l	ENSMUSG00000026755	Transcript	ENSMUST00000204825	processed_transcript										3227	1		MGI	-	NA	0	-	NA	0	-	NA	0	-	NA	0	-	NA	0	-	NA	0	-	NA	0	-	NA	0
2	39004914	C	T	PASS	T	upstream_gene_variant	MODIFIER	Arpc5l	ENSMUSG00000026755	Transcript	ENSMUST00000141467	processed_transcript										434	1		MGI	-	NA	0	-	NA	0	-	NA	0	-	NA	0	-	NA	0	-	NA	0	-	NA	0	-	NA	0
2	39004914	C	T	PASS	T	intron_variant	MODIFIER	Rpl35	ENSMUSG00000062997	Transcript	ENSMUST00000080861	protein_coding		1/3									-1		MGI	-	NA	0	-	NA	0	-	NA	0	-	NA	0	-	NA	0	-	NA	0	-	NA	0	-	NA	0
2	39004914	C	T	PASS	T	non_coding_transcript_exon_variant&non_coding_transcript_variant	MODIFIER	Rpl35	ENSMUSG00000062997	Transcript	ENSMUST00000152441	processed_transcript	1/3				130						-1		MGI	-	NA	0	-	NA	0	-	NA	0	-	NA	0	-	NA	0	-	NA	0	-	NA	0	-	NA	0
2	39004914	C	T	PASS	T	3_prime_UTR_variant&NMD_transcript_variant	MODIFIER	Wdr38	ENSMUSG00000035295	Transcript	ENSMUST00000039535	nonsense_mediated_decay	12/12				1445						1		MGI	-	NA	0	-	NA	0	-	NA	0	-	NA	0	-	NA	0	-	NA	0	-	NA	0	-	NA	0
2	41458430	A	C	PASS	C	intron_variant	MODIFIER	Lrp1b	ENSMUSG00000049252	Transcript	ENSMUST00000203080	protein_coding		2/13									-1	cds_end_NF	MGI	-	NA	0	-	NA	0	-	NA	0	-	NA	0	VAR	91,15	0.151	-	NA	0	-	NA	0	-	NA	0
2	41458430	A	C	PASS	C	splice_region_variant&intron_variant	LOW	Lrp1b	ENSMUSG00000049252	Transcript	ENSMUST00000167270	protein_coding		11/62									-1		MGI	-	NA	0	-	NA	0	-	NA	0	-	NA	0	VAR	91,15	0.151	-	NA	0	-	NA	0	-	NA	0
2	41458430	A	C	PASS	C	splice_region_variant&intron_variant	LOW	Lrp1b	ENSMUSG00000049252	Transcript	ENSMUST00000052550	protein_coding		14/90									-1		MGI	-	NA	0	-	NA	0	-	NA	0	-	NA	0	VAR	91,15	0.151	-	NA	0	-	NA	0	-	NA	0
2	41498237	C	A	PASS	A	intron_variant	MODIFIER	Lrp1b	ENSMUSG00000049252	Transcript	ENSMUST00000203080	protein_coding		2/13									-1	cds_end_NF	MGI	-	NA	0	-	NA	0	-	NA	0	VAR	84,15	0.167	-	NA	0	-	NA	0	-	NA	0	-	NA	0
2	41498237	C	A	PASS	A	missense_variant	MODERATE	Lrp1b	ENSMUSG00000049252	Transcript	ENSMUST00000167270	protein_coding	8/63				1375	1375	459	A/S	Gct/Tct		-1		MGI	-	NA	0	-	NA	0	-	NA	0	VAR	84,15	0.167	-	NA	0	-	NA	0	-	NA	0	-	NA	0
2	41498237	C	A	PASS	A	non_coding_transcript_exon_variant&non_coding_transcript_variant	MODIFIER	Lrp1b	ENSMUSG00000049252	Transcript	ENSMUST00000138700	retained_intron	11/11				1974						-1		MGI	-	NA	0	-	NA	0	-	NA	0	VAR	84,15	0.167	-	NA	0	-	NA	0	-	NA	0	-	NA	0
2	41498237	C	A	PASS	A	missense_variant	MODERATE	Lrp1b	ENSMUSG00000049252	Transcript	ENSMUST00000052550	protein_coding	11/91				2525	1717	573	A/S	Gct/Tct		-1		MGI	-	NA	0	-	NA	0	-	NA	0	VAR	84,15	0.167	-	NA	0	-	NA	0	-	NA	0	-	NA	0
2	41671055	G	A	PASS	A	intron_variant	MODIFIER	Lrp1b	ENSMUSG00000049252	Transcript	ENSMUST00000203080	protein_coding		2/13									-1	cds_end_NF	MGI	-	NA	0	-	NA	0	-	NA	0	-	NA	0	-	NA	0	-	NA	0	-	NA	0	-	NA	0
2	41671055	G	A	PASS	A	stop_gained	HIGH	Lrp1b	ENSMUSG00000049252	Transcript	ENSMUST00000167270	protein_coding	4/63				517	517	173	Q/*	Caa/Taa		-1		MGI	-	NA	0	-	NA	0	-	NA	0	-	NA	0	-	NA	0	-	NA	0	-	NA	0	-	NA	0
2	41671055	G	A	PASS	A	non_coding_transcript_exon_variant&non_coding_transcript_variant	MODIFIER	Lrp1b	ENSMUSG00000049252	Transcript	ENSMUST00000138700	retained_intron	7/11				1116						-1		MGI	-	NA	0	-	NA	0	-	NA	0	-	NA	0	-	NA	0	-	NA	0	-	NA	0	-	NA	0
2	41671055	G	A	PASS	A	stop_gained	HIGH	Lrp1b	ENSMUSG00000049252	Transcript	ENSMUST00000052550	protein_coding	7/91				1667	859	287	Q/*	Caa/Taa		-1		MGI	-	NA	0	-	NA	0	-	NA	0	-	NA	0	-	NA	0	-	NA	0	-	NA	0	-	NA	0
2	44996079	T	C	PASS	C	missense_variant	MODERATE	Zeb2	ENSMUSG00000026872	Transcript	ENSMUST00000200844	protein_coding	7/9				3010	2761	921	T/A	Acc/Gcc		-1		MGI	-	NA	0	-	NA	0	-	NA	0	-	NA	0	-	NA	0	-	NA	0	-	NA	0	-	NA	0
2	44996079	T	C	PASS	C	missense_variant	MODERATE	Zeb2	ENSMUSG00000026872	Transcript	ENSMUST00000028229	protein_coding	8/10				3070	2965	989	T/A	Acc/Gcc		-1		MGI	-	NA	0	-	NA	0	-	NA	0	-	NA	0	-	NA	0	-	NA	0	-	NA	0	-	NA	0
2	44996079	T	C	PASS	C	missense_variant	MODERATE	Zeb2	ENSMUSG00000026872	Transcript	ENSMUST00000068415	protein_coding	8/10				3359	2833	945	T/A	Acc/Gcc		-1		MGI	-	NA	0	-	NA	0	-	NA	0	-	NA	0	-	NA	0	-	NA	0	-	NA	0	-	NA	0
2	44996079	T	C	PASS	C	missense_variant	MODERATE	Zeb2	ENSMUSG00000026872	Transcript	ENSMUST00000176438	protein_coding	9/11				3368	2833	945	T/A	Acc/Gcc		-1		MGI	-	NA	0	-	NA	0	-	NA	0	-	NA	0	-	NA	0	-	NA	0	-	NA	0	-	NA	0
2	44996079	T	C	PASS	C	intron_variant	MODIFIER	Zeb2	ENSMUSG00000026872	Transcript	ENSMUST00000176732	protein_coding		5/5									-1		MGI	-	NA	0	-	NA	0	-	NA	0	-	NA	0	-	NA	0	-	NA	0	-	NA	0	-	NA	0
2	44996079	T	C	PASS	C	downstream_gene_variant	MODIFIER	Zeb2	ENSMUSG00000026872	Transcript	ENSMUST00000201804	protein_coding										726	-1	cds_end_NF	MGI	-	NA	0	-	NA	0	-	NA	0	-	NA	0	-	NA	0	-	NA	0	-	NA	0	-	NA	0
2	44996079	T	C	PASS	C	missense_variant	MODERATE	Zeb2	ENSMUSG00000026872	Transcript	ENSMUST00000177302	protein_coding	7/9				3033	2833	945	T/A	Acc/Gcc		-1		MGI	-	NA	0	-	NA	0	-	NA	0	-	NA	0	-	NA	0	-	NA	0	-	NA	0	-	NA	0
2	44996079	T	C	PASS	C	missense_variant	MODERATE	Zeb2	ENSMUSG00000026872	Transcript	ENSMUST00000076836	protein_coding	8/10				2967	2830	944	T/A	Acc/Gcc		-1		MGI	-	NA	0	-	NA	0	-	NA	0	-	NA	0	-	NA	0	-	NA	0	-	NA	0	-	NA	0
2	45109993	G	A	PASS	A	intron_variant	MODIFIER	Zeb2	ENSMUSG00000026872	Transcript	ENSMUST00000200844	protein_coding		2/8									-1		MGI	-	NA	0	-	NA	0	-	NA	0	-	NA	0	-	NA	0	-	NA	0	-	NA	0	-	NA	0
2	45109993	G	A	PASS	A	upstream_gene_variant	MODIFIER	Gm27404	ENSMUSG00000099117	Transcript	ENSMUST00000184656	misc_RNA										3320	1		MGI	-	NA	0	-	NA	0	-	NA	0	-	NA	0	-	NA	0	-	NA	0	-	NA	0	-	NA	0
2	45109993	G	A	PASS	A	upstream_gene_variant	MODIFIER	Gm27645	ENSMUSG00000098367	Transcript	ENSMUST00000183348	misc_RNA										3915	1		MGI	-	NA	0	-	NA	0	-	NA	0	-	NA	0	-	NA	0	-	NA	0	-	NA	0	-	NA	0
2	45109993	G	A	PASS	A	non_coding_transcript_exon_variant&non_coding_transcript_variant	MODIFIER	Zeb2	ENSMUSG00000026872	Transcript	ENSMUST00000123037	retained_intron	2/2				344						-1		MGI	-	NA	0	-	NA	0	-	NA	0	-	NA	0	-	NA	0	-	NA	0	-	NA	0	-	NA	0
2	45109993	G	A	PASS	A	intron_variant	MODIFIER	Zeb2	ENSMUSG00000026872	Transcript	ENSMUST00000176438	protein_coding		3/10									-1		MGI	-	NA	0	-	NA	0	-	NA	0	-	NA	0	-	NA	0	-	NA	0	-	NA	0	-	NA	0
2	45109993	G	A	PASS	A	upstream_gene_variant	MODIFIER	Gm27676	ENSMUSG00000098654	Transcript	ENSMUST00000183669	misc_RNA										2495	1		MGI	-	NA	0	-	NA	0	-	NA	0	-	NA	0	-	NA	0	-	NA	0	-	NA	0	-	NA	0
2	45109993	G	A	PASS	A	upstream_gene_variant	MODIFIER	Gm27761	ENSMUSG00000098566	Transcript	ENSMUST00000184091	misc_RNA										1178	1		MGI	-	NA	0	-	NA	0	-	NA	0	-	NA	0	-	NA	0	-	NA	0	-	NA	0	-	NA	0
2	45109993	G	A	PASS	A	downstream_gene_variant	MODIFIER	Zeb2	ENSMUSG00000026872	Transcript	ENSMUST00000126743	processed_transcript										96	-1		MGI	-	NA	0	-	NA	0	-	NA	0	-	NA	0	-	NA	0	-	NA	0	-	NA	0	-	NA	0
2	45109993	G	A	PASS	A	intron_variant	MODIFIER	Zeb2	ENSMUSG00000026872	Transcript	ENSMUST00000076836	protein_coding		2/9									-1		MGI	-	NA	0	-	NA	0	-	NA	0	-	NA	0	-	NA	0	-	NA	0	-	NA	0	-	NA	0
2	45109993	G	A	PASS	A	intron_variant&non_coding_transcript_variant	MODIFIER	Zeb2	ENSMUSG00000026872	Transcript	ENSMUST00000202371	retained_intron		2/2									-1		MGI	-	NA	0	-	NA	0	-	NA	0	-	NA	0	-	NA	0	-	NA	0	-	NA	0	-	NA	0
2	45109993	G	A	PASS	A	intron_variant	MODIFIER	Zeb2	ENSMUSG00000026872	Transcript	ENSMUST00000153561	protein_coding		2/2									-1		MGI	-	NA	0	-	NA	0	-	NA	0	-	NA	0	-	NA	0	-	NA	0	-	NA	0	-	NA	0
2	45109993	G	A	PASS	A	upstream_gene_variant	MODIFIER	Zeb2os	ENSMUSG00000052248	Transcript	ENSMUST00000130827	antisense										2267	1		MGI	-	NA	0	-	NA	0	-	NA	0	-	NA	0	-	NA	0	-	NA	0	-	NA	0	-	NA	0
2	45109993	G	A	PASS	A	intron_variant	MODIFIER	Zeb2	ENSMUSG00000026872	Transcript	ENSMUST00000176732	protein_coding		2/5									-1		MGI	-	NA	0	-	NA	0	-	NA	0	-	NA	0	-	NA	0	-	NA	0	-	NA	0	-	NA	0
2	45109993	G	A	PASS	A	intron_variant&non_coding_transcript_variant	MODIFIER	Zeb2	ENSMUSG00000026872	Transcript	ENSMUST00000124942	processed_transcript		2/2									-1		MGI	-	NA	0	-	NA	0	-	NA	0	-	NA	0	-	NA	0	-	NA	0	-	NA	0	-	NA	0
2	45109993	G	A	PASS	A	intron_variant&non_coding_transcript_variant	MODIFIER	Zeb2	ENSMUSG00000026872	Transcript	ENSMUST00000145529	retained_intron		3/3									-1		MGI	-	NA	0	-	NA	0	-	NA	0	-	NA	0	-	NA	0	-	NA	0	-	NA	0	-	NA	0
2	45109993	G	A	PASS	A	intron_variant	MODIFIER	Zeb2	ENSMUSG00000026872	Transcript	ENSMUST00000177302	protein_coding		1/8									-1		MGI	-	NA	0	-	NA	0	-	NA	0	-	NA	0	-	NA	0	-	NA	0	-	NA	0	-	NA	0
2	45109993	G	A	PASS	A	intron_variant	MODIFIER	Zeb2	ENSMUSG00000026872	Transcript	ENSMUST00000028229	protein_coding		2/9									-1		MGI	-	NA	0	-	NA	0	-	NA	0	-	NA	0	-	NA	0	-	NA	0	-	NA	0	-	NA	0
2	45109993	G	A	PASS	A	intron_variant	MODIFIER	Zeb2	ENSMUSG00000026872	Transcript	ENSMUST00000201490	protein_coding		2/2									-1	cds_end_NF	MGI	-	NA	0	-	NA	0	-	NA	0	-	NA	0	-	NA	0	-	NA	0	-	NA	0	-	NA	0
2	45109993	G	A	PASS	A	intron_variant	MODIFIER	Zeb2	ENSMUSG00000026872	Transcript	ENSMUST00000201623	protein_coding		2/4									-1	cds_end_NF	MGI	-	NA	0	-	NA	0	-	NA	0	-	NA	0	-	NA	0	-	NA	0	-	NA	0	-	NA	0
2	45109993	G	A	PASS	A	intron_variant&non_coding_transcript_variant	MODIFIER	Zeb2	ENSMUSG00000026872	Transcript	ENSMUST00000201982	processed_transcript		2/2									-1		MGI	-	NA	0	-	NA	0	-	NA	0	-	NA	0	-	NA	0	-	NA	0	-	NA	0	-	NA	0
2	45109993	G	A	PASS	A	intron_variant	MODIFIER	Zeb2	ENSMUSG00000026872	Transcript	ENSMUST00000068415	protein_coding		2/9									-1		MGI	-	NA	0	-	NA	0	-	NA	0	-	NA	0	-	NA	0	-	NA	0	-	NA	0	-	NA	0
2	45109993	G	A	PASS	A	intron_variant	MODIFIER	Zeb2	ENSMUSG00000026872	Transcript	ENSMUST00000202935	protein_coding		2/3									-1	cds_end_NF	MGI	-	NA	0	-	NA	0	-	NA	0	-	NA	0	-	NA	0	-	NA	0	-	NA	0	-	NA	0
2	45109993	G	A	PASS	A	intron_variant	MODIFIER	Zeb2	ENSMUSG00000026872	Transcript	ENSMUST00000201211	protein_coding		1/3									-1	cds_end_NF	MGI	-	NA	0	-	NA	0	-	NA	0	-	NA	0	-	NA	0	-	NA	0	-	NA	0	-	NA	0
2	45109993	G	A	PASS	A	intron_variant&non_coding_transcript_variant	MODIFIER	Zeb2	ENSMUSG00000026872	Transcript	ENSMUST00000131635	processed_transcript		2/4									-1		MGI	-	NA	0	-	NA	0	-	NA	0	-	NA	0	-	NA	0	-	NA	0	-	NA	0	-	NA	0
2	45109993	G	A	PASS	A	intron_variant	MODIFIER	Zeb2	ENSMUSG00000026872	Transcript	ENSMUST00000201969	protein_coding		2/4									-1	cds_end_NF	MGI	-	NA	0	-	NA	0	-	NA	0	-	NA	0	-	NA	0	-	NA	0	-	NA	0	-	NA	0
2	45109993	G	A	PASS	A	intron_variant&non_coding_transcript_variant	MODIFIER	Zeb2	ENSMUSG00000026872	Transcript	ENSMUST00000202345	processed_transcript		2/2									-1		MGI	-	NA	0	-	NA	0	-	NA	0	-	NA	0	-	NA	0	-	NA	0	-	NA	0	-	NA	0
2	45109993	G	A	PASS	A	intron_variant	MODIFIER	Zeb2	ENSMUSG00000026872	Transcript	ENSMUST00000202187	protein_coding		2/2									-1	cds_end_NF	MGI	-	NA	0	-	NA	0	-	NA	0	-	NA	0	-	NA	0	-	NA	0	-	NA	0	-	NA	0
2	45109993	G	A	PASS	A	intron_variant&non_coding_transcript_variant	MODIFIER	Zeb2	ENSMUSG00000026872	Transcript	ENSMUST00000152232	processed_transcript		2/2									-1		MGI	-	NA	0	-	NA	0	-	NA	0	-	NA	0	-	NA	0	-	NA	0	-	NA	0	-	NA	0
2	45109993	G	A	PASS	A	intron_variant&non_coding_transcript_variant	MODIFIER	Zeb2	ENSMUSG00000026872	Transcript	ENSMUST00000201298	processed_transcript		1/1									-1		MGI	-	NA	0	-	NA	0	-	NA	0	-	NA	0	-	NA	0	-	NA	0	-	NA	0	-	NA	0
2	45109993	G	A	PASS	A	upstream_gene_variant	MODIFIER	Zeb2os	ENSMUSG00000052248	Transcript	ENSMUST00000127150	antisense										1145	1		MGI	-	NA	0	-	NA	0	-	NA	0	-	NA	0	-	NA	0	-	NA	0	-	NA	0	-	NA	0
2	45109993	G	A	PASS	A	intron_variant	MODIFIER	Zeb2	ENSMUSG00000026872	Transcript	ENSMUST00000201804	protein_coding		2/7									-1	cds_end_NF	MGI	-	NA	0	-	NA	0	-	NA	0	-	NA	0	-	NA	0	-	NA	0	-	NA	0	-	NA	0
2	45109993	G	A	PASS	A	intron_variant	MODIFIER	Zeb2	ENSMUSG00000026872	Transcript	ENSMUST00000127520	protein_coding		3/3									-1	cds_end_NF	MGI	-	NA	0	-	NA	0	-	NA	0	-	NA	0	-	NA	0	-	NA	0	-	NA	0	-	NA	0
2	45110024	C	T	PASS	T	missense_variant	MODERATE	Zeb2	ENSMUSG00000026872	Transcript	ENSMUST00000200844	protein_coding	2/9				314	65	22	R/K	aGg/aAg		-1		MGI	-	NA	0	VAR	105,18	0.161	-	NA	0	-	NA	0	-	NA	0	-	NA	0	-	NA	0	-	NA	0
2	45110024	C	T	PASS	T	upstream_gene_variant	MODIFIER	Gm27404	ENSMUSG00000099117	Transcript	ENSMUST00000184656	misc_RNA										3289	1		MGI	-	NA	0	VAR	105,18	0.161	-	NA	0	-	NA	0	-	NA	0	-	NA	0	-	NA	0	-	NA	0
2	45110024	C	T	PASS	T	upstream_gene_variant	MODIFIER	Gm27645	ENSMUSG00000098367	Transcript	ENSMUST00000183348	misc_RNA										3884	1		MGI	-	NA	0	VAR	105,18	0.161	-	NA	0	-	NA	0	-	NA	0	-	NA	0	-	NA	0	-	NA	0
2	45110024	C	T	PASS	T	non_coding_transcript_exon_variant&non_coding_transcript_variant	MODIFIER	Zeb2	ENSMUSG00000026872	Transcript	ENSMUST00000123037	retained_intron	2/2				313						-1		MGI	-	NA	0	VAR	105,18	0.161	-	NA	0	-	NA	0	-	NA	0	-	NA	0	-	NA	0	-	NA	0
2	45110024	C	T	PASS	T	missense_variant	MODERATE	Zeb2	ENSMUSG00000026872	Transcript	ENSMUST00000176438	protein_coding	3/11				600	65	22	R/K	aGg/aAg		-1		MGI	-	NA	0	VAR	105,18	0.161	-	NA	0	-	NA	0	-	NA	0	-	NA	0	-	NA	0	-	NA	0
2	45110024	C	T	PASS	T	upstream_gene_variant	MODIFIER	Gm27676	ENSMUSG00000098654	Transcript	ENSMUST00000183669	misc_RNA										2464	1		MGI	-	NA	0	VAR	105,18	0.161	-	NA	0	-	NA	0	-	NA	0	-	NA	0	-	NA	0	-	NA	0
2	45110024	C	T	PASS	T	upstream_gene_variant	MODIFIER	Gm27761	ENSMUSG00000098566	Transcript	ENSMUST00000184091	misc_RNA										1147	1		MGI	-	NA	0	VAR	105,18	0.161	-	NA	0	-	NA	0	-	NA	0	-	NA	0	-	NA	0	-	NA	0
2	45110024	C	T	PASS	T	downstream_gene_variant	MODIFIER	Zeb2	ENSMUSG00000026872	Transcript	ENSMUST00000126743	processed_transcript										65	-1		MGI	-	NA	0	VAR	105,18	0.161	-	NA	0	-	NA	0	-	NA	0	-	NA	0	-	NA	0	-	NA	0
2	45110024	C	T	PASS	T	missense_variant	MODERATE	Zeb2	ENSMUSG00000026872	Transcript	ENSMUST00000076836	protein_coding	2/10				202	65	22	R/K	aGg/aAg		-1		MGI	-	NA	0	VAR	105,18	0.161	-	NA	0	-	NA	0	-	NA	0	-	NA	0	-	NA	0	-	NA	0
2	45110024	C	T	PASS	T	non_coding_transcript_exon_variant&non_coding_transcript_variant	MODIFIER	Zeb2	ENSMUSG00000026872	Transcript	ENSMUST00000202371	retained_intron	2/3				401						-1		MGI	-	NA	0	VAR	105,18	0.161	-	NA	0	-	NA	0	-	NA	0	-	NA	0	-	NA	0	-	NA	0
2	45110024	C	T	PASS	T	missense_variant	MODERATE	Zeb2	ENSMUSG00000026872	Transcript	ENSMUST00000153561	protein_coding	2/3				447	65	22	R/K	aGg/aAg		-1		MGI	-	NA	0	VAR	105,18	0.161	-	NA	0	-	NA	0	-	NA	0	-	NA	0	-	NA	0	-	NA	0
2	45110024	C	T	PASS	T	upstream_gene_variant	MODIFIER	Zeb2os	ENSMUSG00000052248	Transcript	ENSMUST00000130827	antisense										2236	1		MGI	-	NA	0	VAR	105,18	0.161	-	NA	0	-	NA	0	-	NA	0	-	NA	0	-	NA	0	-	NA	0
2	45110024	C	T	PASS	T	missense_variant	MODERATE	Zeb2	ENSMUSG00000026872	Transcript	ENSMUST00000176732	protein_coding	2/6				297	65	22	R/K	aGg/aAg		-1		MGI	-	NA	0	VAR	105,18	0.161	-	NA	0	-	NA	0	-	NA	0	-	NA	0	-	NA	0	-	NA	0
2	45110024	C	T	PASS	T	non_coding_transcript_exon_variant&non_coding_transcript_variant	MODIFIER	Zeb2	ENSMUSG00000026872	Transcript	ENSMUST00000124942	processed_transcript	2/3				528						-1		MGI	-	NA	0	VAR	105,18	0.161	-	NA	0	-	NA	0	-	NA	0	-	NA	0	-	NA	0	-	NA	0
2	45110024	C	T	PASS	T	non_coding_transcript_exon_variant&non_coding_transcript_variant	MODIFIER	Zeb2	ENSMUSG00000026872	Transcript	ENSMUST00000145529	retained_intron	3/4				708						-1		MGI	-	NA	0	VAR	105,18	0.161	-	NA	0	-	NA	0	-	NA	0	-	NA	0	-	NA	0	-	NA	0
2	45110024	C	T	PASS	T	missense_variant	MODERATE	Zeb2	ENSMUSG00000026872	Transcript	ENSMUST00000177302	protein_coding	1/9				265	65	22	R/K	aGg/aAg		-1		MGI	-	NA	0	VAR	105,18	0.161	-	NA	0	-	NA	0	-	NA	0	-	NA	0	-	NA	0	-	NA	0
2	45110024	C	T	PASS	T	missense_variant	MODERATE	Zeb2	ENSMUSG00000026872	Transcript	ENSMUST00000028229	protein_coding	2/10				302	197	66	R/K	aGg/aAg		-1		MGI	-	NA	0	VAR	105,18	0.161	-	NA	0	-	NA	0	-	NA	0	-	NA	0	-	NA	0	-	NA	0
2	45110024	C	T	PASS	T	missense_variant	MODERATE	Zeb2	ENSMUSG00000026872	Transcript	ENSMUST00000201490	protein_coding	2/3				409	197	66	R/K	aGg/aAg		-1	cds_end_NF	MGI	-	NA	0	VAR	105,18	0.161	-	NA	0	-	NA	0	-	NA	0	-	NA	0	-	NA	0	-	NA	0
2	45110024	C	T	PASS	T	missense_variant	MODERATE	Zeb2	ENSMUSG00000026872	Transcript	ENSMUST00000201623	protein_coding	2/5				289	65	22	R/K	aGg/aAg		-1	cds_end_NF	MGI	-	NA	0	VAR	105,18	0.161	-	NA	0	-	NA	0	-	NA	0	-	NA	0	-	NA	0	-	NA	0
2	45110024	C	T	PASS	T	non_coding_transcript_exon_variant&non_coding_transcript_variant	MODIFIER	Zeb2	ENSMUSG00000026872	Transcript	ENSMUST00000201982	processed_transcript	2/3				147						-1		MGI	-	NA	0	VAR	105,18	0.161	-	NA	0	-	NA	0	-	NA	0	-	NA	0	-	NA	0	-	NA	0
2	45110024	C	T	PASS	T	missense_variant	MODERATE	Zeb2	ENSMUSG00000026872	Transcript	ENSMUST00000068415	protein_coding	2/10				591	65	22	R/K	aGg/aAg		-1		MGI	-	NA	0	VAR	105,18	0.161	-	NA	0	-	NA	0	-	NA	0	-	NA	0	-	NA	0	-	NA	0
2	45110024	C	T	PASS	T	missense_variant	MODERATE	Zeb2	ENSMUSG00000026872	Transcript	ENSMUST00000202935	protein_coding	2/4				167	65	22	R/K	aGg/aAg		-1	cds_end_NF	MGI	-	NA	0	VAR	105,18	0.161	-	NA	0	-	NA	0	-	NA	0	-	NA	0	-	NA	0	-	NA	0
2	45110024	C	T	PASS	T	missense_variant	MODERATE	Zeb2	ENSMUSG00000026872	Transcript	ENSMUST00000201211	protein_coding	1/4				221	65	22	R/K	aGg/aAg		-1	cds_end_NF	MGI	-	NA	0	VAR	105,18	0.161	-	NA	0	-	NA	0	-	NA	0	-	NA	0	-	NA	0	-	NA	0
2	45110024	C	T	PASS	T	non_coding_transcript_exon_variant&non_coding_transcript_variant	MODIFIER	Zeb2	ENSMUSG00000026872	Transcript	ENSMUST00000131635	processed_transcript	2/5				191						-1		MGI	-	NA	0	VAR	105,18	0.161	-	NA	0	-	NA	0	-	NA	0	-	NA	0	-	NA	0	-	NA	0
2	45110024	C	T	PASS	T	missense_variant	MODERATE	Zeb2	ENSMUSG00000026872	Transcript	ENSMUST00000201969	protein_coding	2/5				271	65	22	R/K	aGg/aAg		-1	cds_end_NF	MGI	-	NA	0	VAR	105,18	0.161	-	NA	0	-	NA	0	-	NA	0	-	NA	0	-	NA	0	-	NA	0
2	45110024	C	T	PASS	T	non_coding_transcript_exon_variant&non_coding_transcript_variant	MODIFIER	Zeb2	ENSMUSG00000026872	Transcript	ENSMUST00000202345	processed_transcript	2/3				271						-1		MGI	-	NA	0	VAR	105,18	0.161	-	NA	0	-	NA	0	-	NA	0	-	NA	0	-	NA	0	-	NA	0
2	45110024	C	T	PASS	T	missense_variant	MODERATE	Zeb2	ENSMUSG00000026872	Transcript	ENSMUST00000202187	protein_coding	2/3				341	65	22	R/K	aGg/aAg		-1	cds_end_NF	MGI	-	NA	0	VAR	105,18	0.161	-	NA	0	-	NA	0	-	NA	0	-	NA	0	-	NA	0	-	NA	0
2	45110024	C	T	PASS	T	non_coding_transcript_exon_variant&non_coding_transcript_variant	MODIFIER	Zeb2	ENSMUSG00000026872	Transcript	ENSMUST00000152232	processed_transcript	2/3				229						-1		MGI	-	NA	0	VAR	105,18	0.161	-	NA	0	-	NA	0	-	NA	0	-	NA	0	-	NA	0	-	NA	0
2	45110024	C	T	PASS	T	non_coding_transcript_exon_variant&non_coding_transcript_variant	MODIFIER	Zeb2	ENSMUSG00000026872	Transcript	ENSMUST00000201298	processed_transcript	1/2				53						-1		MGI	-	NA	0	VAR	105,18	0.161	-	NA	0	-	NA	0	-	NA	0	-	NA	0	-	NA	0	-	NA	0
2	45110024	C	T	PASS	T	upstream_gene_variant	MODIFIER	Zeb2os	ENSMUSG00000052248	Transcript	ENSMUST00000127150	antisense										1114	1		MGI	-	NA	0	VAR	105,18	0.161	-	NA	0	-	NA	0	-	NA	0	-	NA	0	-	NA	0	-	NA	0
2	45110024	C	T	PASS	T	missense_variant	MODERATE	Zeb2	ENSMUSG00000026872	Transcript	ENSMUST00000201804	protein_coding	2/8				194	152	51	R/K	aGg/aAg		-1	cds_end_NF	MGI	-	NA	0	VAR	105,18	0.161	-	NA	0	-	NA	0	-	NA	0	-	NA	0	-	NA	0	-	NA	0
2	45110024	C	T	PASS	T	missense_variant	MODERATE	Zeb2	ENSMUSG00000026872	Transcript	ENSMUST00000127520	protein_coding	3/4				453	65	22	R/K	aGg/aAg		-1	cds_end_NF	MGI	-	NA	0	VAR	105,18	0.161	-	NA	0	-	NA	0	-	NA	0	-	NA	0	-	NA	0	-	NA	0
2	49278653	G	A	PASS	A	upstream_gene_variant	MODIFIER	Mbd5	ENSMUSG00000036792	Transcript	ENSMUST00000196045	nonsense_mediated_decay										821	1	cds_start_NF	MGI	-	NA	0	-	NA	0	-	NA	0	VAR	64,14	0.156	-	NA	0	-	NA	0	-	NA	0	-	NA	0
2	49278653	G	A	PASS	A	intron_variant	MODIFIER	Mbd5	ENSMUSG00000036792	Transcript	ENSMUST00000122841	protein_coding		3/5									1	cds_start_NF	MGI	-	NA	0	-	NA	0	-	NA	0	VAR	64,14	0.156	-	NA	0	-	NA	0	-	NA	0	-	NA	0
2	49278653	G	A	PASS	A	missense_variant	MODERATE	Mbd5	ENSMUSG00000036792	Transcript	ENSMUST00000112754	protein_coding	12/15				4113	3145	1049	E/K	Gaa/Aaa		1		MGI	-	NA	0	-	NA	0	-	NA	0	VAR	64,14	0.156	-	NA	0	-	NA	0	-	NA	0	-	NA	0
2	49278653	G	A	PASS	A	missense_variant	MODERATE	Mbd5	ENSMUSG00000036792	Transcript	ENSMUST00000047413	protein_coding	7/10				3960	3835	1279	E/K	Gaa/Aaa		1		MGI	-	NA	0	-	NA	0	-	NA	0	VAR	64,14	0.156	-	NA	0	-	NA	0	-	NA	0	-	NA	0
2	49278653	G	A	PASS	A	upstream_gene_variant	MODIFIER	Mbd5	ENSMUSG00000036792	Transcript	ENSMUST00000196831	protein_coding										970	1	cds_start_NF	MGI	-	NA	0	-	NA	0	-	NA	0	VAR	64,14	0.156	-	NA	0	-	NA	0	-	NA	0	-	NA	0
2	49278653	G	A	PASS	A	upstream_gene_variant	MODIFIER	Mbd5	ENSMUSG00000036792	Transcript	ENSMUST00000197712	nonsense_mediated_decay										822	1	cds_start_NF	MGI	-	NA	0	-	NA	0	-	NA	0	VAR	64,14	0.156	-	NA	0	-	NA	0	-	NA	0	-	NA	0
2	49278653	G	A	PASS	A	intron_variant&NMD_transcript_variant	MODIFIER	Mbd5	ENSMUSG00000036792	Transcript	ENSMUST00000132717	nonsense_mediated_decay		2/5									1	cds_start_NF	MGI	-	NA	0	-	NA	0	-	NA	0	VAR	64,14	0.156	-	NA	0	-	NA	0	-	NA	0	-	NA	0
2	49513337	C	T	PASS	T	missense_variant	MODERATE	Epc2	ENSMUSG00000069495	Transcript	ENSMUST00000092123	protein_coding	3/14				756	436	146	L/F	Ctt/Ttt		1		MGI	-	NA	0	-	NA	0	-	NA	0	-	NA	0	-	NA	0	-	NA	0	-	NA	0	-	NA	0
2	49545822	C	T	PASS	T	stop_gained	HIGH	Epc2	ENSMUSG00000069495	Transcript	ENSMUST00000092123	protein_coding	11/14				2157	1837	613	Q/*	Cag/Tag		1		MGI	-	NA	0	-	NA	0	-	NA	0	-	NA	0	-	NA	0	-	NA	0	-	NA	0	-	NA	0
2	49700989	G	A	PASS	A	missense_variant	MODERATE	Kif5c	ENSMUSG00000026764	Transcript	ENSMUST00000146247	protein_coding	2/7				60	60	20	M/I	atG/atA		1	cds_start_NF&cds_end_NF	MGI	-	NA	0	-	NA	0	-	NA	0	-	NA	0	-	NA	0	-	NA	0	-	NA	0	VAR	81,16	0.145
2	49700989	G	A	PASS	A	missense_variant	MODERATE	Kif5c	ENSMUSG00000026764	Transcript	ENSMUST00000028102	protein_coding	10/26				1216	852	284	M/I	atG/atA		1		MGI	-	NA	0	-	NA	0	-	NA	0	-	NA	0	-	NA	0	-	NA	0	-	NA	0	VAR	81,16	0.145
2	53126912	A	G	PASS	G	synonymous_variant	LOW	Fmnl2	ENSMUSG00000036053	Transcript	ENSMUST00000049483	protein_coding	25/27				3377	3102	1034	R	cgA/cgG		1		MGI	-	NA	0	-	NA	0	-	NA	0	-	NA	0	-	NA	0	-	NA	0	-	NA	0	-	NA	0
2	53126912	A	G	PASS	G	synonymous_variant	LOW	Fmnl2	ENSMUSG00000036053	Transcript	ENSMUST00000090952	protein_coding	25/26				3385	3102	1034	R	cgA/cgG		1		MGI	-	NA	0	-	NA	0	-	NA	0	-	NA	0	-	NA	0	-	NA	0	-	NA	0	-	NA	0
2	53126912	A	G	PASS	G	synonymous_variant	LOW	Fmnl2	ENSMUSG00000036053	Transcript	ENSMUST00000050719	protein_coding	26/27				3275	3000	1000	R	cgA/cgG		1		MGI	-	NA	0	-	NA	0	-	NA	0	-	NA	0	-	NA	0	-	NA	0	-	NA	0	-	NA	0
2	53126912	A	G	PASS	G	synonymous_variant	LOW	Fmnl2	ENSMUSG00000036053	Transcript	ENSMUST00000155586	protein_coding	5/7				552	552	184	R	cgA/cgG		1	cds_start_NF	MGI	-	NA	0	-	NA	0	-	NA	0	-	NA	0	-	NA	0	-	NA	0	-	NA	0	-	NA	0
2	53126912	A	G	PASS	G	synonymous_variant	LOW	Fmnl2	ENSMUSG00000036053	Transcript	ENSMUST00000134459	protein_coding	2/4				150	150	50	R	cgA/cgG		1	cds_start_NF	MGI	-	NA	0	-	NA	0	-	NA	0	-	NA	0	-	NA	0	-	NA	0	-	NA	0	-	NA	0
2	53126912	A	G	PASS	G	synonymous_variant	LOW	Fmnl2	ENSMUSG00000036053	Transcript	ENSMUST00000127122	protein_coding	10/12				1265	1266	422	R	cgA/cgG		1	cds_start_NF	MGI	-	NA	0	-	NA	0	-	NA	0	-	NA	0	-	NA	0	-	NA	0	-	NA	0	-	NA	0
2	55594723	T	G	PASS	G	intron_variant	MODIFIER	Kcnj3	ENSMUSG00000026824	Transcript	ENSMUST00000067101	protein_coding		3/3									1		MGI	-	NA	0	-	NA	0	-	NA	0	-	NA	0	-	NA	0	VAR	28,17	0.381	-	NA	0	-	NA	0
2	55594723	T	G	PASS	G	intron_variant	MODIFIER	Kcnj3	ENSMUSG00000026824	Transcript	ENSMUST00000112633	protein_coding		2/2									1		MGI	-	NA	0	-	NA	0	-	NA	0	-	NA	0	-	NA	0	VAR	28,17	0.381	-	NA	0	-	NA	0
2	55594723	T	G	PASS	G	intron_variant	MODIFIER	Kcnj3	ENSMUSG00000026824	Transcript	ENSMUST00000112632	protein_coding		1/1									1		MGI	-	NA	0	-	NA	0	-	NA	0	-	NA	0	-	NA	0	VAR	28,17	0.381	-	NA	0	-	NA	0
2	57999673	G	A	PASS	A	non_coding_transcript_exon_variant&non_coding_transcript_variant	MODIFIER	Galnt5	ENSMUSG00000026828	Transcript	ENSMUST00000144671	processed_transcript	1/11				1790						1		MGI	-	NA	0	-	NA	0	-	NA	0	-	NA	0	VAR	90,6	0.072	-	NA	0	-	NA	0	-	NA	0
2	57999673	G	A	PASS	A	synonymous_variant	LOW	Galnt5	ENSMUSG00000026828	Transcript	ENSMUST00000112616	protein_coding	1/10				1790	1284	428	P	ccG/ccA		1		MGI	-	NA	0	-	NA	0	-	NA	0	-	NA	0	VAR	90,6	0.072	-	NA	0	-	NA	0	-	NA	0
2	57999673	G	A	PASS	A	synonymous_variant	LOW	Galnt5	ENSMUSG00000026828	Transcript	ENSMUST00000166729	protein_coding	1/11				1790	1284	428	P	ccG/ccA		1		MGI	-	NA	0	-	NA	0	-	NA	0	-	NA	0	VAR	90,6	0.072	-	NA	0	-	NA	0	-	NA	0
2	58038817	T	C	PASS	C	non_coding_transcript_exon_variant&non_coding_transcript_variant	MODIFIER	Galnt5	ENSMUSG00000026828	Transcript	ENSMUST00000144671	processed_transcript	10/11				3164						1		MGI	-	NA	0	-	NA	0	-	NA	0	-	NA	0	-	NA	0	-	NA	0	-	NA	0	-	NA	0
2	58038817	T	C	PASS	C	synonymous_variant	LOW	Galnt5	ENSMUSG00000026828	Transcript	ENSMUST00000112616	protein_coding	10/10				3164	2658	886	D	gaT/gaC		1		MGI	-	NA	0	-	NA	0	-	NA	0	-	NA	0	-	NA	0	-	NA	0	-	NA	0	-	NA	0
2	58038817	T	C	PASS	C	synonymous_variant	LOW	Galnt5	ENSMUSG00000026828	Transcript	ENSMUST00000166729	protein_coding	10/11				3164	2658	886	D	gaT/gaC		1		MGI	-	NA	0	-	NA	0	-	NA	0	-	NA	0	-	NA	0	-	NA	0	-	NA	0	-	NA	0
2	59843327	G	A	PASS	A	missense_variant	MODERATE	Tanc1	ENSMUSG00000035168	Transcript	ENSMUST00000037526	protein_coding	27/27				5051	4775	1592	G/D	gGc/gAc		1		MGI	-	NA	0	-	NA	0	-	NA	0	-	NA	0	-	NA	0	-	NA	0	-	NA	0	-	NA	0
2	59843327	G	A	PASS	A	missense_variant	MODERATE	Tanc1	ENSMUSG00000035168	Transcript	ENSMUST00000139863	protein_coding	26/26				4856	4775	1592	G/D	gGc/gAc		1		MGI	-	NA	0	-	NA	0	-	NA	0	-	NA	0	-	NA	0	-	NA	0	-	NA	0	-	NA	0
2	59843327	G	A	PASS	A	non_coding_transcript_exon_variant&non_coding_transcript_variant	MODIFIER	Tanc1	ENSMUSG00000035168	Transcript	ENSMUST00000147650	retained_intron	2/2				1004						1		MGI	-	NA	0	-	NA	0	-	NA	0	-	NA	0	-	NA	0	-	NA	0	-	NA	0	-	NA	0
2	59843327	G	A	PASS	A	missense_variant	MODERATE	Tanc1	ENSMUSG00000035168	Transcript	ENSMUST00000112568	protein_coding	27/27				5032	4754	1585	G/D	gGc/gAc		1		MGI	-	NA	0	-	NA	0	-	NA	0	-	NA	0	-	NA	0	-	NA	0	-	NA	0	-	NA	0
2	60428702	A	G	PASS	G	upstream_gene_variant	MODIFIER	Pla2r1	ENSMUSG00000054580	Transcript	ENSMUST00000126327	processed_transcript										4395	-1		MGI	-	NA	0	-	NA	0	-	NA	0	-	NA	0	-	NA	0	-	NA	0	-	NA	0	-	NA	0
2	60428702	A	G	PASS	G	missense_variant	MODERATE	Pla2r1	ENSMUSG00000054580	Transcript	ENSMUST00000112525	protein_coding	24/30				3519	3341	1114	I/T	aTc/aCc		-1		MGI	-	NA	0	-	NA	0	-	NA	0	-	NA	0	-	NA	0	-	NA	0	-	NA	0	-	NA	0
2	62158265	T	G	PASS	G	missense_variant	MODERATE	Slc4a10	ENSMUSG00000026904	Transcript	ENSMUST00000054484	protein_coding	2/25				168	108	36	H/Q	caT/caG		1		MGI	-	NA	0	-	NA	0	-	NA	0	-	NA	0	VAR	267,10	0.041	-	NA	0	-	NA	0	-	NA	0
2	62158265	T	G	PASS	G	missense_variant	MODERATE	Slc4a10	ENSMUSG00000026904	Transcript	ENSMUST00000112480	protein_coding	2/27				108	108	36	H/Q	caT/caG		1		MGI	-	NA	0	-	NA	0	-	NA	0	-	NA	0	VAR	267,10	0.041	-	NA	0	-	NA	0	-	NA	0
2	62158265	T	G	PASS	G	missense_variant	MODERATE	Slc4a10	ENSMUSG00000026904	Transcript	ENSMUST00000102735	protein_coding	2/26				291	108	36	H/Q	caT/caG		1		MGI	-	NA	0	-	NA	0	-	NA	0	-	NA	0	VAR	267,10	0.041	-	NA	0	-	NA	0	-	NA	0
2	62158265	T	G	PASS	G	non_coding_transcript_exon_variant&non_coding_transcript_variant	MODIFIER	Slc4a10	ENSMUSG00000026904	Transcript	ENSMUST00000155219	processed_transcript	2/27				168						1		MGI	-	NA	0	-	NA	0	-	NA	0	-	NA	0	VAR	267,10	0.041	-	NA	0	-	NA	0	-	NA	0
2	62158265	T	G	PASS	G	non_coding_transcript_exon_variant&non_coding_transcript_variant	MODIFIER	Slc4a10	ENSMUSG00000026904	Transcript	ENSMUST00000149527	processed_transcript	2/2				330						1		MGI	-	NA	0	-	NA	0	-	NA	0	-	NA	0	VAR	267,10	0.041	-	NA	0	-	NA	0	-	NA	0
2	63980869	G	T	PASS	T	non_coding_transcript_exon_variant&non_coding_transcript_variant	MODIFIER	Fign	ENSMUSG00000075324	Transcript	ENSMUST00000126042	processed_transcript	2/2				178						-1		MGI	-	NA	0	-	NA	0	-	NA	0	-	NA	0	-	NA	0	-	NA	0	-	NA	0	-	NA	0
2	63980869	G	T	PASS	T	stop_gained&NMD_transcript_variant	HIGH	Fign	ENSMUSG00000075324	Transcript	ENSMUST00000102728	nonsense_mediated_decay	4/4				456	114	38	C/*	tgC/tgA		-1		MGI	-	NA	0	-	NA	0	-	NA	0	-	NA	0	-	NA	0	-	NA	0	-	NA	0	-	NA	0
2	63980869	G	T	PASS	T	missense_variant	MODERATE	Fign	ENSMUSG00000075324	Transcript	ENSMUST00000131615	protein_coding	3/3				372	56	19	A/D	gCc/gAc		-1		MGI	-	NA	0	-	NA	0	-	NA	0	-	NA	0	-	NA	0	-	NA	0	-	NA	0	-	NA	0
2	63980869	G	T	PASS	T	non_coding_transcript_exon_variant&non_coding_transcript_variant	MODIFIER	Fign	ENSMUSG00000075324	Transcript	ENSMUST00000153538	processed_transcript	4/4				409						-1		MGI	-	NA	0	-	NA	0	-	NA	0	-	NA	0	-	NA	0	-	NA	0	-	NA	0	-	NA	0
2	64912685	T	C	PASS	C	non_coding_transcript_exon_variant&non_coding_transcript_variant	MODIFIER	Grb14	ENSMUSG00000026888	Transcript	ENSMUST00000134020	processed_transcript	2/2				473						-1		MGI	-	NA	0	-	NA	0	VAR	25,4	0.143	-	NA	0	-	NA	0	-	NA	0	-	NA	0	-	NA	0
2	64912685	T	C	PASS	C	3_prime_UTR_variant	MODIFIER	Grb14	ENSMUSG00000026888	Transcript	ENSMUST00000150643	protein_coding	4/4				447						-1	cds_start_NF	MGI	-	NA	0	-	NA	0	VAR	25,4	0.143	-	NA	0	-	NA	0	-	NA	0	-	NA	0	-	NA	0
2	64912685	T	C	PASS	C	3_prime_UTR_variant	MODIFIER	Grb14	ENSMUSG00000026888	Transcript	ENSMUST00000149193	protein_coding	5/5				488						-1	cds_start_NF	MGI	-	NA	0	-	NA	0	VAR	25,4	0.143	-	NA	0	-	NA	0	-	NA	0	-	NA	0	-	NA	0
2	64912685	T	C	PASS	C	3_prime_UTR_variant	MODIFIER	Grb14	ENSMUSG00000026888	Transcript	ENSMUST00000028252	protein_coding	14/14				1777						-1		MGI	-	NA	0	-	NA	0	VAR	25,4	0.143	-	NA	0	-	NA	0	-	NA	0	-	NA	0	-	NA	0
2	65472412	A	C	PASS	C	intron_variant	MODIFIER	Scn3a	ENSMUSG00000057182	Transcript	ENSMUST00000066432	protein_coding		20/26									-1		MGI	-	NA	0	-	NA	0	-	NA	0	-	NA	0	-	NA	0	VAR	41,29	0.383	-	NA	0	-	NA	0
2	65472412	A	C	PASS	C	intron_variant	MODIFIER	Scn3a	ENSMUSG00000057182	Transcript	ENSMUST00000100069	protein_coding		20/26									-1		MGI	-	NA	0	-	NA	0	-	NA	0	-	NA	0	-	NA	0	VAR	41,29	0.383	-	NA	0	-	NA	0
2	65482117	T	G	PASS	G	intron_variant	MODIFIER	Scn3a	ENSMUSG00000057182	Transcript	ENSMUST00000066432	protein_coding		20/26									-1		MGI	VAR	128,13	0.088	-	NA	0	-	NA	0	-	NA	0	-	NA	0	-	NA	0	-	NA	0	-	NA	0
2	65482117	T	G	PASS	G	intron_variant	MODIFIER	Scn3a	ENSMUSG00000057182	Transcript	ENSMUST00000100069	protein_coding		20/26									-1		MGI	VAR	128,13	0.088	-	NA	0	-	NA	0	-	NA	0	-	NA	0	-	NA	0	-	NA	0	-	NA	0
2	65508621	G	A	PASS	A	synonymous_variant	LOW	Scn3a	ENSMUSG00000057182	Transcript	ENSMUST00000066432	protein_coding	12/27				1990	1713	571	R	cgC/cgT		-1		MGI	-	NA	0	VAR	49,56	0.525	-	NA	0	-	NA	0	VAR	65,52	0.463	-	NA	0	VAR	59,48	0.471	-	NA	0
2	65508621	G	A	PASS	A	synonymous_variant	LOW	Scn3a	ENSMUSG00000057182	Transcript	ENSMUST00000100069	protein_coding	12/27				2125	1713	571	R	cgC/cgT		-1		MGI	-	NA	0	VAR	49,56	0.525	-	NA	0	-	NA	0	VAR	65,52	0.463	-	NA	0	VAR	59,48	0.471	-	NA	0
2	65508621	G	A	PASS	A	upstream_gene_variant	MODIFIER	Gm13595	ENSMUSG00000086701	Transcript	ENSMUST00000145994	antisense										644	1		MGI	-	NA	0	VAR	49,56	0.525	-	NA	0	-	NA	0	VAR	65,52	0.463	-	NA	0	VAR	59,48	0.471	-	NA	0
2	65514717	C	G	PASS	G	missense_variant	MODERATE	Scn3a	ENSMUSG00000057182	Transcript	ENSMUST00000066432	protein_coding	11/27				1703	1426	476	G/R	Gga/Cga		-1		MGI	VAR	61,6	0.098	-	NA	0	-	NA	0	-	NA	0	-	NA	0	-	NA	0	-	NA	0	-	NA	0
2	65514717	C	G	PASS	G	missense_variant	MODERATE	Scn3a	ENSMUSG00000057182	Transcript	ENSMUST00000100069	protein_coding	11/27				1838	1426	476	G/R	Gga/Cga		-1		MGI	VAR	61,6	0.098	-	NA	0	-	NA	0	-	NA	0	-	NA	0	-	NA	0	-	NA	0	-	NA	0
2	65514717	C	G	PASS	G	downstream_gene_variant	MODIFIER	Gm13595	ENSMUSG00000086701	Transcript	ENSMUST00000145994	antisense										2112	1		MGI	VAR	61,6	0.098	-	NA	0	-	NA	0	-	NA	0	-	NA	0	-	NA	0	-	NA	0	-	NA	0
2	65764399	A	C	PASS	C	missense_variant	MODERATE	Scn2a1	ENSMUSG00000075318	Transcript	ENSMUST00000028377	protein_coding	27/27				5887	5591	1864	K/T	aAg/aCg		1		MGI	-	NA	0	-	NA	0	VAR	159,20	0.108	-	NA	0	-	NA	0	-	NA	0	-	NA	0	-	NA	0
2	65764399	A	C	PASS	C	missense_variant	MODERATE	Scn2a1	ENSMUSG00000075318	Transcript	ENSMUST00000100067	protein_coding	26/26				5642	5591	1864	K/T	aAg/aCg		1		MGI	-	NA	0	-	NA	0	VAR	159,20	0.108	-	NA	0	-	NA	0	-	NA	0	-	NA	0	-	NA	0
2	65764399	A	C	PASS	C	missense_variant	MODERATE	Scn2a1	ENSMUSG00000075318	Transcript	ENSMUST00000200829	protein_coding	27/27				5692	5591	1864	K/T	aAg/aCg		1		MGI	-	NA	0	-	NA	0	VAR	159,20	0.108	-	NA	0	-	NA	0	-	NA	0	-	NA	0	-	NA	0
2	66226180	C	T	PASS	T	downstream_gene_variant	MODIFIER	Ttc21b	ENSMUSG00000034848	Transcript	ENSMUST00000131503	retained_intron										4936	-1		MGI	-	NA	0	-	NA	0	-	NA	0	-	NA	0	VAR	110,12	0.086	-	NA	0	-	NA	0	-	NA	0
2	66226180	C	T	PASS	T	intron_variant	MODIFIER	Ttc21b	ENSMUSG00000034848	Transcript	ENSMUST00000102718	protein_coding		14/28									-1		MGI	-	NA	0	-	NA	0	-	NA	0	-	NA	0	VAR	110,12	0.086	-	NA	0	-	NA	0	-	NA	0
2	66226180	C	T	PASS	T	intron_variant	MODIFIER	Ttc21b	ENSMUSG00000034848	Transcript	ENSMUST00000125446	protein_coding		14/27									-1		MGI	-	NA	0	-	NA	0	-	NA	0	-	NA	0	VAR	110,12	0.086	-	NA	0	-	NA	0	-	NA	0
2	66226180	C	T	PASS	T	intron_variant&non_coding_transcript_variant	MODIFIER	Ttc21b	ENSMUSG00000034848	Transcript	ENSMUST00000169968	retained_intron		4/7									-1		MGI	-	NA	0	-	NA	0	-	NA	0	-	NA	0	VAR	110,12	0.086	-	NA	0	-	NA	0	-	NA	0
2	66328505	T	C	PASS	C	missense_variant	MODERATE	Scn1a	ENSMUSG00000064329	Transcript	ENSMUST00000138910	protein_coding	9/11				1260	1070	357	N/S	aAc/aGc		-1	cds_end_NF	MGI	-	NA	0	VAR	137,18	0.111	-	NA	0	-	NA	0	-	NA	0	-	NA	0	-	NA	0	-	NA	0
2	66328505	T	C	PASS	C	missense_variant	MODERATE	Scn1a	ENSMUSG00000064329	Transcript	ENSMUST00000094951	protein_coding	8/26				1070	1070	357	N/S	aAc/aGc		-1		MGI	-	NA	0	VAR	137,18	0.111	-	NA	0	-	NA	0	-	NA	0	-	NA	0	-	NA	0	-	NA	0
2	66328505	T	C	PASS	C	missense_variant	MODERATE	Scn1a	ENSMUSG00000064329	Transcript	ENSMUST00000077489	protein_coding	8/26				1088	1070	357	N/S	aAc/aGc		-1		MGI	-	NA	0	VAR	137,18	0.111	-	NA	0	-	NA	0	-	NA	0	-	NA	0	-	NA	0	-	NA	0
2	66328505	T	C	PASS	C	missense_variant	MODERATE	Scn1a	ENSMUSG00000064329	Transcript	ENSMUST00000112371	protein_coding	9/27				1257	1070	357	N/S	aAc/aGc		-1		MGI	-	NA	0	VAR	137,18	0.111	-	NA	0	-	NA	0	-	NA	0	-	NA	0	-	NA	0	-	NA	0
2	66328505	T	C	PASS	C	missense_variant	MODERATE	Scn1a	ENSMUSG00000064329	Transcript	ENSMUST00000112366	protein_coding	9/27				1322	1070	357	N/S	aAc/aGc		-1		MGI	-	NA	0	VAR	137,18	0.111	-	NA	0	-	NA	0	-	NA	0	-	NA	0	-	NA	0	-	NA	0
2	66533084	A	G	PASS	G	upstream_gene_variant	MODIFIER	Gm13627	ENSMUSG00000081307	Transcript	ENSMUST00000119700	processed_pseudogene										2338	-1		MGI	-	NA	0	-	NA	0	-	NA	0	-	NA	0	-	NA	0	VAR	171,13	0.071	-	NA	0	-	NA	0
2	66533084	A	G	PASS	G	missense_variant	MODERATE	Scn9a	ENSMUSG00000075316	Transcript	ENSMUST00000112354	protein_coding	16/27				3064	2816	939	V/A	gTc/gCc		-1		MGI	-	NA	0	-	NA	0	-	NA	0	-	NA	0	-	NA	0	VAR	171,13	0.071	-	NA	0	-	NA	0
2	66533084	A	G	PASS	G	missense_variant	MODERATE	Scn9a	ENSMUSG00000075316	Transcript	ENSMUST00000164384	protein_coding	17/28				3097	2849	950	V/A	gTc/gCc		-1		MGI	-	NA	0	-	NA	0	-	NA	0	-	NA	0	-	NA	0	VAR	171,13	0.071	-	NA	0	-	NA	0
2	66533084	A	G	PASS	G	missense_variant	MODERATE	Scn9a	ENSMUSG00000075316	Transcript	ENSMUST00000100063	protein_coding	17/28				3369	2822	941	V/A	gTc/gCc		-1		MGI	-	NA	0	-	NA	0	-	NA	0	-	NA	0	-	NA	0	VAR	171,13	0.071	-	NA	0	-	NA	0
2	66533084	A	G	PASS	G	intron_variant&non_coding_transcript_variant	MODIFIER	Gm13629	ENSMUSG00000087301	Transcript	ENSMUST00000141149	antisense		2/2									1		MGI	-	NA	0	-	NA	0	-	NA	0	-	NA	0	-	NA	0	VAR	171,13	0.071	-	NA	0	-	NA	0
2	66533084	A	G	PASS	G	missense_variant	MODERATE	Scn9a	ENSMUSG00000075316	Transcript	ENSMUST00000169900	protein_coding	17/28				3064	2816	939	V/A	gTc/gCc		-1		MGI	-	NA	0	-	NA	0	-	NA	0	-	NA	0	-	NA	0	VAR	171,13	0.071	-	NA	0	-	NA	0
2	66533084	A	G	PASS	G	missense_variant	MODERATE	Scn9a	ENSMUSG00000075316	Transcript	ENSMUST00000100064	protein_coding	16/27				3396	2849	950	V/A	gTc/gCc		-1		MGI	-	NA	0	-	NA	0	-	NA	0	-	NA	0	-	NA	0	VAR	171,13	0.071	-	NA	0	-	NA	0
2	66547223	G	A	PASS	A	missense_variant	MODERATE	Scn9a	ENSMUSG00000075316	Transcript	ENSMUST00000112354	protein_coding	10/27				1362	1114	372	R/C	Cgt/Tgt		-1		MGI	-	NA	0	VAR	106,5	0.047	-	NA	0	-	NA	0	-	NA	0	-	NA	0	-	NA	0	-	NA	0
2	66547223	G	A	PASS	A	missense_variant	MODERATE	Scn9a	ENSMUSG00000075316	Transcript	ENSMUST00000164384	protein_coding	11/28				1362	1114	372	R/C	Cgt/Tgt		-1		MGI	-	NA	0	VAR	106,5	0.047	-	NA	0	-	NA	0	-	NA	0	-	NA	0	-	NA	0	-	NA	0
2	66547223	G	A	PASS	A	upstream_gene_variant	MODIFIER	Scn9a	ENSMUSG00000075316	Transcript	ENSMUST00000151234	retained_intron										4048	-1		MGI	-	NA	0	VAR	106,5	0.047	-	NA	0	-	NA	0	-	NA	0	-	NA	0	-	NA	0	-	NA	0
2	66547223	G	A	PASS	A	missense_variant	MODERATE	Scn9a	ENSMUSG00000075316	Transcript	ENSMUST00000100063	protein_coding	11/28				1667	1120	374	R/C	Cgt/Tgt		-1		MGI	-	NA	0	VAR	106,5	0.047	-	NA	0	-	NA	0	-	NA	0	-	NA	0	-	NA	0	-	NA	0
2	66547223	G	A	PASS	A	downstream_gene_variant	MODIFIER	Gm13629	ENSMUSG00000087301	Transcript	ENSMUST00000141149	antisense										1197	1		MGI	-	NA	0	VAR	106,5	0.047	-	NA	0	-	NA	0	-	NA	0	-	NA	0	-	NA	0	-	NA	0
2	66547223	G	A	PASS	A	missense_variant	MODERATE	Scn9a	ENSMUSG00000075316	Transcript	ENSMUST00000169900	protein_coding	11/28				1362	1114	372	R/C	Cgt/Tgt		-1		MGI	-	NA	0	VAR	106,5	0.047	-	NA	0	-	NA	0	-	NA	0	-	NA	0	-	NA	0	-	NA	0
2	66547223	G	A	PASS	A	missense_variant	MODERATE	Scn9a	ENSMUSG00000075316	Transcript	ENSMUST00000100064	protein_coding	10/27				1661	1114	372	R/C	Cgt/Tgt		-1		MGI	-	NA	0	VAR	106,5	0.047	-	NA	0	-	NA	0	-	NA	0	-	NA	0	-	NA	0	-	NA	0
2	67184785	C	T	PASS	T	non_coding_transcript_exon_variant&non_coding_transcript_variant	MODIFIER	Gm1322	ENSMUSG00000075314	Transcript	ENSMUST00000134620	lincRNA	2/2				539						1		MGI	VAR	93,13	0.13	-	NA	0	-	NA	0	-	NA	0	-	NA	0	-	NA	0	-	NA	0	-	NA	0
2	67184785	C	T	PASS	T	intron_variant&non_coding_transcript_variant	MODIFIER	Gm13598	ENSMUSG00000086908	Transcript	ENSMUST00000147939	lincRNA		1/2									-1		MGI	VAR	93,13	0.13	-	NA	0	-	NA	0	-	NA	0	-	NA	0	-	NA	0	-	NA	0	-	NA	0
2	67510229	G	A	PASS	A	missense_variant	MODERATE	Xirp2	ENSMUSG00000027022	Transcript	ENSMUST00000028410	protein_coding	7/9				3058	2813	938	C/Y	tGt/tAt		1		MGI	VAR	149,4	0.028	-	NA	0	-	NA	0	-	NA	0	-	NA	0	-	NA	0	-	NA	0	-	NA	0
2	67510229	G	A	PASS	A	missense_variant	MODERATE	Xirp2	ENSMUSG00000027022	Transcript	ENSMUST00000112347	protein_coding	7/9				3058	2813	938	C/Y	tGt/tAt		1		MGI	VAR	149,4	0.028	-	NA	0	-	NA	0	-	NA	0	-	NA	0	-	NA	0	-	NA	0	-	NA	0
2	67510229	G	A	PASS	A	intron_variant&non_coding_transcript_variant	MODIFIER	Gm13601	ENSMUSG00000087467	Transcript	ENSMUST00000142314	antisense		1/3									-1		MGI	VAR	149,4	0.028	-	NA	0	-	NA	0	-	NA	0	-	NA	0	-	NA	0	-	NA	0	-	NA	0
2	67512100	T	C	PASS	C	missense_variant	MODERATE	Xirp2	ENSMUSG00000027022	Transcript	ENSMUST00000028410	protein_coding	7/9				4929	4684	1562	F/L	Ttc/Ctc		1		MGI	-	NA	0	-	NA	0	-	NA	0	-	NA	0	-	NA	0	VAR	79,62	0.45	-	NA	0	-	NA	0
2	67512100	T	C	PASS	C	missense_variant	MODERATE	Xirp2	ENSMUSG00000027022	Transcript	ENSMUST00000112347	protein_coding	7/9				4929	4684	1562	F/L	Ttc/Ctc		1		MGI	-	NA	0	-	NA	0	-	NA	0	-	NA	0	-	NA	0	VAR	79,62	0.45	-	NA	0	-	NA	0
2	67512100	T	C	PASS	C	intron_variant&non_coding_transcript_variant	MODIFIER	Gm13601	ENSMUSG00000087467	Transcript	ENSMUST00000142314	antisense		1/3									-1		MGI	-	NA	0	-	NA	0	-	NA	0	-	NA	0	-	NA	0	VAR	79,62	0.45	-	NA	0	-	NA	0
2	68731184	G	A	PASS	A	missense_variant	MODERATE	4932414N04Rik	ENSMUSG00000079324	Transcript	ENSMUST00000055930	protein_coding	20/28				2018	854	285	R/Q	cGa/cAa		1		MGI	VAR	66,8	0.101	-	NA	0	-	NA	0	-	NA	0	-	NA	0	-	NA	0	-	NA	0	-	NA	0
2	68731184	G	A	PASS	A	missense_variant	MODERATE	4932414N04Rik	ENSMUSG00000079324	Transcript	ENSMUST00000128259	protein_coding	21/29				2142	854	285	R/Q	cGa/cAa		1		MGI	VAR	66,8	0.101	-	NA	0	-	NA	0	-	NA	0	-	NA	0	-	NA	0	-	NA	0	-	NA	0
2	69480121	G	A	PASS	A	stop_gained	HIGH	Lrp2	ENSMUSG00000027070	Transcript	ENSMUST00000080953	protein_coding	43/79				8279	8107	2703	Q/*	Cag/Tag		-1		MGI	-	NA	0	VAR	66,5	0.065	-	NA	0	-	NA	0	-	NA	0	-	NA	0	-	NA	0	-	NA	0
2	70825255	C	T	PASS	T	non_coding_transcript_exon_variant&non_coding_transcript_variant	MODIFIER	Tlk1	ENSMUSG00000041997	Transcript	ENSMUST00000135128	processed_transcript	1/22				143						-1		MGI	-	NA	0	-	NA	0	-	NA	0	-	NA	0	-	NA	0	-	NA	0	-	NA	0	-	NA	0
2	70825255	C	T	PASS	T	missense_variant	MODERATE	Tlk1	ENSMUSG00000041997	Transcript	ENSMUST00000038584	protein_coding	1/20				474	77	26	G/D	gGc/gAc		-1		MGI	-	NA	0	-	NA	0	-	NA	0	-	NA	0	-	NA	0	-	NA	0	-	NA	0	-	NA	0
2	70825255	C	T	PASS	T	non_coding_transcript_exon_variant&non_coding_transcript_variant	MODIFIER	Tlk1	ENSMUSG00000041997	Transcript	ENSMUST00000133734	processed_transcript	1/6				57						-1		MGI	-	NA	0	-	NA	0	-	NA	0	-	NA	0	-	NA	0	-	NA	0	-	NA	0	-	NA	0
2	70825255	C	T	PASS	T	non_coding_transcript_exon_variant&non_coding_transcript_variant	MODIFIER	Tlk1	ENSMUSG00000041997	Transcript	ENSMUST00000132542	processed_transcript	1/8				69						-1		MGI	-	NA	0	-	NA	0	-	NA	0	-	NA	0	-	NA	0	-	NA	0	-	NA	0	-	NA	0
2	70825255	C	T	PASS	T	upstream_gene_variant	MODIFIER	Tlk1	ENSMUSG00000041997	Transcript	ENSMUST00000124629	processed_transcript										27	-1		MGI	-	NA	0	-	NA	0	-	NA	0	-	NA	0	-	NA	0	-	NA	0	-	NA	0	-	NA	0
2	71389336	G	A	PASS	A	intron_variant	MODIFIER	Hat1	ENSMUSG00000027018	Transcript	ENSMUST00000028408	protein_coding		1/10									1		MGI	-	NA	0	-	NA	0	-	NA	0	-	NA	0	-	NA	0	-	NA	0	-	NA	0	-	NA	0
2	71389336	G	A	PASS	A	intron_variant	MODIFIER	Hat1	ENSMUSG00000027018	Transcript	ENSMUST00000112122	protein_coding		1/10									1		MGI	-	NA	0	-	NA	0	-	NA	0	-	NA	0	-	NA	0	-	NA	0	-	NA	0	-	NA	0
2	71530200	C	T	PASS	T	upstream_gene_variant	MODIFIER	Dlx1as	ENSMUSG00000084946	Transcript	ENSMUST00000140271	antisense										2281	-1		MGI	-	NA	0	-	NA	0	-	NA	0	-	NA	0	-	NA	0	-	NA	0	-	NA	0	-	NA	0
2	71530200	C	T	PASS	T	intron_variant&non_coding_transcript_variant	MODIFIER	Dlx1as	ENSMUSG00000084946	Transcript	ENSMUST00000143767	antisense		1/1									-1		MGI	-	NA	0	-	NA	0	-	NA	0	-	NA	0	-	NA	0	-	NA	0	-	NA	0	-	NA	0
2	71530200	C	T	PASS	T	synonymous_variant	LOW	Dlx1	ENSMUSG00000041911	Transcript	ENSMUST00000037119	protein_coding	1/3				2088	207	69	Y	taC/taT		1		MGI	-	NA	0	-	NA	0	-	NA	0	-	NA	0	-	NA	0	-	NA	0	-	NA	0	-	NA	0
2	71530200	C	T	PASS	T	upstream_gene_variant	MODIFIER	Dlx1	ENSMUSG00000041911	Transcript	ENSMUST00000172629	retained_intron										580	1		MGI	-	NA	0	-	NA	0	-	NA	0	-	NA	0	-	NA	0	-	NA	0	-	NA	0	-	NA	0
2	71530200	C	T	PASS	T	downstream_gene_variant	MODIFIER	Dlx1	ENSMUSG00000041911	Transcript	ENSMUST00000126400	protein_coding										135	1	cds_end_NF	MGI	-	NA	0	-	NA	0	-	NA	0	-	NA	0	-	NA	0	-	NA	0	-	NA	0	-	NA	0
2	71530200	C	T	PASS	T	upstream_gene_variant	MODIFIER	Dlx1as	ENSMUSG00000084946	Transcript	ENSMUST00000122990	antisense										2273	-1		MGI	-	NA	0	-	NA	0	-	NA	0	-	NA	0	-	NA	0	-	NA	0	-	NA	0	-	NA	0
2	71530200	C	T	PASS	T	synonymous_variant	LOW	Dlx1	ENSMUSG00000041911	Transcript	ENSMUST00000152711	protein_coding	2/2				671	207	69	Y	taC/taT		1	cds_end_NF	MGI	-	NA	0	-	NA	0	-	NA	0	-	NA	0	-	NA	0	-	NA	0	-	NA	0	-	NA	0
2	71530200	C	T	PASS	T	synonymous_variant&NMD_transcript_variant	LOW	Dlx1	ENSMUSG00000041911	Transcript	ENSMUST00000145444	nonsense_mediated_decay	1/3				348	207	69	Y	taC/taT		1		MGI	-	NA	0	-	NA	0	-	NA	0	-	NA	0	-	NA	0	-	NA	0	-	NA	0	-	NA	0
2	71530200	C	T	PASS	T	downstream_gene_variant	MODIFIER	Dlx1as	ENSMUSG00000084946	Transcript	ENSMUST00000137251	antisense										2584	-1		MGI	-	NA	0	-	NA	0	-	NA	0	-	NA	0	-	NA	0	-	NA	0	-	NA	0	-	NA	0
2	71530200	C	T	PASS	T	non_coding_transcript_exon_variant&non_coding_transcript_variant	MODIFIER	Dlx1	ENSMUSG00000041911	Transcript	ENSMUST00000145088	retained_intron	1/2				254						1		MGI	-	NA	0	-	NA	0	-	NA	0	-	NA	0	-	NA	0	-	NA	0	-	NA	0	-	NA	0
2	72484599	G	A	PASS	A	downstream_gene_variant	MODIFIER	Cdca7	ENSMUSG00000055612	Transcript	ENSMUST00000127344	processed_transcript										2739	1		MGI	-	NA	0	-	NA	0	-	NA	0	-	NA	0	VAR	62,6	0.086	-	NA	0	-	NA	0	-	NA	0
2	72484599	G	A	PASS	A	upstream_gene_variant	MODIFIER	Cdca7	ENSMUSG00000055612	Transcript	ENSMUST00000137880	processed_transcript										508	1		MGI	-	NA	0	-	NA	0	-	NA	0	-	NA	0	VAR	62,6	0.086	-	NA	0	-	NA	0	-	NA	0
2	72484599	G	A	PASS	A	splice_region_variant&non_coding_transcript_exon_variant&non_coding_transcript_variant	LOW	Cdca7	ENSMUSG00000055612	Transcript	ENSMUST00000130730	processed_transcript	2/2				454						1		MGI	-	NA	0	-	NA	0	-	NA	0	-	NA	0	VAR	62,6	0.086	-	NA	0	-	NA	0	-	NA	0
2	72484599	G	A	PASS	A	missense_variant&splice_region_variant	MODERATE	Cdca7	ENSMUSG00000055612	Transcript	ENSMUST00000102691	protein_coding	7/9				964	832	278	G/S	Ggt/Agt		1		MGI	-	NA	0	-	NA	0	-	NA	0	-	NA	0	VAR	62,6	0.086	-	NA	0	-	NA	0	-	NA	0
2	72484599	G	A	PASS	A	downstream_gene_variant	MODIFIER	Cdca7	ENSMUSG00000055612	Transcript	ENSMUST00000157019	protein_coding										2102	1	cds_end_NF	MGI	-	NA	0	-	NA	0	-	NA	0	-	NA	0	VAR	62,6	0.086	-	NA	0	-	NA	0	-	NA	0
2	72980273	C	T	PASS	T	intron_variant&non_coding_transcript_variant	MODIFIER	Sp3os	ENSMUSG00000063714	Transcript	ENSMUST00000146195	antisense		1/2									1		MGI	-	NA	0	-	NA	0	-	NA	0	VAR	63,11	0.159	-	NA	0	-	NA	0	-	NA	0	-	NA	0
2	72980273	C	T	PASS	T	upstream_gene_variant	MODIFIER	Sp3	ENSMUSG00000027109	Transcript	ENSMUST00000133615	processed_transcript										987	-1		MGI	-	NA	0	-	NA	0	-	NA	0	VAR	63,11	0.159	-	NA	0	-	NA	0	-	NA	0	-	NA	0
2	72980273	C	T	PASS	T	5_prime_UTR_variant	MODIFIER	Sp3	ENSMUSG00000027109	Transcript	ENSMUST00000066003	protein_coding	1/6				154						-1		MGI	-	NA	0	-	NA	0	-	NA	0	VAR	63,11	0.159	-	NA	0	-	NA	0	-	NA	0	-	NA	0
2	72980273	C	T	PASS	T	5_prime_UTR_variant	MODIFIER	Sp3	ENSMUSG00000027109	Transcript	ENSMUST00000102689	protein_coding	1/7				174						-1		MGI	-	NA	0	-	NA	0	-	NA	0	VAR	63,11	0.159	-	NA	0	-	NA	0	-	NA	0	-	NA	0
2	72980273	C	T	PASS	T	intron_variant&non_coding_transcript_variant	MODIFIER	Sp3os	ENSMUSG00000063714	Transcript	ENSMUST00000135297	antisense		1/2									1		MGI	-	NA	0	-	NA	0	-	NA	0	VAR	63,11	0.159	-	NA	0	-	NA	0	-	NA	0	-	NA	0
2	72980273	C	T	PASS	T	intron_variant	MODIFIER	Gm11084	ENSMUSG00000079286	Transcript	ENSMUST00000112062	protein_coding		1/1									-1		MGI	-	NA	0	-	NA	0	-	NA	0	VAR	63,11	0.159	-	NA	0	-	NA	0	-	NA	0	-	NA	0
2	72980273	C	T	PASS	T	intron_variant&non_coding_transcript_variant	MODIFIER	Sp3os	ENSMUSG00000063714	Transcript	ENSMUST00000123087	antisense		1/2									1		MGI	-	NA	0	-	NA	0	-	NA	0	VAR	63,11	0.159	-	NA	0	-	NA	0	-	NA	0	-	NA	0
2	72980283	G	A	PASS	A	intron_variant&non_coding_transcript_variant	MODIFIER	Sp3os	ENSMUSG00000063714	Transcript	ENSMUST00000146195	antisense		1/2									1		MGI	-	NA	0	-	NA	0	-	NA	0	-	NA	0	-	NA	0	-	NA	0	-	NA	0	-	NA	0
2	72980283	G	A	PASS	A	upstream_gene_variant	MODIFIER	Sp3	ENSMUSG00000027109	Transcript	ENSMUST00000133615	processed_transcript										997	-1		MGI	-	NA	0	-	NA	0	-	NA	0	-	NA	0	-	NA	0	-	NA	0	-	NA	0	-	NA	0
2	72980283	G	A	PASS	A	5_prime_UTR_variant	MODIFIER	Sp3	ENSMUSG00000027109	Transcript	ENSMUST00000066003	protein_coding	1/6				144						-1		MGI	-	NA	0	-	NA	0	-	NA	0	-	NA	0	-	NA	0	-	NA	0	-	NA	0	-	NA	0
2	72980283	G	A	PASS	A	5_prime_UTR_variant	MODIFIER	Sp3	ENSMUSG00000027109	Transcript	ENSMUST00000102689	protein_coding	1/7				164						-1		MGI	-	NA	0	-	NA	0	-	NA	0	-	NA	0	-	NA	0	-	NA	0	-	NA	0	-	NA	0
2	72980283	G	A	PASS	A	intron_variant&non_coding_transcript_variant	MODIFIER	Sp3os	ENSMUSG00000063714	Transcript	ENSMUST00000135297	antisense		1/2									1		MGI	-	NA	0	-	NA	0	-	NA	0	-	NA	0	-	NA	0	-	NA	0	-	NA	0	-	NA	0
2	72980283	G	A	PASS	A	intron_variant	MODIFIER	Gm11084	ENSMUSG00000079286	Transcript	ENSMUST00000112062	protein_coding		1/1									-1		MGI	-	NA	0	-	NA	0	-	NA	0	-	NA	0	-	NA	0	-	NA	0	-	NA	0	-	NA	0
2	72980283	G	A	PASS	A	intron_variant&non_coding_transcript_variant	MODIFIER	Sp3os	ENSMUSG00000063714	Transcript	ENSMUST00000123087	antisense		1/2									1		MGI	-	NA	0	-	NA	0	-	NA	0	-	NA	0	-	NA	0	-	NA	0	-	NA	0	-	NA	0
2	73679876	C	T	PASS	T	intron_variant&NMD_transcript_variant	MODIFIER	Chn1	ENSMUSG00000056486	Transcript	ENSMUST00000139252	nonsense_mediated_decay		5/7									-1		MGI	-	NA	0	-	NA	0	-	NA	0	-	NA	0	-	NA	0	-	NA	0	-	NA	0	-	NA	0
2	73679876	C	T	PASS	T	3_prime_UTR_variant&NMD_transcript_variant	MODIFIER	Chn1	ENSMUSG00000056486	Transcript	ENSMUST00000124450	nonsense_mediated_decay	4/8				216						-1	cds_start_NF	MGI	-	NA	0	-	NA	0	-	NA	0	-	NA	0	-	NA	0	-	NA	0	-	NA	0	-	NA	0
2	73679876	C	T	PASS	T	synonymous_variant	LOW	Chn1	ENSMUSG00000056486	Transcript	ENSMUST00000112024	protein_coding	6/13				593	288	96	R	agG/agA		-1		MGI	-	NA	0	-	NA	0	-	NA	0	-	NA	0	-	NA	0	-	NA	0	-	NA	0	-	NA	0
2	73679876	C	T	PASS	T	synonymous_variant	LOW	Chn1	ENSMUSG00000056486	Transcript	ENSMUST00000166199	protein_coding	6/12				593	288	96	R	agG/agA		-1		MGI	-	NA	0	-	NA	0	-	NA	0	-	NA	0	-	NA	0	-	NA	0	-	NA	0	-	NA	0
2	73679876	C	T	PASS	T	synonymous_variant	LOW	Chn1	ENSMUSG00000056486	Transcript	ENSMUST00000135904	protein_coding	6/6				377	132	44	R	agG/agA		-1	cds_end_NF	MGI	-	NA	0	-	NA	0	-	NA	0	-	NA	0	-	NA	0	-	NA	0	-	NA	0	-	NA	0
2	73679876	C	T	PASS	T	5_prime_UTR_variant	MODIFIER	Chn1	ENSMUSG00000056486	Transcript	ENSMUST00000180045	protein_coding	6/13				593						-1		MGI	-	NA	0	-	NA	0	-	NA	0	-	NA	0	-	NA	0	-	NA	0	-	NA	0	-	NA	0
2	76724736	A	T	PASS	T	intron_variant&non_coding_transcript_variant	MODIFIER	Gm13938	ENSMUSG00000086354	Transcript	ENSMUST00000156809	antisense		1/4									1		MGI	VAR	97,9	0.071	-	NA	0	-	NA	0	-	NA	0	-	NA	0	-	NA	0	-	NA	0	-	NA	0
2	76724736	A	T	PASS	T	intron_variant	MODIFIER	Ttn	ENSMUSG00000051747	Transcript	ENSMUST00000111846	protein_coding		287/311									-1		MGI	VAR	97,9	0.071	-	NA	0	-	NA	0	-	NA	0	-	NA	0	-	NA	0	-	NA	0	-	NA	0
2	76724736	A	T	PASS	T	intron_variant	MODIFIER	Ttn	ENSMUSG00000051747	Transcript	ENSMUST00000011934	protein_coding		167/191									-1		MGI	VAR	97,9	0.071	-	NA	0	-	NA	0	-	NA	0	-	NA	0	-	NA	0	-	NA	0	-	NA	0
2	76724736	A	T	PASS	T	intron_variant	MODIFIER	Ttn	ENSMUSG00000051747	Transcript	ENSMUST00000111882	protein_coding		288/312									-1		MGI	VAR	97,9	0.071	-	NA	0	-	NA	0	-	NA	0	-	NA	0	-	NA	0	-	NA	0	-	NA	0
2	76724736	A	T	PASS	T	intron_variant	MODIFIER	Ttn	ENSMUSG00000051747	Transcript	ENSMUST00000099981	protein_coding		322/346									-1		MGI	VAR	97,9	0.071	-	NA	0	-	NA	0	-	NA	0	-	NA	0	-	NA	0	-	NA	0	-	NA	0
2	76729155	G	A	PASS	A	intron_variant&non_coding_transcript_variant	MODIFIER	Gm13938	ENSMUSG00000086354	Transcript	ENSMUST00000156809	antisense		1/4									1		MGI	-	NA	0	-	NA	0	VAR	125,9	0.076	-	NA	0	-	NA	0	-	NA	0	-	NA	0	-	NA	0
2	76729155	G	A	PASS	A	missense_variant	MODERATE	Ttn	ENSMUSG00000051747	Transcript	ENSMUST00000111846	protein_coding	283/312				83663	83663	27888	P/L	cCa/cTa		-1		MGI	-	NA	0	-	NA	0	VAR	125,9	0.076	-	NA	0	-	NA	0	-	NA	0	-	NA	0	-	NA	0
2	76729155	G	A	PASS	A	missense_variant	MODERATE	Ttn	ENSMUSG00000051747	Transcript	ENSMUST00000011934	protein_coding	163/192				64051	63920	21307	P/L	cCa/cTa		-1		MGI	-	NA	0	-	NA	0	VAR	125,9	0.076	-	NA	0	-	NA	0	-	NA	0	-	NA	0	-	NA	0
2	76729155	G	A	PASS	A	missense_variant	MODERATE	Ttn	ENSMUSG00000051747	Transcript	ENSMUST00000111882	protein_coding	284/313				83886	83663	27888	P/L	cCa/cTa		-1		MGI	-	NA	0	-	NA	0	VAR	125,9	0.076	-	NA	0	-	NA	0	-	NA	0	-	NA	0	-	NA	0
2	76729155	G	A	PASS	A	missense_variant	MODERATE	Ttn	ENSMUSG00000051747	Transcript	ENSMUST00000099981	protein_coding	318/347				89032	88901	29634	P/L	cCa/cTa		-1		MGI	-	NA	0	-	NA	0	VAR	125,9	0.076	-	NA	0	-	NA	0	-	NA	0	-	NA	0	-	NA	0
2	76742592	C	A	PASS	A	intron_variant&non_coding_transcript_variant	MODIFIER	Gm13938	ENSMUSG00000086354	Transcript	ENSMUST00000156809	antisense		1/4									1		MGI	-	NA	0	-	NA	0	-	NA	0	-	NA	0	-	NA	0	-	NA	0	-	NA	0	-	NA	0
2	76742592	C	A	PASS	A	missense_variant	MODERATE	Ttn	ENSMUSG00000051747	Transcript	ENSMUST00000111846	protein_coding	274/312				72718	72718	24240	V/F	Gtt/Ttt		-1		MGI	-	NA	0	-	NA	0	-	NA	0	-	NA	0	-	NA	0	-	NA	0	-	NA	0	-	NA	0
2	76742592	C	A	PASS	A	missense_variant	MODERATE	Ttn	ENSMUSG00000051747	Transcript	ENSMUST00000011934	protein_coding	154/192				53106	52975	17659	V/F	Gtt/Ttt		-1		MGI	-	NA	0	-	NA	0	-	NA	0	-	NA	0	-	NA	0	-	NA	0	-	NA	0	-	NA	0
2	76742592	C	A	PASS	A	missense_variant	MODERATE	Ttn	ENSMUSG00000051747	Transcript	ENSMUST00000111882	protein_coding	275/313				72941	72718	24240	V/F	Gtt/Ttt		-1		MGI	-	NA	0	-	NA	0	-	NA	0	-	NA	0	-	NA	0	-	NA	0	-	NA	0	-	NA	0
2	76742592	C	A	PASS	A	missense_variant	MODERATE	Ttn	ENSMUSG00000051747	Transcript	ENSMUST00000099981	protein_coding	309/347				78087	77956	25986	V/F	Gtt/Ttt		-1		MGI	-	NA	0	-	NA	0	-	NA	0	-	NA	0	-	NA	0	-	NA	0	-	NA	0	-	NA	0
2	76743919	G	A	PASS	A	intron_variant&non_coding_transcript_variant	MODIFIER	Gm13938	ENSMUSG00000086354	Transcript	ENSMUST00000156809	antisense		1/4									1		MGI	-	NA	0	-	NA	0	-	NA	0	-	NA	0	-	NA	0	-	NA	0	-	NA	0	-	NA	0
2	76743919	G	A	PASS	A	synonymous_variant	LOW	Ttn	ENSMUSG00000051747	Transcript	ENSMUST00000111846	protein_coding	274/312				71391	71391	23797	Y	taC/taT		-1		MGI	-	NA	0	-	NA	0	-	NA	0	-	NA	0	-	NA	0	-	NA	0	-	NA	0	-	NA	0
2	76743919	G	A	PASS	A	synonymous_variant	LOW	Ttn	ENSMUSG00000051747	Transcript	ENSMUST00000011934	protein_coding	154/192				51779	51648	17216	Y	taC/taT		-1		MGI	-	NA	0	-	NA	0	-	NA	0	-	NA	0	-	NA	0	-	NA	0	-	NA	0	-	NA	0
2	76743919	G	A	PASS	A	synonymous_variant	LOW	Ttn	ENSMUSG00000051747	Transcript	ENSMUST00000111882	protein_coding	275/313				71614	71391	23797	Y	taC/taT		-1		MGI	-	NA	0	-	NA	0	-	NA	0	-	NA	0	-	NA	0	-	NA	0	-	NA	0	-	NA	0
2	76743919	G	A	PASS	A	synonymous_variant	LOW	Ttn	ENSMUSG00000051747	Transcript	ENSMUST00000099981	protein_coding	309/347				76760	76629	25543	Y	taC/taT		-1		MGI	-	NA	0	-	NA	0	-	NA	0	-	NA	0	-	NA	0	-	NA	0	-	NA	0	-	NA	0
2	76757292	C	A	PASS	A	intron_variant&non_coding_transcript_variant	MODIFIER	Gm13938	ENSMUSG00000086354	Transcript	ENSMUST00000156809	antisense		1/4									1		MGI	-	NA	0	-	NA	0	-	NA	0	-	NA	0	-	NA	0	-	NA	0	VAR	85,4	0.053	-	NA	0
2	76757292	C	A	PASS	A	missense_variant	MODERATE	Ttn	ENSMUSG00000051747	Transcript	ENSMUST00000111846	protein_coding	265/312				59218	59218	19740	A/S	Gct/Tct		-1		MGI	-	NA	0	-	NA	0	-	NA	0	-	NA	0	-	NA	0	-	NA	0	VAR	85,4	0.053	-	NA	0
2	76757292	C	A	PASS	A	missense_variant	MODERATE	Ttn	ENSMUSG00000051747	Transcript	ENSMUST00000011934	protein_coding	145/192				39606	39475	13159	A/S	Gct/Tct		-1		MGI	-	NA	0	-	NA	0	-	NA	0	-	NA	0	-	NA	0	-	NA	0	VAR	85,4	0.053	-	NA	0
2	76757292	C	A	PASS	A	missense_variant	MODERATE	Ttn	ENSMUSG00000051747	Transcript	ENSMUST00000111882	protein_coding	266/313				59441	59218	19740	A/S	Gct/Tct		-1		MGI	-	NA	0	-	NA	0	-	NA	0	-	NA	0	-	NA	0	-	NA	0	VAR	85,4	0.053	-	NA	0
2	76757292	C	A	PASS	A	missense_variant	MODERATE	Ttn	ENSMUSG00000051747	Transcript	ENSMUST00000099981	protein_coding	300/347				64587	64456	21486	A/S	Gct/Tct		-1		MGI	-	NA	0	-	NA	0	-	NA	0	-	NA	0	-	NA	0	-	NA	0	VAR	85,4	0.053	-	NA	0
2	76776245	T	C	PASS	C	intron_variant&non_coding_transcript_variant	MODIFIER	Gm13938	ENSMUSG00000086354	Transcript	ENSMUST00000156809	antisense		2/4									1		MGI	-	NA	0	-	NA	0	VAR	122,10	0.085	-	NA	0	-	NA	0	-	NA	0	-	NA	0	-	NA	0
2	76776245	T	C	PASS	C	intron_variant	MODIFIER	Ttn	ENSMUSG00000051747	Transcript	ENSMUST00000111846	protein_coding		238/311									-1		MGI	-	NA	0	-	NA	0	VAR	122,10	0.085	-	NA	0	-	NA	0	-	NA	0	-	NA	0	-	NA	0
2	76776245	T	C	PASS	C	intron_variant	MODIFIER	Ttn	ENSMUSG00000051747	Transcript	ENSMUST00000011934	protein_coding		118/191									-1		MGI	-	NA	0	-	NA	0	VAR	122,10	0.085	-	NA	0	-	NA	0	-	NA	0	-	NA	0	-	NA	0
2	76776245	T	C	PASS	C	intron_variant	MODIFIER	Ttn	ENSMUSG00000051747	Transcript	ENSMUST00000111882	protein_coding		239/312									-1		MGI	-	NA	0	-	NA	0	VAR	122,10	0.085	-	NA	0	-	NA	0	-	NA	0	-	NA	0	-	NA	0
2	76776245	T	C	PASS	C	intron_variant	MODIFIER	Ttn	ENSMUSG00000051747	Transcript	ENSMUST00000099981	protein_coding		273/346									-1		MGI	-	NA	0	-	NA	0	VAR	122,10	0.085	-	NA	0	-	NA	0	-	NA	0	-	NA	0	-	NA	0
2	76778296	G	A	PASS	A	intron_variant&non_coding_transcript_variant	MODIFIER	Gm13938	ENSMUSG00000086354	Transcript	ENSMUST00000156809	antisense		2/4									1		MGI	-	NA	0	-	NA	0	-	NA	0	-	NA	0	-	NA	0	-	NA	0	VAR	85,20	0.193	-	NA	0
2	76778296	G	A	PASS	A	missense_variant	MODERATE	Ttn	ENSMUSG00000051747	Transcript	ENSMUST00000111846	protein_coding	235/312				48137	48137	16046	T/I	aCc/aTc		-1		MGI	-	NA	0	-	NA	0	-	NA	0	-	NA	0	-	NA	0	-	NA	0	VAR	85,20	0.193	-	NA	0
2	76778296	G	A	PASS	A	missense_variant	MODERATE	Ttn	ENSMUSG00000051747	Transcript	ENSMUST00000011934	protein_coding	115/192				28525	28394	9465	T/I	aCc/aTc		-1		MGI	-	NA	0	-	NA	0	-	NA	0	-	NA	0	-	NA	0	-	NA	0	VAR	85,20	0.193	-	NA	0
2	76778296	G	A	PASS	A	missense_variant	MODERATE	Ttn	ENSMUSG00000051747	Transcript	ENSMUST00000111882	protein_coding	236/313				48360	48137	16046	T/I	aCc/aTc		-1		MGI	-	NA	0	-	NA	0	-	NA	0	-	NA	0	-	NA	0	-	NA	0	VAR	85,20	0.193	-	NA	0
2	76778296	G	A	PASS	A	missense_variant	MODERATE	Ttn	ENSMUSG00000051747	Transcript	ENSMUST00000099981	protein_coding	270/347				53506	53375	17792	T/I	aCc/aTc		-1		MGI	-	NA	0	-	NA	0	-	NA	0	-	NA	0	-	NA	0	-	NA	0	VAR	85,20	0.193	-	NA	0
2	76782159	A	G	PASS	G	intron_variant&non_coding_transcript_variant	MODIFIER	Gm13938	ENSMUSG00000086354	Transcript	ENSMUST00000156809	antisense		3/4									1		MGI	-	NA	0	-	NA	0	-	NA	0	-	NA	0	-	NA	0	-	NA	0	-	NA	0	-	NA	0
2	76782159	A	G	PASS	G	intron_variant	MODIFIER	Ttn	ENSMUSG00000051747	Transcript	ENSMUST00000111846	protein_coding		227/311									-1		MGI	-	NA	0	-	NA	0	-	NA	0	-	NA	0	-	NA	0	-	NA	0	-	NA	0	-	NA	0
2	76782159	A	G	PASS	G	intron_variant	MODIFIER	Ttn	ENSMUSG00000051747	Transcript	ENSMUST00000011934	protein_coding		107/191									-1		MGI	-	NA	0	-	NA	0	-	NA	0	-	NA	0	-	NA	0	-	NA	0	-	NA	0	-	NA	0
2	76782159	A	G	PASS	G	intron_variant	MODIFIER	Ttn	ENSMUSG00000051747	Transcript	ENSMUST00000111882	protein_coding		228/312									-1		MGI	-	NA	0	-	NA	0	-	NA	0	-	NA	0	-	NA	0	-	NA	0	-	NA	0	-	NA	0
2	76782159	A	G	PASS	G	intron_variant	MODIFIER	Ttn	ENSMUSG00000051747	Transcript	ENSMUST00000099981	protein_coding		262/346									-1		MGI	-	NA	0	-	NA	0	-	NA	0	-	NA	0	-	NA	0	-	NA	0	-	NA	0	-	NA	0
2	76849310	A	C	PASS	C	upstream_gene_variant	MODIFIER	Ttn	ENSMUSG00000051747	Transcript	ENSMUST00000126515	protein_coding										2140	-1	cds_start_NF&cds_end_NF	MGI	-	NA	0	-	NA	0	VAR	57,7	0.089	-	NA	0	-	NA	0	-	NA	0	-	NA	0	-	NA	0
2	76849310	A	C	PASS	C	missense_variant	MODERATE	Ttn	ENSMUSG00000051747	Transcript	ENSMUST00000111846	protein_coding	135/312				29579	29579	9860	V/G	gTc/gGc		-1		MGI	-	NA	0	-	NA	0	VAR	57,7	0.089	-	NA	0	-	NA	0	-	NA	0	-	NA	0	-	NA	0
2	76849310	A	C	PASS	C	intron_variant	MODIFIER	Ttn	ENSMUSG00000051747	Transcript	ENSMUST00000155365	protein_coding		12/21									-1	cds_start_NF&cds_end_NF	MGI	-	NA	0	-	NA	0	VAR	57,7	0.089	-	NA	0	-	NA	0	-	NA	0	-	NA	0	-	NA	0
2	76849310	A	C	PASS	C	intron_variant	MODIFIER	Ttn	ENSMUSG00000051747	Transcript	ENSMUST00000148747	protein_coding		41/50									-1	cds_start_NF&cds_end_NF	MGI	-	NA	0	-	NA	0	VAR	57,7	0.089	-	NA	0	-	NA	0	-	NA	0	-	NA	0	-	NA	0
2	76849310	A	C	PASS	C	intron_variant	MODIFIER	Ttn	ENSMUSG00000051747	Transcript	ENSMUST00000149616	protein_coding		10/16									-1	cds_start_NF&cds_end_NF	MGI	-	NA	0	-	NA	0	VAR	57,7	0.089	-	NA	0	-	NA	0	-	NA	0	-	NA	0	-	NA	0
2	76849310	A	C	PASS	C	intron_variant	MODIFIER	Ttn	ENSMUSG00000051747	Transcript	ENSMUST00000128071	protein_coding		22/33									-1	cds_start_NF&cds_end_NF	MGI	-	NA	0	-	NA	0	VAR	57,7	0.089	-	NA	0	-	NA	0	-	NA	0	-	NA	0	-	NA	0
2	76849310	A	C	PASS	C	missense_variant	MODERATE	Ttn	ENSMUSG00000051747	Transcript	ENSMUST00000099981	protein_coding	137/347				32383	32252	10751	V/G	gTc/gGc		-1		MGI	-	NA	0	-	NA	0	VAR	57,7	0.089	-	NA	0	-	NA	0	-	NA	0	-	NA	0	-	NA	0
2	76849310	A	C	PASS	C	missense_variant	MODERATE	Ttn	ENSMUSG00000051747	Transcript	ENSMUST00000134720	protein_coding	94/145				19583	19583	6528	V/G	gTc/gGc		-1	cds_start_NF&cds_end_NF	MGI	-	NA	0	-	NA	0	VAR	57,7	0.089	-	NA	0	-	NA	0	-	NA	0	-	NA	0	-	NA	0
2	76849310	A	C	PASS	C	intron_variant	MODIFIER	Ttn	ENSMUSG00000051747	Transcript	ENSMUST00000011934	protein_coding		46/191									-1		MGI	-	NA	0	-	NA	0	VAR	57,7	0.089	-	NA	0	-	NA	0	-	NA	0	-	NA	0	-	NA	0
2	76849310	A	C	PASS	C	intron_variant	MODIFIER	Ttn	ENSMUSG00000051747	Transcript	ENSMUST00000152185	protein_coding		14/22									-1	cds_start_NF&cds_end_NF	MGI	-	NA	0	-	NA	0	VAR	57,7	0.089	-	NA	0	-	NA	0	-	NA	0	-	NA	0	-	NA	0
2	76849310	A	C	PASS	C	missense_variant	MODERATE	Ttn	ENSMUSG00000051747	Transcript	ENSMUST00000111882	protein_coding	136/313				29802	29579	9860	V/G	gTc/gGc		-1		MGI	-	NA	0	-	NA	0	VAR	57,7	0.089	-	NA	0	-	NA	0	-	NA	0	-	NA	0	-	NA	0
2	76849310	A	C	PASS	C	intron_variant	MODIFIER	Ttn	ENSMUSG00000051747	Transcript	ENSMUST00000130915	protein_coding		10/19									-1	cds_start_NF&cds_end_NF	MGI	-	NA	0	-	NA	0	VAR	57,7	0.089	-	NA	0	-	NA	0	-	NA	0	-	NA	0	-	NA	0
2	76849310	A	C	PASS	C	missense_variant	MODERATE	Ttn	ENSMUSG00000051747	Transcript	ENSMUST00000138542	protein_coding	34/34				3367	3368	1123	V/G	gTc/gGc		-1	cds_start_NF&cds_end_NF	MGI	-	NA	0	-	NA	0	VAR	57,7	0.089	-	NA	0	-	NA	0	-	NA	0	-	NA	0	-	NA	0
2	76870472	C	T	PASS	T	synonymous_variant	LOW	Ttn	ENSMUSG00000051747	Transcript	ENSMUST00000111846	protein_coding	102/312				26352	26352	8784	V	gtG/gtA		-1		MGI	-	NA	0	-	NA	0	-	NA	0	VAR	100,20	0.175	-	NA	0	-	NA	0	-	NA	0	-	NA	0
2	76870472	C	T	PASS	T	upstream_gene_variant	MODIFIER	Ttn	ENSMUSG00000051747	Transcript	ENSMUST00000155365	protein_coding										2083	-1	cds_start_NF&cds_end_NF	MGI	-	NA	0	-	NA	0	-	NA	0	VAR	100,20	0.175	-	NA	0	-	NA	0	-	NA	0	-	NA	0
2	76870472	C	T	PASS	T	synonymous_variant	LOW	Ttn	ENSMUSG00000051747	Transcript	ENSMUST00000148747	protein_coding	31/51				8079	8079	2693	V	gtG/gtA		-1	cds_start_NF&cds_end_NF	MGI	-	NA	0	-	NA	0	-	NA	0	VAR	100,20	0.175	-	NA	0	-	NA	0	-	NA	0	-	NA	0
2	76870472	C	T	PASS	T	upstream_gene_variant	MODIFIER	Ttn	ENSMUSG00000051747	Transcript	ENSMUST00000149616	protein_coding										2083	-1	cds_start_NF&cds_end_NF	MGI	-	NA	0	-	NA	0	-	NA	0	VAR	100,20	0.175	-	NA	0	-	NA	0	-	NA	0	-	NA	0
2	76870472	C	T	PASS	T	upstream_gene_variant	MODIFIER	Ttn	ENSMUSG00000051747	Transcript	ENSMUST00000128071	protein_coding										2083	-1	cds_start_NF&cds_end_NF	MGI	-	NA	0	-	NA	0	-	NA	0	VAR	100,20	0.175	-	NA	0	-	NA	0	-	NA	0	-	NA	0
2	76870472	C	T	PASS	T	synonymous_variant	LOW	Ttn	ENSMUSG00000051747	Transcript	ENSMUST00000099981	protein_coding	104/347				29165	29034	9678	V	gtG/gtA		-1		MGI	-	NA	0	-	NA	0	-	NA	0	VAR	100,20	0.175	-	NA	0	-	NA	0	-	NA	0	-	NA	0
2	76870472	C	T	PASS	T	synonymous_variant	LOW	Ttn	ENSMUSG00000051747	Transcript	ENSMUST00000134720	protein_coding	61/145				16365	16365	5455	V	gtG/gtA		-1	cds_start_NF&cds_end_NF	MGI	-	NA	0	-	NA	0	-	NA	0	VAR	100,20	0.175	-	NA	0	-	NA	0	-	NA	0	-	NA	0
2	76870472	C	T	PASS	T	intron_variant	MODIFIER	Ttn	ENSMUSG00000051747	Transcript	ENSMUST00000011934	protein_coding		46/191									-1		MGI	-	NA	0	-	NA	0	-	NA	0	VAR	100,20	0.175	-	NA	0	-	NA	0	-	NA	0	-	NA	0
2	76870472	C	T	PASS	T	upstream_gene_variant	MODIFIER	Ttn	ENSMUSG00000051747	Transcript	ENSMUST00000152185	protein_coding										2083	-1	cds_start_NF&cds_end_NF	MGI	-	NA	0	-	NA	0	-	NA	0	VAR	100,20	0.175	-	NA	0	-	NA	0	-	NA	0	-	NA	0
2	76870472	C	T	PASS	T	synonymous_variant	LOW	Ttn	ENSMUSG00000051747	Transcript	ENSMUST00000111882	protein_coding	103/313				26575	26352	8784	V	gtG/gtA		-1		MGI	-	NA	0	-	NA	0	-	NA	0	VAR	100,20	0.175	-	NA	0	-	NA	0	-	NA	0	-	NA	0
2	76870472	C	T	PASS	T	upstream_gene_variant	MODIFIER	Ttn	ENSMUSG00000051747	Transcript	ENSMUST00000130915	protein_coding										2083	-1	cds_start_NF&cds_end_NF	MGI	-	NA	0	-	NA	0	-	NA	0	VAR	100,20	0.175	-	NA	0	-	NA	0	-	NA	0	-	NA	0
2	76870472	C	T	PASS	T	synonymous_variant	LOW	Ttn	ENSMUSG00000051747	Transcript	ENSMUST00000138542	protein_coding	1/34				140	141	47	V	gtG/gtA		-1	cds_start_NF&cds_end_NF	MGI	-	NA	0	-	NA	0	-	NA	0	VAR	100,20	0.175	-	NA	0	-	NA	0	-	NA	0	-	NA	0
2	76885955	C	T	PASS	T	missense_variant	MODERATE	Ttn	ENSMUSG00000051747	Transcript	ENSMUST00000111846	protein_coding	79/312				20449	20449	6817	E/K	Gaa/Aaa		-1		MGI	-	NA	0	-	NA	0	-	NA	0	VAR	41,6	0.111	-	NA	0	-	NA	0	-	NA	0	-	NA	0
2	76885955	C	T	PASS	T	missense_variant	MODERATE	Ttn	ENSMUSG00000051747	Transcript	ENSMUST00000148747	protein_coding	8/51				2176	2176	726	E/K	Gaa/Aaa		-1	cds_start_NF&cds_end_NF	MGI	-	NA	0	-	NA	0	-	NA	0	VAR	41,6	0.111	-	NA	0	-	NA	0	-	NA	0	-	NA	0
2	76885955	C	T	PASS	T	downstream_gene_variant	MODIFIER	Ttn	ENSMUSG00000051747	Transcript	ENSMUST00000139832	processed_transcript										2796	-1		MGI	-	NA	0	-	NA	0	-	NA	0	VAR	41,6	0.111	-	NA	0	-	NA	0	-	NA	0	-	NA	0
2	76885955	C	T	PASS	T	missense_variant	MODERATE	Ttn	ENSMUSG00000051747	Transcript	ENSMUST00000134720	protein_coding	38/145				10462	10462	3488	E/K	Gaa/Aaa		-1	cds_start_NF&cds_end_NF	MGI	-	NA	0	-	NA	0	-	NA	0	VAR	41,6	0.111	-	NA	0	-	NA	0	-	NA	0	-	NA	0
2	76885955	C	T	PASS	T	intron_variant	MODIFIER	Ttn	ENSMUSG00000051747	Transcript	ENSMUST00000011934	protein_coding		46/191									-1		MGI	-	NA	0	-	NA	0	-	NA	0	VAR	41,6	0.111	-	NA	0	-	NA	0	-	NA	0	-	NA	0
2	76885955	C	T	PASS	T	missense_variant	MODERATE	Ttn	ENSMUSG00000051747	Transcript	ENSMUST00000111882	protein_coding	80/313				20672	20449	6817	E/K	Gaa/Aaa		-1		MGI	-	NA	0	-	NA	0	-	NA	0	VAR	41,6	0.111	-	NA	0	-	NA	0	-	NA	0	-	NA	0
2	76885955	C	T	PASS	T	missense_variant	MODERATE	Ttn	ENSMUSG00000051747	Transcript	ENSMUST00000099981	protein_coding	81/347				23262	23131	7711	E/K	Gaa/Aaa		-1		MGI	-	NA	0	-	NA	0	-	NA	0	VAR	41,6	0.111	-	NA	0	-	NA	0	-	NA	0	-	NA	0
2	76887950	T	G	PASS	G	missense_variant	MODERATE	Ttn	ENSMUSG00000051747	Transcript	ENSMUST00000111846	protein_coding	75/312				19204	19204	6402	S/R	Agc/Cgc		-1		MGI	-	NA	0	-	NA	0	VAR	97,13	0.112	-	NA	0	-	NA	0	-	NA	0	-	NA	0	-	NA	0
2	76887950	T	G	PASS	G	missense_variant	MODERATE	Ttn	ENSMUSG00000051747	Transcript	ENSMUST00000148747	protein_coding	4/51				931	931	311	S/R	Agc/Cgc		-1	cds_start_NF&cds_end_NF	MGI	-	NA	0	-	NA	0	VAR	97,13	0.112	-	NA	0	-	NA	0	-	NA	0	-	NA	0	-	NA	0
2	76887950	T	G	PASS	G	downstream_gene_variant	MODIFIER	Ttn	ENSMUSG00000051747	Transcript	ENSMUST00000139832	processed_transcript										801	-1		MGI	-	NA	0	-	NA	0	VAR	97,13	0.112	-	NA	0	-	NA	0	-	NA	0	-	NA	0	-	NA	0
2	76887950	T	G	PASS	G	missense_variant	MODERATE	Ttn	ENSMUSG00000051747	Transcript	ENSMUST00000134720	protein_coding	34/145				9217	9217	3073	S/R	Agc/Cgc		-1	cds_start_NF&cds_end_NF	MGI	-	NA	0	-	NA	0	VAR	97,13	0.112	-	NA	0	-	NA	0	-	NA	0	-	NA	0	-	NA	0
2	76887950	T	G	PASS	G	intron_variant	MODIFIER	Ttn	ENSMUSG00000051747	Transcript	ENSMUST00000011934	protein_coding		46/191									-1		MGI	-	NA	0	-	NA	0	VAR	97,13	0.112	-	NA	0	-	NA	0	-	NA	0	-	NA	0	-	NA	0
2	76887950	T	G	PASS	G	missense_variant	MODERATE	Ttn	ENSMUSG00000051747	Transcript	ENSMUST00000111882	protein_coding	76/313				19427	19204	6402	S/R	Agc/Cgc		-1		MGI	-	NA	0	-	NA	0	VAR	97,13	0.112	-	NA	0	-	NA	0	-	NA	0	-	NA	0	-	NA	0
2	76887950	T	G	PASS	G	missense_variant	MODERATE	Ttn	ENSMUSG00000051747	Transcript	ENSMUST00000099981	protein_coding	77/347				22017	21886	7296	S/R	Agc/Cgc		-1		MGI	-	NA	0	-	NA	0	VAR	97,13	0.112	-	NA	0	-	NA	0	-	NA	0	-	NA	0	-	NA	0
2	76916894	T	G	PASS	G	intron_variant	MODIFIER	Ttn	ENSMUSG00000051747	Transcript	ENSMUST00000111846	protein_coding		44/311									-1		MGI	-	NA	0	-	NA	0	-	NA	0	-	NA	0	-	NA	0	-	NA	0	-	NA	0	-	NA	0
2	76916894	T	G	PASS	G	intron_variant	MODIFIER	Ttn	ENSMUSG00000051747	Transcript	ENSMUST00000134720	protein_coding		3/144									-1	cds_start_NF&cds_end_NF	MGI	-	NA	0	-	NA	0	-	NA	0	-	NA	0	-	NA	0	-	NA	0	-	NA	0	-	NA	0
2	76916894	T	G	PASS	G	intron_variant	MODIFIER	Ttn	ENSMUSG00000051747	Transcript	ENSMUST00000011934	protein_coding		44/191									-1		MGI	-	NA	0	-	NA	0	-	NA	0	-	NA	0	-	NA	0	-	NA	0	-	NA	0	-	NA	0
2	76916894	T	G	PASS	G	intron_variant	MODIFIER	Ttn	ENSMUSG00000051747	Transcript	ENSMUST00000111882	protein_coding		45/312									-1		MGI	-	NA	0	-	NA	0	-	NA	0	-	NA	0	-	NA	0	-	NA	0	-	NA	0	-	NA	0
2	76916894	T	G	PASS	G	missense_variant	MODERATE	Ttn	ENSMUSG00000051747	Transcript	ENSMUST00000099980	protein_coding	45/45				13941	13810	4604	S/R	Agc/Cgc		-1		MGI	-	NA	0	-	NA	0	-	NA	0	-	NA	0	-	NA	0	-	NA	0	-	NA	0	-	NA	0
2	76916894	T	G	PASS	G	intron_variant	MODIFIER	Ttn	ENSMUSG00000051747	Transcript	ENSMUST00000099981	protein_coding		45/346									-1		MGI	-	NA	0	-	NA	0	-	NA	0	-	NA	0	-	NA	0	-	NA	0	-	NA	0	-	NA	0
2	76917428	C	T	PASS	T	intron_variant	MODIFIER	Ttn	ENSMUSG00000051747	Transcript	ENSMUST00000111846	protein_coding		44/311									-1		MGI	-	NA	0	-	NA	0	-	NA	0	-	NA	0	-	NA	0	VAR	110,76	0.39	-	NA	0	-	NA	0
2	76917428	C	T	PASS	T	intron_variant	MODIFIER	Ttn	ENSMUSG00000051747	Transcript	ENSMUST00000134720	protein_coding		3/144									-1	cds_start_NF&cds_end_NF	MGI	-	NA	0	-	NA	0	-	NA	0	-	NA	0	-	NA	0	VAR	110,76	0.39	-	NA	0	-	NA	0
2	76917428	C	T	PASS	T	intron_variant	MODIFIER	Ttn	ENSMUSG00000051747	Transcript	ENSMUST00000011934	protein_coding		44/191									-1		MGI	-	NA	0	-	NA	0	-	NA	0	-	NA	0	-	NA	0	VAR	110,76	0.39	-	NA	0	-	NA	0
2	76917428	C	T	PASS	T	intron_variant	MODIFIER	Ttn	ENSMUSG00000051747	Transcript	ENSMUST00000111882	protein_coding		45/312									-1		MGI	-	NA	0	-	NA	0	-	NA	0	-	NA	0	-	NA	0	VAR	110,76	0.39	-	NA	0	-	NA	0
2	76917428	C	T	PASS	T	missense_variant	MODERATE	Ttn	ENSMUSG00000051747	Transcript	ENSMUST00000099980	protein_coding	45/45				13407	13276	4426	V/I	Gtt/Att		-1		MGI	-	NA	0	-	NA	0	-	NA	0	-	NA	0	-	NA	0	VAR	110,76	0.39	-	NA	0	-	NA	0
2	76917428	C	T	PASS	T	intron_variant	MODIFIER	Ttn	ENSMUSG00000051747	Transcript	ENSMUST00000099981	protein_coding		45/346									-1		MGI	-	NA	0	-	NA	0	-	NA	0	-	NA	0	-	NA	0	VAR	110,76	0.39	-	NA	0	-	NA	0
[truncated: 17,705 more rows]
[truncated: 26 more columns]

## Sheet: Readme
Table legend
Column	Contains
[truncated: 11 more rows]
