# Supplementary material for: Interplay between UNG and AID governs intratumoral heterogeneity in mature B cell lymphoma
Source: PLoS Genet. 2020 Dec 23;16(12):e1008960. doi: 10.1371/journal.pgen.1008960 (PMC7790409; doi:10.1371/journal.pgen.1008960)
Supplement: S4 Table — (XLSX) [file pgen.1008960.s010.xlsx]

## Sheet: S4 Table
S4 Table. Traslocation analysis of tumors (red=AID KI UNG KO; green AID WT UNG KO)
Coordinates breakpoint1 (chr:start-end)	Gene name breakpoint 1	Coordinates breakpoint2 (chr:start-end)	Gene name breakpoint 1	TC_unique_identifier	EU1	EU2	EU3	EU5	EU6	EU8	EU9	EU10	EU11	EU12	EU13	EU15	EU16	EU17	EU18	# samples	# KI tumors	# WT tumors
1:135233225-135233226	NoGene	10:111496038-111496039	Nap1l1	1:135233225-135233226_NoGene-10:111496038-111496039_Nap1l1	NA	NA	NA	NA	NA	NA	NA	NA	NA	1	1	NA	NA	NA	1	3	2	1
1:135233225-135233226	NoGene	10:111496038-111496039	Nap1l1	1:135233225-135233226_NoGene-10:111496038-111496039_Nap1l1	NA	NA	NA	NA	NA	NA	NA	NA	NA	1	1	NA	NA	NA	1	3	2	1
1:135233225-135233226	NoGene	10:111496038-111496039	Nap1l1	1:135233225-135233226_NoGene-10:111496038-111496039_Nap1l1	NA	NA	NA	NA	NA	NA	NA	NA	NA	1	1	NA	NA	NA	1	3	2	1
1:146823643-146823644	Brinp3	1:171534726-171534727	Itln1	1:146823643-146823644_Brinp3-1:171534726-171534727_Itln1	NA	NA	NA	NA	NA	NA	NA	NA	NA	NA	NA	NA	NA	NA	1	1	1	0
1:156366227-156366228	Axdnd1	14:68397440-68397441	NoGene	1:156366227-156366228_Axdnd1-14:68397440-68397441_NoGene	NA	NA	NA	NA	NA	NA	NA	NA	NA	NA	1	NA	1	1	NA	3	2	1
1:156366227-156366228	Axdnd1	14:68397440-68397441	NoGene	1:156366227-156366228_Axdnd1-14:68397440-68397441_NoGene	NA	NA	NA	NA	NA	NA	NA	NA	NA	NA	1	NA	1	1	NA	3	2	1
1:156366227-156366228	Axdnd1	14:68397440-68397441	NoGene	1:156366227-156366228_Axdnd1-14:68397440-68397441_NoGene	NA	NA	NA	NA	NA	NA	NA	NA	NA	NA	1	NA	1	1	NA	3	2	1
1:171550245-171550246	NoGene	18:36366624-36366625	Cystm1	1:171550245-171550246_NoGene-18:36366624-36366625_Cystm1	NA	NA	NA	NA	NA	NA	NA	NA	NA	NA	1	NA	NA	NA	1	2	2	0
1:171550245-171550246	NoGene	18:36366624-36366625	Cystm1	1:171550245-171550246_NoGene-18:36366624-36366625_Cystm1	NA	NA	NA	NA	NA	NA	NA	NA	NA	NA	1	NA	NA	NA	1	2	2	0
1:45857744-45857745	NoGene	14:84333370-84333371	NoGene	1:45857744-45857745_NoGene-14:84333370-84333371_NoGene	NA	NA	NA	NA	NA	1	NA	NA	NA	NA	NA	NA	1	1	NA	3	1	2
1:45857744-45857745	NoGene	14:84333370-84333371	NoGene	1:45857744-45857745_NoGene-14:84333370-84333371_NoGene	NA	NA	NA	NA	NA	1	NA	NA	NA	NA	NA	NA	1	1	NA	3	1	2
1:45857744-45857745	NoGene	14:84333370-84333371	NoGene	1:45857744-45857745_NoGene-14:84333370-84333371_NoGene	NA	NA	NA	NA	NA	1	NA	NA	NA	NA	NA	NA	1	1	NA	3	1	2
1:54566708-54566709	NoGene	8:75001584-75001585	Hmgxb4	1:54566708-54566709_NoGene-8:75001584-75001585_Hmgxb4	NA	NA	NA	NA	NA	NA	NA	NA	NA	NA	NA	1	NA	1	NA	2	1	1
1:54566708-54566709	NoGene	8:75001584-75001585	Hmgxb4	1:54566708-54566709_NoGene-8:75001584-75001585_Hmgxb4	NA	NA	NA	NA	NA	NA	NA	NA	NA	NA	NA	1	NA	1	NA	2	1	1
1:55570598-55570599	Plcl1	19:42112984-42112985	Pi4k2a	1:55570598-55570599_Plcl1-19:42112984-42112985_Pi4k2a	NA	NA	NA	NA	NA	NA	NA	NA	NA	NA	NA	NA	NA	NA	1	1	1	0
10:105370227-105370228	Tmtc2	8:64980553-64980554	NoGene	10:105370227-105370228_Tmtc2-8:64980553-64980554_NoGene	NA	NA	1	NA	NA	NA	NA	NA	NA	NA	NA	1	NA	NA	NA	2	1	1
10:105370227-105370228	Tmtc2	8:64980553-64980554	NoGene	10:105370227-105370228_Tmtc2-8:64980553-64980554_NoGene	NA	NA	1	NA	NA	NA	NA	NA	NA	NA	NA	1	NA	NA	NA	2	1	1
10:105370643-105370644	Tmtc2	2:60577349-60577350	NoGene	10:105370643-105370644_Tmtc2-2:60577349-60577350_NoGene	NA	NA	1	NA	NA	NA	NA	NA	NA	1	NA	1	NA	NA	NA	3	1	2
10:105370643-105370644	Tmtc2	2:60577349-60577350	NoGene	10:105370643-105370644_Tmtc2-2:60577349-60577350_NoGene	NA	NA	1	NA	NA	NA	NA	NA	NA	1	NA	1	NA	NA	NA	3	1	2
10:105370643-105370644	Tmtc2	2:60577349-60577350	NoGene	10:105370643-105370644_Tmtc2-2:60577349-60577350_NoGene	NA	NA	1	NA	NA	NA	NA	NA	NA	1	NA	1	NA	NA	NA	3	1	2
10:111496038-111496039	Nap1l1	1:135233225-135233226	NoGene	10:111496038-111496039_Nap1l1-1:135233225-135233226_NoGene	NA	NA	NA	NA	NA	NA	NA	NA	NA	NA	NA	1	NA	NA	NA	1	0	1
10:13215429-13215430	Phactr2	10:19758781-19758782	Il20ra	10:13215429-13215430_Phactr2-10:19758781-19758782_Il20ra	NA	NA	NA	NA	NA	NA	NA	NA	NA	1	NA	NA	NA	NA	NA	1	0	1
10:27265491-27265492	Lama2	X:114592541-114592542	NoGene	10:27265491-27265492_Lama2-X:114592541-114592542_NoGene	1	NA	NA	NA	NA	NA	NA	NA	NA	NA	NA	NA	NA	NA	NA	1	1	0
10:89845255-89845256	NoGene	9:88567155-88567156	Zfp949	10:89845255-89845256_NoGene-9:88567155-88567156_Zfp949	NA	NA	NA	NA	NA	NA	NA	1	NA	NA	NA	1	NA	NA	NA	2	1	1
10:89845255-89845256	NoGene	9:88567155-88567156	Zfp949	10:89845255-89845256_NoGene-9:88567155-88567156_Zfp949	NA	NA	NA	NA	NA	NA	NA	1	NA	NA	NA	1	NA	NA	NA	2	1	1
11:117421162-117421163	Gm8624	7:24230980-24230981	Zfp109	11:117421162-117421163_Gm8624-7:24230980-24230981_Zfp109	NA	NA	NA	NA	NA	NA	NA	NA	NA	1	NA	NA	NA	NA	1	2	1	1
11:117421162-117421163	Gm8624	7:24230980-24230981	Zfp109	11:117421162-117421163_Gm8624-7:24230980-24230981_Zfp109	NA	NA	NA	NA	NA	NA	NA	NA	NA	1	NA	NA	NA	NA	1	2	1	1
11:117805527-117805528	6030468B19Rik	5:29435397-29435398	Nom1	11:117805527-117805528_6030468B19Rik-5:29435397-29435398_Nom1	NA	NA	NA	NA	NA	1	NA	NA	NA	NA	NA	NA	NA	NA	NA	1	0	1
11:5818398-5818399	NoGene	14:54024088-54024089	NoGene	11:5818398-5818399_NoGene-14:54024088-54024089_NoGene	NA	NA	NA	1	NA	NA	NA	NA	NA	1	NA	NA	NA	1	NA	3	2	1
11:5818398-5818399	NoGene	14:54024088-54024089	NoGene	11:5818398-5818399_NoGene-14:54024088-54024089_NoGene	NA	NA	NA	1	NA	NA	NA	NA	NA	1	NA	NA	NA	1	NA	3	2	1
11:5818398-5818399	NoGene	14:54024088-54024089	NoGene	11:5818398-5818399_NoGene-14:54024088-54024089_NoGene	NA	NA	NA	1	NA	NA	NA	NA	NA	1	NA	NA	NA	1	NA	3	2	1
11:5818534-5818535	NoGene	16:84828425-84828426	Atp5j	11:5818534-5818535_NoGene-16:84828425-84828426_Atp5j	NA	NA	NA	NA	NA	NA	NA	NA	NA	1	NA	1	1	1	NA	4	1	3
11:5818534-5818535	NoGene	16:84828425-84828426	Atp5j	11:5818534-5818535_NoGene-16:84828425-84828426_Atp5j	NA	NA	NA	NA	NA	NA	NA	NA	NA	1	NA	1	1	1	NA	4	1	3
11:5818534-5818535	NoGene	16:84828425-84828426	Atp5j	11:5818534-5818535_NoGene-16:84828425-84828426_Atp5j	NA	NA	NA	NA	NA	NA	NA	NA	NA	1	NA	1	1	1	NA	4	1	3
11:5818534-5818535	NoGene	16:84828425-84828426	Atp5j	11:5818534-5818535_NoGene-16:84828425-84828426_Atp5j	NA	NA	NA	NA	NA	NA	NA	NA	NA	1	NA	1	1	1	NA	4	1	3
11:83674237-83674238	NoGene	13:55028721-55028722	Uimc1	11:83674237-83674238_NoGene-13:55028721-55028722_Uimc1	1	NA	1	1	NA	NA	1	1	1	NA	NA	NA	NA	NA	NA	6	4	2
11:83674237-83674238	NoGene	13:55028721-55028722	Uimc1	11:83674237-83674238_NoGene-13:55028721-55028722_Uimc1	1	NA	1	1	NA	NA	1	1	1	NA	NA	NA	NA	NA	NA	6	4	2
11:83674237-83674238	NoGene	13:55028721-55028722	Uimc1	11:83674237-83674238_NoGene-13:55028721-55028722_Uimc1	1	NA	1	1	NA	NA	1	1	1	NA	NA	NA	NA	NA	NA	6	4	2
11:83674237-83674238	NoGene	13:55028721-55028722	Uimc1	11:83674237-83674238_NoGene-13:55028721-55028722_Uimc1	1	NA	1	1	NA	NA	1	1	1	NA	NA	NA	NA	NA	NA	6	4	2
11:83674237-83674238	NoGene	13:55028721-55028722	Uimc1	11:83674237-83674238_NoGene-13:55028721-55028722_Uimc1	1	NA	1	1	NA	NA	1	1	1	NA	NA	NA	NA	NA	NA	6	4	2
11:83674237-83674238	NoGene	13:55028721-55028722	Uimc1	11:83674237-83674238_NoGene-13:55028721-55028722_Uimc1	1	NA	1	1	NA	NA	1	1	1	NA	NA	NA	NA	NA	NA	6	4	2
11:88724756-88724757	C030037D09Rik	5:129128572-129128573	Adgrd1	11:88724756-88724757_C030037D09Rik-5:129128572-129128573_Adgrd1	NA	NA	NA	NA	NA	NA	1	NA	NA	NA	NA	NA	NA	NA	NA	1	0	1
11:88724756-88724757	C030037D09Rik	7:28350750-28350751	Rps16	11:88724756-88724757_C030037D09Rik-7:28350750-28350751_Rps16	1	NA	1	NA	1	NA	1	NA	1	NA	NA	NA	NA	NA	NA	5	3	2
11:88724756-88724757	C030037D09Rik	7:28350750-28350751	Rps16	11:88724756-88724757_C030037D09Rik-7:28350750-28350751_Rps16	1	NA	1	NA	1	NA	1	NA	1	NA	NA	NA	NA	NA	NA	5	3	2
11:88724756-88724757	C030037D09Rik	7:28350750-28350751	Rps16	11:88724756-88724757_C030037D09Rik-7:28350750-28350751_Rps16	1	NA	1	NA	1	NA	1	NA	1	NA	NA	NA	NA	NA	NA	5	3	2
11:88724756-88724757	C030037D09Rik	7:28350750-28350751	Rps16	11:88724756-88724757_C030037D09Rik-7:28350750-28350751_Rps16	1	NA	1	NA	1	NA	1	NA	1	NA	NA	NA	NA	NA	NA	5	3	2
11:88724756-88724757	C030037D09Rik	7:28350750-28350751	Rps16	11:88724756-88724757_C030037D09Rik-7:28350750-28350751_Rps16	1	NA	1	NA	1	NA	1	NA	1	NA	NA	NA	NA	NA	NA	5	3	2
12:113482193-113482194	NoGene	12:113429133-113429134	NoGene	12:113482193-113482194_NoGene-12:113429133-113429134_NoGene	NA	NA	NA	NA	NA	NA	NA	NA	NA	NA	1	NA	NA	NA	NA	1	1	0
13:19212969-19212970	NoGene	13:19210346-19210347	NoGene	13:19212969-19212970_NoGene-13:19210346-19210347_NoGene	NA	NA	NA	NA	NA	NA	NA	NA	NA	1	NA	NA	NA	NA	NA	1	0	1
13:32284430-32284431	Gmds	18:36682476-36682477	Slc35a4	13:32284430-32284431_Gmds-18:36682476-36682477_Slc35a4	NA	NA	NA	NA	NA	1	NA	NA	NA	NA	NA	NA	NA	NA	NA	1	0	1
13:55028721-55028722	Uimc1	11:83674237-83674238	NoGene	13:55028721-55028722_Uimc1-11:83674237-83674238_NoGene	NA	NA	NA	NA	1	NA	NA	NA	NA	1	NA	NA	NA	NA	NA	2	1	1
13:55028721-55028722	Uimc1	11:83674237-83674238	NoGene	13:55028721-55028722_Uimc1-11:83674237-83674238_NoGene	NA	NA	NA	NA	1	NA	NA	NA	NA	1	NA	NA	NA	NA	NA	2	1	1
13:56747159-56747160	NoGene	6:6042332-6042333	Slc25a13	13:56747159-56747160_NoGene-6:6042332-6042333_Slc25a13	NA	NA	NA	NA	NA	NA	NA	NA	NA	NA	NA	NA	NA	NA	1	1	1	0
13:67408824-67408825	Zfp459	13:23616258-23616259	H2bc6	13:67408824-67408825_Zfp459-13:23616258-23616259_H2bc6	NA	NA	NA	NA	NA	NA	1	NA	NA	NA	NA	NA	NA	NA	NA	1	0	1
13:70609056-70609057	Ice1	X:169982373-169982374	Mid1	13:70609056-70609057_Ice1-X:169982373-169982374_Mid1	NA	1	NA	NA	NA	NA	NA	NA	NA	NA	NA	NA	NA	NA	NA	1	0	1
14:50670807-50670808	NoGene	8:99100128-99100129	Cdh8	14:50670807-50670808_NoGene-8:99100128-99100129_Cdh8	NA	NA	NA	NA	NA	NA	NA	NA	NA	NA	NA	1	1	NA	NA	2	0	2
14:50670807-50670808	NoGene	8:99100128-99100129	Cdh8	14:50670807-50670808_NoGene-8:99100128-99100129_Cdh8	NA	NA	NA	NA	NA	NA	NA	NA	NA	NA	NA	1	1	NA	NA	2	0	2
14:51430262-51430263	NoGene	14:51431734-51431735	NoGene	14:51430262-51430263_NoGene-14:51431734-51431735_NoGene	NA	NA	NA	1	NA	NA	NA	NA	NA	1	NA	1	NA	1	NA	4	2	2
14:51430262-51430263	NoGene	14:51431734-51431735	NoGene	14:51430262-51430263_NoGene-14:51431734-51431735_NoGene	NA	NA	NA	1	NA	NA	NA	NA	NA	1	NA	1	NA	1	NA	4	2	2
14:51430262-51430263	NoGene	14:51431734-51431735	NoGene	14:51430262-51430263_NoGene-14:51431734-51431735_NoGene	NA	NA	NA	1	NA	NA	NA	NA	NA	1	NA	1	NA	1	NA	4	2	2
14:51430262-51430263	NoGene	14:51431734-51431735	NoGene	14:51430262-51430263_NoGene-14:51431734-51431735_NoGene	NA	NA	NA	1	NA	NA	NA	NA	NA	1	NA	1	NA	1	NA	4	2	2
14:54024088-54024089	NoGene	11:5818398-5818399	NoGene	14:54024088-54024089_NoGene-11:5818398-5818399_NoGene	NA	NA	NA	NA	NA	NA	NA	NA	NA	NA	NA	1	NA	NA	NA	1	0	1
14:68397440-68397441	NoGene	1:156366227-156366228	Axdnd1	14:68397440-68397441_NoGene-1:156366227-156366228_Axdnd1	NA	NA	NA	NA	NA	NA	NA	NA	NA	1	NA	1	NA	NA	NA	2	0	2
14:68397440-68397441	NoGene	1:156366227-156366228	Axdnd1	14:68397440-68397441_NoGene-1:156366227-156366228_Axdnd1	NA	NA	NA	NA	NA	NA	NA	NA	NA	1	NA	1	NA	NA	NA	2	0	2
14:71517331-71517332	NoGene	3:108980257-108980258	Fam102b	14:71517331-71517332_NoGene-3:108980257-108980258_Fam102b	NA	NA	NA	NA	NA	NA	NA	NA	NA	NA	NA	1	NA	NA	NA	1	0	1
14:84333370-84333371	NoGene	10:128493848-128493849	Myl6	14:84333370-84333371_NoGene-10:128493848-128493849_Myl6	NA	NA	NA	NA	NA	NA	NA	NA	NA	NA	NA	1	NA	NA	NA	1	0	1
15:33311563-33311564	Cpq	5:8559412-8559413	Rundc3b	15:33311563-33311564_Cpq-5:8559412-8559413_Rundc3b	NA	NA	1	NA	1	1	1	1	1	1	1	1	NA	1	NA	10	5	5
15:33311563-33311564	Cpq	5:8559412-8559413	Rundc3b	15:33311563-33311564_Cpq-5:8559412-8559413_Rundc3b	NA	NA	1	NA	1	1	1	1	1	1	1	1	NA	1	NA	10	5	5
15:33311563-33311564	Cpq	5:8559412-8559413	Rundc3b	15:33311563-33311564_Cpq-5:8559412-8559413_Rundc3b	NA	NA	1	NA	1	1	1	1	1	1	1	1	NA	1	NA	10	5	5
15:33311563-33311564	Cpq	5:8559412-8559413	Rundc3b	15:33311563-33311564_Cpq-5:8559412-8559413_Rundc3b	NA	NA	1	NA	1	1	1	1	1	1	1	1	NA	1	NA	10	5	5
15:33311563-33311564	Cpq	5:8559412-8559413	Rundc3b	15:33311563-33311564_Cpq-5:8559412-8559413_Rundc3b	NA	NA	1	NA	1	1	1	1	1	1	1	1	NA	1	NA	10	5	5
15:33311563-33311564	Cpq	5:8559412-8559413	Rundc3b	15:33311563-33311564_Cpq-5:8559412-8559413_Rundc3b	NA	NA	1	NA	1	1	1	1	1	1	1	1	NA	1	NA	10	5	5
15:33311563-33311564	Cpq	5:8559412-8559413	Rundc3b	15:33311563-33311564_Cpq-5:8559412-8559413_Rundc3b	NA	NA	1	NA	1	1	1	1	1	1	1	1	NA	1	NA	10	5	5
15:33311563-33311564	Cpq	5:8559412-8559413	Rundc3b	15:33311563-33311564_Cpq-5:8559412-8559413_Rundc3b	NA	NA	1	NA	1	1	1	1	1	1	1	1	NA	1	NA	10	5	5
15:33311563-33311564	Cpq	5:8559412-8559413	Rundc3b	15:33311563-33311564_Cpq-5:8559412-8559413_Rundc3b	NA	NA	1	NA	1	1	1	1	1	1	1	1	NA	1	NA	10	5	5
15:33311563-33311564	Cpq	5:8559412-8559413	Rundc3b	15:33311563-33311564_Cpq-5:8559412-8559413_Rundc3b	NA	NA	1	NA	1	1	1	1	1	1	1	1	NA	1	NA	10	5	5
15:33972066-33972067	NoGene	3:99141096-99141097	Wars2	15:33972066-33972067_NoGene-3:99141096-99141097_Wars2	NA	NA	NA	NA	NA	1	1	NA	NA	NA	NA	1	NA	1	NA	4	1	3
15:33972066-33972067	NoGene	3:99141096-99141097	Wars2	15:33972066-33972067_NoGene-3:99141096-99141097_Wars2	NA	NA	NA	NA	NA	1	1	NA	NA	NA	NA	1	NA	1	NA	4	1	3
15:33972066-33972067	NoGene	3:99141096-99141097	Wars2	15:33972066-33972067_NoGene-3:99141096-99141097_Wars2	NA	NA	NA	NA	NA	1	1	NA	NA	NA	NA	1	NA	1	NA	4	1	3
15:33972066-33972067	NoGene	3:99141096-99141097	Wars2	15:33972066-33972067_NoGene-3:99141096-99141097_Wars2	NA	NA	NA	NA	NA	1	1	NA	NA	NA	NA	1	NA	1	NA	4	1	3
16:17277787-17277788	Tmem191c	17:44766819-44766820	Runx2	16:17277787-17277788_Tmem191c-17:44766819-44766820_Runx2	NA	1	1	NA	NA	NA	NA	NA	NA	NA	NA	NA	NA	NA	NA	2	1	1
16:17277787-17277788	Tmem191c	17:44766819-44766820	Runx2	16:17277787-17277788_Tmem191c-17:44766819-44766820_Runx2	NA	1	1	NA	NA	NA	NA	NA	NA	NA	NA	NA	NA	NA	NA	2	1	1
16:84828425-84828426	Atp5j	11:5818534-5818535	NoGene	16:84828425-84828426_Atp5j-11:5818534-5818535_NoGene	NA	NA	NA	1	NA	NA	NA	NA	NA	NA	NA	NA	NA	NA	NA	1	1	0
17:28600341-28600342	Srpk1	7:122080366-122080367	Ubfd1	17:28600341-28600342_Srpk1-7:122080366-122080367_Ubfd1	NA	NA	NA	1	NA	1	NA	1	NA	NA	NA	NA	NA	NA	1	4	3	1
17:28600341-28600342	Srpk1	7:122080366-122080367	Ubfd1	17:28600341-28600342_Srpk1-7:122080366-122080367_Ubfd1	NA	NA	NA	1	NA	1	NA	1	NA	NA	NA	NA	NA	NA	1	4	3	1
17:28600341-28600342	Srpk1	7:122080366-122080367	Ubfd1	17:28600341-28600342_Srpk1-7:122080366-122080367_Ubfd1	NA	NA	NA	1	NA	1	NA	1	NA	NA	NA	NA	NA	NA	1	4	3	1
17:28600341-28600342	Srpk1	7:122080366-122080367	Ubfd1	17:28600341-28600342_Srpk1-7:122080366-122080367_Ubfd1	NA	NA	NA	1	NA	1	NA	1	NA	NA	NA	NA	NA	NA	1	4	3	1
17:44766819-44766820	Runx2	16:17277787-17277788	Tmem191c	17:44766819-44766820_Runx2-16:17277787-17277788_Tmem191c	1	NA	NA	NA	NA	NA	NA	NA	NA	NA	NA	NA	NA	NA	NA	1	1	0
18:21438145-21438146	NoGene	9:123690253-123690254	NoGene	18:21438145-21438146_NoGene-9:123690253-123690254_NoGene	NA	NA	1	NA	NA	NA	NA	NA	NA	NA	NA	NA	NA	NA	NA	1	1	0
18:36366624-36366625	Cystm1	1:171550245-171550246	NoGene	18:36366624-36366625_Cystm1-1:171550245-171550246_NoGene	NA	NA	NA	NA	NA	NA	1	1	1	NA	NA	NA	1	1	NA	5	2	3
18:36366624-36366625	Cystm1	1:171550245-171550246	NoGene	18:36366624-36366625_Cystm1-1:171550245-171550246_NoGene	NA	NA	NA	NA	NA	NA	1	1	1	NA	NA	NA	1	1	NA	5	2	3
18:36366624-36366625	Cystm1	1:171550245-171550246	NoGene	18:36366624-36366625_Cystm1-1:171550245-171550246_NoGene	NA	NA	NA	NA	NA	NA	1	1	1	NA	NA	NA	1	1	NA	5	2	3
18:36366624-36366625	Cystm1	1:171550245-171550246	NoGene	18:36366624-36366625_Cystm1-1:171550245-171550246_NoGene	NA	NA	NA	NA	NA	NA	1	1	1	NA	NA	NA	1	1	NA	5	2	3
18:36366624-36366625	Cystm1	1:171550245-171550246	NoGene	18:36366624-36366625_Cystm1-1:171550245-171550246_NoGene	NA	NA	NA	NA	NA	NA	1	1	1	NA	NA	NA	1	1	NA	5	2	3
18:36682476-36682477	Slc35a4	13:32284430-32284431	Gmds	18:36682476-36682477_Slc35a4-13:32284430-32284431_Gmds	NA	NA	NA	NA	NA	NA	NA	NA	NA	NA	NA	1	NA	NA	1	2	1	1
18:36682476-36682477	Slc35a4	13:32284430-32284431	Gmds	18:36682476-36682477_Slc35a4-13:32284430-32284431_Gmds	NA	NA	NA	NA	NA	NA	NA	NA	NA	NA	NA	1	NA	NA	1	2	1	1
18:36683324-36683325	Slc35a4	13:32283629-32283630	Gmds	18:36683324-36683325_Slc35a4-13:32283629-32283630_Gmds	NA	NA	NA	NA	NA	NA	NA	NA	NA	NA	NA	1	NA	NA	NA	1	0	1
19:23208731-23208732	Smc5	7:23954697-23954698	NoGene	19:23208731-23208732_Smc5-7:23954697-23954698_NoGene	NA	NA	NA	NA	NA	NA	NA	NA	NA	NA	1	NA	NA	NA	1	2	2	0
19:23208731-23208732	Smc5	7:23954697-23954698	NoGene	19:23208731-23208732_Smc5-7:23954697-23954698_NoGene	NA	NA	NA	NA	NA	NA	NA	NA	NA	NA	1	NA	NA	NA	1	2	2	0
19:23619347-23619348	1700028P14Rik	12:28635648-28635649	Rps7	19:23619347-23619348_1700028P14Rik-12:28635648-28635649_Rps7	NA	NA	1	NA	NA	NA	NA	NA	NA	NA	NA	NA	NA	NA	NA	1	1	0
19:42112984-42112985	Pi4k2a	1:55570598-55570599	Plcl1	19:42112984-42112985_Pi4k2a-1:55570598-55570599_Plcl1	NA	NA	1	NA	NA	NA	NA	NA	NA	NA	NA	NA	NA	NA	NA	1	1	0
2:168469742-168469743	NoGene	9:70410249-70410250	Ccnb2	2:168469742-168469743_NoGene-9:70410249-70410250_Ccnb2	NA	NA	NA	NA	NA	NA	NA	1	1	NA	1	NA	NA	NA	NA	3	2	1
2:168469742-168469743	NoGene	9:70410249-70410250	Ccnb2	2:168469742-168469743_NoGene-9:70410249-70410250_Ccnb2	NA	NA	NA	NA	NA	NA	NA	1	1	NA	1	NA	NA	NA	NA	3	2	1
2:168469742-168469743	NoGene	9:70410249-70410250	Ccnb2	2:168469742-168469743_NoGene-9:70410249-70410250_Ccnb2	NA	NA	NA	NA	NA	NA	NA	1	1	NA	1	NA	NA	NA	NA	3	2	1
2:60577349-60577350	NoGene	10:105370643-105370644	Tmtc2	2:60577349-60577350_NoGene-10:105370643-105370644_Tmtc2	1	NA	NA	NA	NA	NA	NA	NA	NA	NA	NA	NA	NA	NA	NA	1	1	0
3:112365731-112365732	NoGene	3:37041587-37041588	4932438A13Rik	3:112365731-112365732_NoGene-3:37041587-37041588_4932438A13Rik	NA	NA	NA	NA	NA	NA	NA	NA	1	NA	1	NA	NA	1	NA	3	2	1
3:112365731-112365732	NoGene	3:37041587-37041588	4932438A13Rik	3:112365731-112365732_NoGene-3:37041587-37041588_4932438A13Rik	NA	NA	NA	NA	NA	NA	NA	NA	1	NA	1	NA	NA	1	NA	3	2	1
3:112365731-112365732	NoGene	3:37041587-37041588	4932438A13Rik	3:112365731-112365732_NoGene-3:37041587-37041588_4932438A13Rik	NA	NA	NA	NA	NA	NA	NA	NA	1	NA	1	NA	NA	1	NA	3	2	1
3:14770931-14770932	Car1	7:117946184-117946185	NoGene	3:14770931-14770932_Car1-7:117946184-117946185_NoGene	NA	NA	NA	NA	1	NA	NA	NA	NA	NA	NA	NA	NA	NA	NA	1	1	0
3:19934372-19934373	NoGene	4:146536344-146536345	1700095A21Rik/Zfp981	3:19934372-19934373_NoGene-4:146536344-146536345_1700095A21Rik/Zfp981	1	1	NA	NA	NA	NA	NA	NA	NA	NA	NA	NA	NA	NA	NA	2	1	1
3:19934372-19934373	NoGene	4:146536344-146536345	1700095A21Rik/Zfp981	3:19934372-19934373_NoGene-4:146536344-146536345_1700095A21Rik/Zfp981	1	1	NA	NA	NA	NA	NA	NA	NA	NA	NA	NA	NA	NA	NA	2	1	1
3:38296348-38296349	NoGene	17:21284023-21284024	NoGene	3:38296348-38296349_NoGene-17:21284023-21284024_NoGene	NA	NA	NA	NA	NA	NA	NA	NA	1	NA	NA	NA	NA	NA	NA	1	0	1
3:70742799-70742800	NoGene	17:6122231-6122232	Tulp4	3:70742799-70742800_NoGene-17:6122231-6122232_Tulp4	NA	1	NA	NA	NA	NA	NA	NA	NA	NA	NA	NA	NA	NA	NA	1	0	1
3:70742799-70742800	NoGene	7:28169734-28169735	NoGene	3:70742799-70742800_NoGene-7:28169734-28169735_NoGene	NA	NA	NA	NA	NA	NA	NA	NA	NA	NA	1	NA	NA	NA	NA	1	1	0
3:99141096-99141097	Wars2	15:33972066-33972067	NoGene	3:99141096-99141097_Wars2-15:33972066-33972067_NoGene	NA	NA	1	NA	1	NA	NA	1	NA	1	1	NA	NA	NA	NA	5	4	1
3:99141096-99141097	Wars2	15:33972066-33972067	NoGene	3:99141096-99141097_Wars2-15:33972066-33972067_NoGene	NA	NA	1	NA	1	NA	NA	1	NA	1	1	NA	NA	NA	NA	5	4	1
3:99141096-99141097	Wars2	15:33972066-33972067	NoGene	3:99141096-99141097_Wars2-15:33972066-33972067_NoGene	NA	NA	1	NA	1	NA	NA	1	NA	1	1	NA	NA	NA	NA	5	4	1
3:99141096-99141097	Wars2	15:33972066-33972067	NoGene	3:99141096-99141097_Wars2-15:33972066-33972067_NoGene	NA	NA	1	NA	1	NA	NA	1	NA	1	1	NA	NA	NA	NA	5	4	1
3:99141096-99141097	Wars2	15:33972066-33972067	NoGene	3:99141096-99141097_Wars2-15:33972066-33972067_NoGene	NA	NA	1	NA	1	NA	NA	1	NA	1	1	NA	NA	NA	NA	5	4	1
4:146536344-146536345	1700095A21Rik/Zfp981	3:19934372-19934373	NoGene	4:146536344-146536345_1700095A21Rik/Zfp981-3:19934372-19934373_NoGene	NA	NA	1	NA	NA	NA	NA	NA	NA	NA	NA	NA	NA	NA	NA	1	1	0
4:95602387-95602388	Fggy	5:146836005-146836006	Rpl21	4:95602387-95602388_Fggy-5:146836005-146836006_Rpl21	NA	1	NA	NA	NA	NA	NA	NA	NA	NA	NA	NA	NA	NA	NA	1	0	1
5:103850850-103850851	Aff1	9:81385806-81385807	NoGene	5:103850850-103850851_Aff1-9:81385806-81385807_NoGene	NA	NA	NA	NA	NA	NA	NA	NA	1	1	NA	NA	NA	NA	NA	2	0	2
5:103850850-103850851	Aff1	9:81385806-81385807	NoGene	5:103850850-103850851_Aff1-9:81385806-81385807_NoGene	NA	NA	NA	NA	NA	NA	NA	NA	1	1	NA	NA	NA	NA	NA	2	0	2
5:129128572-129128573	Adgrd1	11:88724756-88724757	C030037D09Rik	5:129128572-129128573_Adgrd1-11:88724756-88724757_C030037D09Rik	NA	NA	NA	NA	1	NA	NA	NA	NA	NA	NA	NA	NA	NA	NA	1	1	0
5:29435397-29435398	Nom1	11:117805527-117805528	6030468B19Rik	5:29435397-29435398_Nom1-11:117805527-117805528_6030468B19Rik	NA	NA	1	NA	NA	NA	1	NA	1	NA	NA	NA	NA	NA	NA	3	1	2
5:29435397-29435398	Nom1	11:117805527-117805528	6030468B19Rik	5:29435397-29435398_Nom1-11:117805527-117805528_6030468B19Rik	NA	NA	1	NA	NA	NA	1	NA	1	NA	NA	NA	NA	NA	NA	3	1	2
5:29435397-29435398	Nom1	11:117805527-117805528	6030468B19Rik	5:29435397-29435398_Nom1-11:117805527-117805528_6030468B19Rik	NA	NA	1	NA	NA	NA	1	NA	1	NA	NA	NA	NA	NA	NA	3	1	2
5:90232328-90232329	Ankrd17	9:82504085-82504086	NoGene	5:90232328-90232329_Ankrd17-9:82504085-82504086_NoGene	NA	NA	NA	NA	NA	NA	NA	NA	NA	1	NA	1	NA	NA	NA	2	0	2
5:90232328-90232329	Ankrd17	9:82504085-82504086	NoGene	5:90232328-90232329_Ankrd17-9:82504085-82504086_NoGene	NA	NA	NA	NA	NA	NA	NA	NA	NA	1	NA	1	NA	NA	NA	2	0	2
6:122711792-122711793	Nanog	X:89883633-89883634	NoGene	6:122711792-122711793_Nanog-X:89883633-89883634_NoGene	1	NA	NA	NA	NA	NA	NA	NA	NA	NA	NA	NA	NA	NA	NA	1	1	0
6:39364503-39364504	Slc37a3	X:96225137-96225138	NoGene	6:39364503-39364504_Slc37a3-X:96225137-96225138_NoGene	1	1	NA	NA	NA	NA	NA	NA	NA	NA	NA	NA	NA	NA	NA	2	1	1
6:39364503-39364504	Slc37a3	X:96225137-96225138	NoGene	6:39364503-39364504_Slc37a3-X:96225137-96225138_NoGene	1	1	NA	NA	NA	NA	NA	NA	NA	NA	NA	NA	NA	NA	NA	2	1	1
6:49667995-49667996	NoGene	15:63827836-63827837	Gsdmc2	6:49667995-49667996_NoGene-15:63827836-63827837_Gsdmc2	NA	NA	1	NA	NA	NA	NA	NA	NA	NA	NA	NA	NA	NA	NA	1	1	0
6:69184831-69184832	NoGene	6:70722917-70722918	NoGene	6:69184831-69184832_NoGene-6:70722917-70722918_NoGene	NA	NA	NA	NA	1	NA	NA	NA	NA	NA	NA	NA	NA	NA	NA	1	1	0
6:69764526-69764527	NoGene	6:70723548-70723549	NoGene	6:69764526-69764527_NoGene-6:70723548-70723549_NoGene	NA	NA	NA	NA	NA	NA	NA	NA	NA	1	NA	NA	NA	NA	NA	1	0	1
6:70074024-70074025	NoGene	6:70722564-70722565	NoGene	6:70074024-70074025_NoGene-6:70722564-70722565_NoGene	NA	NA	NA	NA	NA	1	NA	NA	NA	NA	NA	NA	NA	NA	NA	1	0	1
6:70722561-70722562	NoGene	6:70074023-70074024	NoGene	6:70722561-70722562_NoGene-6:70074023-70074024_NoGene	NA	NA	NA	NA	NA	1	NA	NA	NA	NA	NA	NA	NA	NA	NA	1	0	1
6:70722561-70722562	NoGene	6:70240426-70240427	NoGene	6:70722561-70722562_NoGene-6:70240426-70240427_NoGene	NA	NA	NA	NA	NA	1	NA	NA	NA	NA	NA	NA	NA	NA	NA	1	0	1
6:70722562-70722563	NoGene	6:69764526-69764527	NoGene	6:70722562-70722563_NoGene-6:69764526-69764527_NoGene	NA	NA	NA	NA	NA	NA	NA	NA	NA	NA	NA	NA	NA	1	NA	1	1	0
6:70722562-70722563	NoGene	6:69858423-69858424	NoGene	6:70722562-70722563_NoGene-6:69858423-69858424_NoGene	NA	NA	NA	NA	NA	NA	NA	NA	NA	NA	NA	NA	NA	1	NA	1	1	0
6:70722562-70722563	NoGene	6:70117064-70117065	NoGene	6:70722562-70722563_NoGene-6:70117064-70117065_NoGene	NA	NA	NA	NA	NA	NA	1	NA	NA	NA	NA	NA	NA	NA	NA	1	0	1
6:70722916-70722917	NoGene	6:68736303-68736304	NoGene	6:70722916-70722917_NoGene-6:68736303-68736304_NoGene	NA	NA	NA	NA	NA	NA	NA	NA	NA	NA	NA	NA	NA	1	NA	1	1	0
6:70722917-70722918	NoGene	6:70340879-70340880	NoGene	6:70722917-70722918_NoGene-6:70340879-70340880_NoGene	NA	NA	NA	NA	NA	1	NA	NA	NA	NA	NA	NA	NA	NA	NA	1	0	1
6:70722919-70722920	NoGene	6:70406479-70406480	NoGene	6:70722919-70722920_NoGene-6:70406479-70406480_NoGene	NA	1	NA	NA	NA	NA	NA	NA	NA	NA	NA	NA	NA	NA	NA	1	0	1
7:106474067-106474068	NoGene	6:122707716-122707717	Nanog	7:106474067-106474068_NoGene-6:122707716-122707717_Nanog	1	1	NA	NA	NA	NA	NA	NA	NA	NA	NA	NA	NA	NA	NA	2	1	1
7:106474067-106474068	NoGene	6:122707716-122707717	Nanog	7:106474067-106474068_NoGene-6:122707716-122707717_Nanog	1	1	NA	NA	NA	NA	NA	NA	NA	NA	NA	NA	NA	NA	NA	2	1	1
7:17030518-17030519	NoGene	10:123014900-123014901	Mon2	7:17030518-17030519_NoGene-10:123014900-123014901_Mon2	NA	NA	NA	NA	NA	NA	NA	NA	NA	NA	NA	NA	1	NA	NA	1	0	1
7:18798229-18798230	Psg19	7:18718358-18718359	Psg22	7:18798229-18798230_Psg19-7:18718358-18718359_Psg22	NA	NA	NA	NA	NA	NA	NA	NA	NA	1	NA	NA	NA	NA	NA	1	0	1
7:18903407-18903408	Ccdc61	1:102780215-102780216	NoGene	7:18903407-18903408_Ccdc61-1:102780215-102780216_NoGene	NA	NA	NA	NA	NA	NA	NA	NA	NA	1	1	1	NA	NA	1	4	2	2
7:18903407-18903408	Ccdc61	1:102780215-102780216	NoGene	7:18903407-18903408_Ccdc61-1:102780215-102780216_NoGene	NA	NA	NA	NA	NA	NA	NA	NA	NA	1	1	1	NA	NA	1	4	2	2
7:18903407-18903408	Ccdc61	1:102780215-102780216	NoGene	7:18903407-18903408_Ccdc61-1:102780215-102780216_NoGene	NA	NA	NA	NA	NA	NA	NA	NA	NA	1	1	1	NA	NA	1	4	2	2
7:18903407-18903408	Ccdc61	1:102780215-102780216	NoGene	7:18903407-18903408_Ccdc61-1:102780215-102780216_NoGene	NA	NA	NA	NA	NA	NA	NA	NA	NA	1	1	1	NA	NA	1	4	2	2
7:23954697-23954698	NoGene	19:23208731-23208732	Smc5	7:23954697-23954698_NoGene-19:23208731-23208732_Smc5	NA	NA	NA	NA	NA	NA	NA	NA	NA	1	NA	1	NA	NA	NA	2	0	2
7:23954697-23954698	NoGene	19:23208731-23208732	Smc5	7:23954697-23954698_NoGene-19:23208731-23208732_Smc5	NA	NA	NA	NA	NA	NA	NA	NA	NA	1	NA	1	NA	NA	NA	2	0	2
7:23954711-23954712	NoGene	19:23229023-23229024	Smc5	7:23954711-23954712_NoGene-19:23229023-23229024_Smc5	NA	NA	NA	NA	NA	NA	NA	NA	NA	NA	NA	1	NA	NA	1	2	1	1
7:23954711-23954712	NoGene	19:23229023-23229024	Smc5	7:23954711-23954712_NoGene-19:23229023-23229024_Smc5	NA	NA	NA	NA	NA	NA	NA	NA	NA	NA	NA	1	NA	NA	1	2	1	1
7:24230980-24230981	Zfp109	13:90923155-90923156	Rps23	7:24230980-24230981_Zfp109-13:90923155-90923156_Rps23	NA	NA	NA	NA	NA	NA	NA	NA	NA	NA	NA	1	NA	NA	1	2	1	1
7:24230980-24230981	Zfp109	13:90923155-90923156	Rps23	7:24230980-24230981_Zfp109-13:90923155-90923156_Rps23	NA	NA	NA	NA	NA	NA	NA	NA	NA	NA	NA	1	NA	NA	1	2	1	1
7:28169734-28169735	NoGene	3:70742799-70742800	NoGene	7:28169734-28169735_NoGene-3:70742799-70742800_NoGene	NA	NA	NA	NA	NA	NA	NA	NA	1	NA	NA	NA	NA	NA	NA	1	0	1
7:34327852-34327853	NoGene	8:52197041-52197042	NoGene	7:34327852-34327853_NoGene-8:52197041-52197042_NoGene	NA	NA	NA	NA	NA	NA	NA	NA	NA	1	NA	1	NA	NA	NA	2	0	2
7:34327852-34327853	NoGene	8:52197041-52197042	NoGene	7:34327852-34327853_NoGene-8:52197041-52197042_NoGene	NA	NA	NA	NA	NA	NA	NA	NA	NA	1	NA	1	NA	NA	NA	2	0	2
7:34328335-34328336	NoGene	8:52196490-52196491	NoGene	7:34328335-34328336_NoGene-8:52196490-52196491_NoGene	NA	NA	NA	NA	NA	NA	NA	NA	NA	1	1	NA	NA	NA	NA	2	1	1
7:34328335-34328336	NoGene	8:52196490-52196491	NoGene	7:34328335-34328336_NoGene-8:52196490-52196491_NoGene	NA	NA	NA	NA	NA	NA	NA	NA	NA	1	1	NA	NA	NA	NA	2	1	1
8:105913066-105913067	Pskh1	14:24424410-24424411	NoGene	8:105913066-105913067_Pskh1-14:24424410-24424411_NoGene	NA	NA	NA	NA	NA	NA	NA	NA	NA	NA	NA	NA	NA	NA	1	1	1	0
8:52196490-52196491	NoGene	7:34328335-34328336	NoGene	8:52196490-52196491_NoGene-7:34328335-34328336_NoGene	NA	NA	NA	NA	NA	NA	NA	NA	NA	NA	NA	1	NA	NA	1	2	1	1
8:52196490-52196491	NoGene	7:34328335-34328336	NoGene	8:52196490-52196491_NoGene-7:34328335-34328336_NoGene	NA	NA	NA	NA	NA	NA	NA	NA	NA	NA	NA	1	NA	NA	1	2	1	1
8:52197041-52197042	NoGene	7:34327852-34327853	NoGene	8:52197041-52197042_NoGene-7:34327852-34327853_NoGene	NA	NA	NA	NA	NA	NA	NA	NA	NA	NA	1	NA	NA	NA	1	2	2	0
8:52197041-52197042	NoGene	7:34327852-34327853	NoGene	8:52197041-52197042_NoGene-7:34327852-34327853_NoGene	NA	NA	NA	NA	NA	NA	NA	NA	NA	NA	1	NA	NA	NA	1	2	2	0
8:64980553-64980554	NoGene	10:105370227-105370228	Tmtc2	8:64980553-64980554_NoGene-10:105370227-105370228_Tmtc2	1	NA	NA	NA	NA	NA	NA	NA	NA	1	NA	NA	NA	NA	NA	2	1	1
8:64980553-64980554	NoGene	10:105370227-105370228	Tmtc2	8:64980553-64980554_NoGene-10:105370227-105370228_Tmtc2	1	NA	NA	NA	NA	NA	NA	NA	NA	1	NA	NA	NA	NA	NA	2	1	1
8:75001584-75001585	Hmgxb4	1:54566708-54566709	NoGene	8:75001584-75001585_Hmgxb4-1:54566708-54566709_NoGene	NA	NA	NA	NA	NA	NA	NA	NA	NA	1	NA	NA	1	NA	NA	2	0	2
8:75001584-75001585	Hmgxb4	1:54566708-54566709	NoGene	8:75001584-75001585_Hmgxb4-1:54566708-54566709_NoGene	NA	NA	NA	NA	NA	NA	NA	NA	NA	1	NA	NA	1	NA	NA	2	0	2
8:99100128-99100129	Cdh8	14:50670807-50670808	NoGene	8:99100128-99100129_Cdh8-14:50670807-50670808_NoGene	NA	NA	NA	1	NA	NA	NA	NA	NA	1	NA	NA	NA	NA	NA	2	1	1
8:99100128-99100129	Cdh8	14:50670807-50670808	NoGene	8:99100128-99100129_Cdh8-14:50670807-50670808_NoGene	NA	NA	NA	1	NA	NA	NA	NA	NA	1	NA	NA	NA	NA	NA	2	1	1
9:18222774-18222775	NoGene	9:15317429-15317430	Cep295	9:18222774-18222775_NoGene-9:15317429-15317430_Cep295	NA	NA	NA	NA	NA	NA	NA	NA	NA	1	NA	NA	NA	NA	NA	1	0	1
9:70410249-70410250	Ccnb2	2:168469742-168469743	NoGene	9:70410249-70410250_Ccnb2-2:168469742-168469743_NoGene	NA	NA	NA	NA	NA	NA	NA	NA	NA	NA	NA	1	NA	NA	NA	1	0	1
9:7871224-7871225	Birc3	X:160676639-160676640	Ppef1	9:7871224-7871225_Birc3-X:160676639-160676640_Ppef1	NA	NA	NA	NA	NA	NA	NA	1	NA	NA	NA	NA	NA	NA	NA	1	1	0
9:81385806-81385807	NoGene	5:103850850-103850851	Aff1	9:81385806-81385807_NoGene-5:103850850-103850851_Aff1	NA	NA	NA	NA	NA	NA	NA	1	NA	NA	NA	1	NA	NA	NA	2	1	1
9:81385806-81385807	NoGene	5:103850850-103850851	Aff1	9:81385806-81385807_NoGene-5:103850850-103850851_Aff1	NA	NA	NA	NA	NA	NA	NA	1	NA	NA	NA	1	NA	NA	NA	2	1	1
9:82504067-82504068	NoGene	5:90258530-90258531	Ankrd17	9:82504067-82504068_NoGene-5:90258530-90258531_Ankrd17	NA	NA	NA	NA	NA	NA	1	1	1	1	NA	1	NA	NA	NA	5	1	4
9:82504067-82504068	NoGene	5:90258530-90258531	Ankrd17	9:82504067-82504068_NoGene-5:90258530-90258531_Ankrd17	NA	NA	NA	NA	NA	NA	1	1	1	1	NA	1	NA	NA	NA	5	1	4
9:82504067-82504068	NoGene	5:90258530-90258531	Ankrd17	9:82504067-82504068_NoGene-5:90258530-90258531_Ankrd17	NA	NA	NA	NA	NA	NA	1	1	1	1	NA	1	NA	NA	NA	5	1	4
9:82504067-82504068	NoGene	5:90258530-90258531	Ankrd17	9:82504067-82504068_NoGene-5:90258530-90258531_Ankrd17	NA	NA	NA	NA	NA	NA	1	1	1	1	NA	1	NA	NA	NA	5	1	4
9:82504067-82504068	NoGene	5:90258530-90258531	Ankrd17	9:82504067-82504068_NoGene-5:90258530-90258531_Ankrd17	NA	NA	NA	NA	NA	NA	1	1	1	1	NA	1	NA	NA	NA	5	1	4
9:82504085-82504086	NoGene	5:90232328-90232329	Ankrd17	9:82504085-82504086_NoGene-5:90232328-90232329_Ankrd17	NA	NA	NA	NA	NA	NA	1	1	1	NA	NA	NA	NA	NA	NA	3	1	2
9:82504085-82504086	NoGene	5:90232328-90232329	Ankrd17	9:82504085-82504086_NoGene-5:90232328-90232329_Ankrd17	NA	NA	NA	NA	NA	NA	1	1	1	NA	NA	NA	NA	NA	NA	3	1	2
9:82504085-82504086	NoGene	5:90232328-90232329	Ankrd17	9:82504085-82504086_NoGene-5:90232328-90232329_Ankrd17	NA	NA	NA	NA	NA	NA	1	1	1	NA	NA	NA	NA	NA	NA	3	1	2
9:88567155-88567156	Zfp949	10:89845255-89845256	NoGene	9:88567155-88567156_Zfp949-10:89845255-89845256_NoGene	NA	NA	NA	NA	NA	NA	1	NA	1	1	NA	NA	NA	NA	NA	3	0	3
9:88567155-88567156	Zfp949	10:89845255-89845256	NoGene	9:88567155-88567156_Zfp949-10:89845255-89845256_NoGene	NA	NA	NA	NA	NA	NA	1	NA	1	1	NA	NA	NA	NA	NA	3	0	3
9:88567155-88567156	Zfp949	10:89845255-89845256	NoGene	9:88567155-88567156_Zfp949-10:89845255-89845256_NoGene	NA	NA	NA	NA	NA	NA	1	NA	1	1	NA	NA	NA	NA	NA	3	0	3
X:114592541-114592542	NoGene	10:27265491-27265492	Lama2	X:114592541-114592542_NoGene-10:27265491-27265492_Lama2	NA	NA	NA	NA	NA	1	NA	NA	NA	NA	NA	NA	NA	NA	NA	1	0	1
X:141734415-141734416	NoGene	9:53686420-53686421	Rab39	X:141734415-141734416_NoGene-9:53686420-53686421_Rab39	NA	NA	NA	NA	NA	NA	NA	NA	NA	NA	NA	NA	NA	NA	1	1	1	0
X:169982373-169982374	Mid1	13:70609056-70609057	Ice1	X:169982373-169982374_Mid1-13:70609056-70609057_Ice1	NA	NA	1	NA	NA	NA	NA	NA	NA	NA	NA	NA	NA	1	NA	2	2	0
X:169982373-169982374	Mid1	13:70609056-70609057	Ice1	X:169982373-169982374_Mid1-13:70609056-70609057_Ice1	NA	NA	1	NA	NA	NA	NA	NA	NA	NA	NA	NA	NA	1	NA	2	2	0
X:84169092-84169093	Dmd	9:19476968-19476969	NoGene	X:84169092-84169093_Dmd-9:19476968-19476969_NoGene	NA	NA	NA	NA	NA	NA	NA	NA	NA	NA	1	NA	NA	1	NA	2	2	0
X:84169092-84169093	Dmd	9:19476968-19476969	NoGene	X:84169092-84169093_Dmd-9:19476968-19476969_NoGene	NA	NA	NA	NA	NA	NA	NA	NA	NA	NA	1	NA	NA	1	NA	2	2	0
X:89883633-89883634	NoGene	6:122711792-122711793	Nanog	X:89883633-89883634_NoGene-6:122711792-122711793_Nanog	NA	1	NA	NA	NA	NA	NA	NA	NA	NA	NA	NA	NA	NA	NA	1	0	1

## Sheet: readme
Table legend
Column	Contains
Coordinates breakpoint1 (chr:start-end)	Genomic coordinates of the first breakpoint involved in the traslocation.
Coordinates breakpoint2 (chr:start-end)	Genomic coordinates of the second breakpoint involved in the traslocation.
Gene name breakpoint 1	If the breakpoint overlaps a gene body, gene name is included in this field.
Gene name breakpoint 2	If the breakpoint overlaps a gene body, gene name is included in this field.
EU1, EU2… EU-N	Mouse identifiers; each column represents one tumor from one mouse.
	Genotype is color-coded: red = AID KI UNG KO; green = AID KI UNG WT mouse.
	NA = traslocation not found; 1 = traslocation found.
# samples	Number of tumors in which a specific traslocation has been found.
# KI tumors	Number of AID WT tumors in which a specific traslocation has been found.
# WT tumors	Number of AID KI tumors in which a specific traslocation has been found.
