# Supplementary material for: Interplay between UNG and AID governs intratumoral heterogeneity in mature B cell lymphoma
Source: PLoS Genet. 2020 Dec 23;16(12):e1008960. doi: 10.1371/journal.pgen.1008960 (PMC7790409; doi:10.1371/journal.pgen.1008960)
Supplement: S5 Table — (XLSX) [file pgen.1008960.s011.xlsx]

## Sheet: S5 Table
S5 Table. List of cancer-related genes mutated in WT and/or KI tumors
Gene	WT1	WT2	WT3	WT4	WT5	WT6	WT7	KI1	KI2	KI3	KI4	KI5	KI6	KI7	KI8	# mice	Percentage		* Genes recurrently mutated in human lymphomas (see methods) are highlighted in red
Abcc12	NA	NA	NA	NA	NA	NA	NA	NA	NA	1	NA	NA	NA	NA	NA	1	0.0666667
Abcg5	NA	NA	NA	NA	NA	1	NA	NA	NA	NA	NA	1	NA	NA	NA	2	0.133333
Acaca	NA	NA	NA	NA	NA	NA	NA	NA	NA	1	NA	NA	NA	NA	NA	1	0.0666667
Acad8	NA	1	NA	NA	NA	NA	NA	NA	NA	NA	NA	NA	NA	NA	NA	1	0.0666667
Aco1	NA	NA	NA	NA	NA	NA	NA	NA	NA	NA	NA	NA	NA	NA	1	1	0.0666667
Acsl3	NA	NA	NA	NA	NA	NA	NA	NA	NA	NA	1	NA	NA	NA	NA	1	0.0666667
Actb	1	NA	NA	NA	NA	NA	NA	1	1	NA	1	NA	NA	1	1	5	0.333333
Actg1	NA	NA	NA	NA	NA	1	1	NA	NA	NA	NA	NA	NA	NA	1	3	0.2
Ank3	NA	NA	NA	NA	NA	NA	NA	NA	NA	NA	NA	NA	NA	1	NA	1	0.0666667
Arap3	NA	NA	1	NA	NA	NA	NA	NA	NA	NA	NA	NA	NA	NA	NA	1	0.0666667
Arfgef1	NA	NA	NA	NA	NA	NA	NA	NA	NA	NA	NA	NA	NA	NA	1	1	0.0666667
Arid1a	NA	NA	1	NA	NA	NA	NA	NA	NA	1	NA	NA	NA	NA	NA	2	0.133333
Arid2	NA	NA	NA	NA	NA	NA	NA	NA	NA	NA	NA	NA	NA	1	NA	1	0.0666667
Arid5b	NA	1	NA	NA	NA	NA	NA	NA	NA	NA	NA	NA	NA	NA	NA	1	0.0666667
Arntl	1	1	1	1	1	1	NA	1	NA	1	1	1	1	NA	1	11	0.733333
Ash1l	NA	1	NA	NA	NA	NA	NA	NA	NA	1	NA	NA	NA	NA	NA	2	0.133333
Atr	NA	NA	NA	NA	NA	NA	NA	1	NA	NA	NA	NA	NA	NA	NA	1	0.0666667
B2m	NA	NA	NA	NA	NA	NA	NA	NA	NA	NA	1	NA	NA	NA	NA	1	0.0666667
Bcl2	NA	NA	NA	NA	NA	NA	1	NA	NA	NA	NA	NA	NA	NA	NA	1	0.0666667
Bclaf1	NA	NA	NA	NA	NA	NA	NA	NA	NA	1	NA	NA	NA	NA	NA	1	0.0666667
Bnc2	NA	NA	NA	1	NA	NA	NA	NA	NA	NA	NA	NA	NA	NA	NA	1	0.0666667
Bptf	NA	NA	NA	1	NA	NA	NA	NA	NA	1	NA	NA	NA	NA	1	3	0.2
Brca1	NA	NA	NA	NA	NA	NA	1	NA	NA	NA	NA	NA	NA	NA	NA	1	0.0666667
Btg1	NA	NA	1	NA	NA	NA	NA	1	NA	NA	NA	NA	NA	NA	NA	2	0.133333
Carm1	NA	NA	1	NA	NA	NA	NA	NA	NA	NA	NA	NA	NA	NA	NA	1	0.0666667
Casp1	NA	NA	NA	NA	NA	NA	NA	NA	NA	1	NA	NA	NA	NA	NA	1	0.0666667
Cast	NA	NA	NA	NA	NA	NA	NA	NA	NA	NA	NA	NA	1	NA	NA	1	0.0666667
Cat	NA	NA	NA	NA	NA	NA	NA	1	NA	NA	NA	NA	NA	NA	NA	1	0.0666667
Ccnd1	NA	NA	NA	NA	NA	NA	NA	1	NA	NA	NA	NA	NA	NA	NA	1	0.0666667
Cct5	NA	NA	NA	NA	NA	NA	NA	NA	1	NA	NA	NA	NA	NA	NA	1	0.0666667
Cdc73	NA	NA	NA	NA	NA	NA	NA	NA	NA	NA	NA	1	NA	NA	NA	1	0.0666667
Cdh19	NA	NA	NA	NA	NA	NA	NA	NA	1	NA	NA	NA	NA	NA	NA	1	0.0666667
Cdkn2a	NA	NA	NA	NA	NA	NA	NA	NA	NA	NA	NA	NA	NA	NA	1	1	0.0666667
Cep290	1	1	NA	1	NA	NA	1	1	NA	1	1	NA	1	NA	NA	7	0.466667
Chd3	NA	NA	NA	NA	1	NA	NA	NA	NA	NA	NA	1	NA	NA	NA	2	0.133333
Chd4	NA	NA	NA	1	NA	NA	1	NA	1	NA	NA	NA	NA	NA	NA	3	0.2
Chd9	1	NA	NA	NA	NA	NA	NA	NA	NA	NA	NA	NA	NA	NA	NA	0	0
Ciita	NA	NA	1	NA	NA	NA	NA	NA	NA	NA	NA	NA	NA	NA	NA	1	0.0666667
Clock	NA	NA	NA	NA	NA	NA	NA	NA	NA	1	NA	NA	NA	NA	NA	1	0.0666667
Clspn	NA	NA	NA	NA	NA	NA	NA	NA	1	NA	NA	NA	NA	NA	NA	1	0.0666667
Cnot3	NA	1	NA	NA	NA	NA	NA	NA	1	NA	NA	NA	NA	NA	NA	2	0.133333
Cntnap1	NA	NA	NA	NA	NA	NA	NA	NA	NA	1	NA	NA	NA	NA	NA	1	0.0666667
Col1a1	1	1	NA	NA	1	NA	1	1	1	NA	1	NA	1	1	1	9	0.6
Cps1	NA	NA	NA	NA	NA	NA	NA	NA	NA	NA	NA	1	NA	NA	NA	1	0.0666667
Csde1	NA	NA	NA	NA	NA	NA	NA	NA	NA	NA	NA	NA	1	NA	NA	1	0.0666667
Csmd1	NA	NA	1	NA	NA	NA	NA	NA	NA	NA	NA	NA	NA	NA	NA	1	0.0666667
Csmd3	NA	NA	NA	NA	NA	NA	1	NA	NA	NA	1	NA	NA	NA	NA	2	0.133333
Cul3	NA	NA	NA	NA	NA	NA	NA	NA	NA	NA	NA	NA	1	NA	NA	1	0.0666667
Cxcr4	1	NA	NA	NA	NA	NA	NA	NA	1	1	NA	NA	NA	NA	NA	2	0.133333
Daglb	NA	NA	NA	NA	NA	NA	NA	1	NA	NA	NA	NA	NA	NA	NA	1	0.0666667
Dcdc5	NA	1	NA	1	NA	NA	NA	NA	NA	NA	NA	NA	NA	NA	NA	2	0.133333
Ddx5	1	1	NA	NA	NA	NA	NA	NA	NA	NA	NA	NA	1	1	1	4	0.266667
Dhx15	NA	NA	NA	NA	NA	NA	NA	NA	NA	NA	NA	NA	NA	NA	1	1	0.0666667
Dis3	NA	NA	NA	NA	NA	NA	NA	NA	1	NA	NA	NA	NA	NA	NA	1	0.0666667
Dnah10	NA	NA	NA	NA	NA	NA	NA	NA	NA	NA	NA	NA	NA	1	NA	1	0.0666667
Dock4	NA	NA	NA	1	NA	NA	NA	NA	1	NA	NA	NA	NA	NA	NA	2	0.133333
Dsp	1	1	1	1	NA	1	1	NA	1	1	1	1	NA	1	NA	10	0.666667
Dst	NA	NA	1	NA	NA	NA	NA	1	NA	NA	NA	NA	NA	1	NA	3	0.2
Eef1a1	1	NA	NA	NA	1	NA	NA	NA	1	1	1	1	NA	1	1	7	0.466667
Eef1b2	NA	NA	NA	NA	NA	NA	NA	NA	NA	NA	NA	NA	NA	NA	1	1	0.0666667
Eif2ak3	NA	1	NA	NA	NA	NA	NA	1	NA	NA	NA	NA	NA	NA	NA	2	0.133333
Eif4a2	NA	NA	NA	NA	NA	NA	NA	NA	NA	1	1	NA	NA	1	NA	3	0.2
Ep300	NA	NA	NA	NA	NA	NA	1	NA	NA	NA	NA	NA	NA	NA	NA	1	0.0666667
Epha1	NA	NA	1	NA	NA	NA	NA	NA	NA	NA	NA	NA	NA	NA	NA	1	0.0666667
Epha4	NA	NA	NA	NA	NA	NA	NA	NA	NA	1	NA	NA	NA	NA	NA	1	0.0666667
Erbb2	1	1	NA	NA	1	NA	1	1	1	NA	1	NA	NA	1	1	8	0.533333
Erbb3	NA	NA	NA	NA	NA	NA	NA	NA	NA	NA	NA	NA	1	NA	NA	1	0.0666667
Fanci	NA	NA	NA	NA	NA	NA	NA	NA	NA	1	NA	NA	NA	NA	NA	1	0.0666667
Fas	NA	NA	NA	NA	NA	NA	NA	1	NA	NA	1	NA	NA	1	1	4	0.266667
Fat1	NA	1	NA	NA	NA	NA	NA	1	NA	NA	NA	NA	NA	NA	NA	2	0.133333
Fat3	NA	NA	NA	NA	NA	NA	NA	NA	NA	NA	NA	NA	NA	1	NA	1	0.0666667
Fat4	NA	NA	NA	NA	NA	NA	NA	NA	1	NA	NA	NA	NA	1	NA	2	0.133333
Fbxo11	NA	NA	NA	NA	NA	NA	NA	NA	NA	NA	1	NA	NA	NA	NA	1	0.0666667
Fbxw7	1	NA	NA	NA	NA	NA	NA	NA	NA	NA	NA	NA	NA	NA	NA	0	0
Fgfr2	NA	NA	1	NA	NA	NA	1	NA	NA	1	1	1	NA	1	NA	6	0.4
Fip1l1	NA	NA	NA	NA	NA	NA	NA	NA	NA	NA	1	NA	NA	NA	NA	1	0.0666667
Fn1	NA	NA	NA	NA	NA	NA	1	NA	NA	NA	NA	NA	NA	NA	NA	1	0.0666667
Fubp1	NA	NA	1	NA	NA	NA	NA	NA	NA	NA	NA	NA	NA	NA	NA	1	0.0666667
G3bp2	NA	NA	1	NA	NA	NA	NA	NA	NA	NA	NA	NA	NA	NA	NA	1	0.0666667
Gna11	NA	NA	NA	NA	NA	NA	NA	NA	NA	NA	NA	NA	NA	NA	1	1	0.0666667
Gpr37	1	NA	NA	NA	NA	NA	NA	NA	NA	NA	NA	NA	NA	NA	NA	0	0
Hars	1	NA	NA	NA	NA	NA	NA	1	NA	NA	NA	NA	NA	NA	NA	1	0.0666667
Hdac3	NA	NA	NA	NA	NA	NA	NA	NA	1	NA	NA	NA	1	NA	NA	2	0.133333
Hgf	NA	NA	NA	NA	NA	NA	NA	NA	NA	NA	NA	1	NA	NA	NA	1	0.0666667
Hist1h1b	1	1	1	1	NA	NA	1	1	1	NA	1	NA	NA	NA	NA	7	0.466667
Hist1h1c	1	1	NA	NA	NA	NA	NA	1	1	1	NA	NA	NA	NA	1	5	0.333333
Hist1h1d	1	1	1	1	NA	NA	1	1	1	1	1	NA	NA	NA	1	9	0.6
Hist1h1e	1	NA	1	NA	NA	1	1	1	NA	1	1	1	1	1	NA	9	0.6
Hist1h2ac	NA	NA	1	1	NA	NA	NA	NA	NA	1	NA	NA	NA	NA	NA	3	0.2
Hist1h2ag	1	NA	NA	NA	NA	NA	1	1	NA	NA	NA	NA	NA	NA	NA	2	0.133333
Hist1h2bc	NA	NA	1	1	NA	NA	NA	NA	NA	1	NA	NA	NA	NA	NA	3	0.2
Hist1h2bg	1	NA	NA	1	NA	NA	NA	1	1	1	1	1	NA	NA	1	7	0.466667
Hist1h3b	1	1	1	NA	NA	NA	1	1	NA	NA	NA	NA	NA	1	1	6	0.4
Hlf	NA	NA	NA	NA	NA	NA	NA	NA	NA	NA	1	NA	NA	NA	NA	1	0.0666667
Hmcn1	1	1	1	NA	NA	NA	NA	NA	NA	NA	NA	1	NA	NA	1	4	0.266667
Hnrnpu	NA	NA	1	NA	NA	NA	NA	NA	NA	NA	NA	NA	NA	NA	NA	1	0.0666667
Hsp90ab1	NA	NA	1	NA	NA	NA	NA	NA	1	1	NA	NA	1	NA	1	5	0.333333
Hspa8	1	NA	NA	NA	NA	NA	NA	NA	NA	NA	1	NA	NA	1	NA	2	0.133333
Ikzf3	1	NA	1	NA	NA	NA	NA	1	NA	NA	NA	NA	NA	NA	NA	2	0.133333
Irf8	NA	NA	NA	NA	NA	NA	1	NA	NA	NA	NA	NA	NA	NA	1	2	0.133333
Irs2	NA	NA	NA	NA	NA	NA	NA	NA	1	NA	NA	NA	NA	NA	NA	1	0.0666667
Jmy	1	NA	NA	NA	NA	NA	NA	NA	NA	NA	NA	NA	NA	NA	NA	0	0
Jsrp1	NA	NA	NA	NA	NA	NA	NA	NA	NA	NA	NA	NA	NA	NA	1	1	0.0666667
Kalrn	NA	NA	NA	1	NA	NA	1	NA	NA	NA	NA	NA	NA	NA	1	3	0.2
Kat6b	NA	NA	NA	NA	NA	NA	NA	NA	NA	NA	NA	NA	NA	NA	1	1	0.0666667
Kit	NA	NA	NA	1	NA	NA	NA	NA	NA	NA	NA	NA	NA	NA	NA	1	0.0666667
Klhl6	NA	NA	NA	NA	NA	NA	NA	NA	NA	NA	1	NA	NA	NA	NA	1	0.0666667
Kras	1	NA	NA	NA	NA	NA	NA	NA	NA	NA	NA	NA	NA	NA	NA	0	0
Lama2	1	NA	NA	NA	1	1	1	1	NA	1	1	NA	NA	NA	1	7	0.466667
Lcp1	NA	NA	NA	NA	NA	NA	NA	NA	NA	1	NA	NA	NA	NA	NA	1	0.0666667
Lima1	NA	NA	NA	NA	NA	NA	NA	NA	NA	1	NA	NA	NA	NA	NA	1	0.0666667
Lnpep	NA	NA	NA	NA	NA	NA	NA	1	NA	NA	NA	NA	NA	NA	NA	1	0.0666667
Lrp1b	NA	1	NA	NA	NA	NA	NA	NA	NA	1	NA	NA	NA	1	NA	3	0.2
Lrp2	NA	NA	NA	NA	NA	NA	NA	NA	1	NA	NA	NA	NA	NA	NA	1	0.0666667
Macf1	NA	NA	NA	1	NA	NA	NA	NA	NA	NA	NA	NA	NA	NA	NA	1	0.0666667
Map4k1	NA	NA	1	NA	NA	NA	NA	NA	NA	NA	NA	NA	NA	NA	1	2	0.133333
Mcm3	NA	1	NA	NA	NA	NA	NA	NA	NA	NA	NA	NA	NA	NA	NA	1	0.0666667
Med23	NA	NA	NA	NA	1	NA	NA	1	NA	NA	NA	NA	NA	NA	NA	2	0.133333
Met	NA	NA	NA	NA	NA	NA	NA	NA	NA	NA	NA	NA	NA	NA	1	1	0.0666667
Mllt4	NA	NA	NA	NA	NA	1	NA	NA	NA	NA	NA	NA	NA	NA	1	2	0.133333
Mpeg1	NA	NA	NA	NA	NA	NA	NA	NA	NA	1	NA	NA	NA	NA	NA	1	0.0666667
Mtor	NA	NA	NA	NA	NA	NA	NA	1	NA	NA	NA	NA	NA	NA	NA	1	0.0666667
Myc	1	1	NA	1	NA	NA	NA	NA	NA	NA	1	NA	NA	NA	NA	3	0.2
Myd88	NA	NA	NA	1	1	NA	NA	NA	NA	NA	NA	1	NA	NA	NA	3	0.2
Myh10	NA	NA	NA	1	NA	NA	NA	NA	NA	NA	NA	NA	NA	NA	NA	1	0.0666667
Myh14	NA	NA	NA	NA	NA	NA	NA	NA	1	NA	NA	NA	NA	NA	NA	1	0.0666667
Myh9	NA	NA	1	NA	NA	NA	NA	NA	NA	NA	NA	NA	NA	NA	NA	1	0.0666667
Myo5b	1	NA	NA	NA	1	NA	1	1	1	NA	NA	1	1	1	NA	7	0.466667
Nab2	NA	NA	NA	1	NA	NA	NA	NA	NA	NA	NA	NA	NA	NA	NA	1	0.0666667
Nf1	NA	NA	1	NA	NA	1	NA	NA	NA	NA	NA	NA	1	NA	1	4	0.266667
Nf2	NA	NA	NA	1	NA	NA	NA	NA	NA	NA	NA	NA	NA	NA	NA	1	0.0666667
Notch1	NA	NA	1	NA	NA	NA	NA	NA	NA	NA	NA	NA	NA	NA	NA	1	0.0666667
Nrxn3	NA	1	NA	NA	NA	NA	NA	NA	NA	NA	1	NA	NA	NA	NA	2	0.133333
Ntn4	NA	NA	NA	1	NA	NA	NA	NA	NA	1	NA	NA	NA	NA	NA	2	0.133333
Pax5	NA	NA	NA	NA	NA	NA	NA	NA	1	NA	NA	NA	NA	NA	NA	1	0.0666667
Pcbp1	1	NA	NA	NA	NA	NA	NA	NA	NA	NA	NA	NA	NA	NA	NA	0	0
Pcdh18	NA	NA	NA	NA	NA	NA	NA	NA	NA	1	NA	NA	NA	NA	NA	1	0.0666667
Pcdha2	NA	NA	NA	NA	NA	1	NA	NA	NA	NA	1	NA	NA	NA	NA	2	0.133333
Pcdha4	NA	NA	NA	NA	NA	1	NA	NA	NA	NA	1	NA	NA	NA	NA	2	0.133333
Pclo	NA	1	1	NA	1	NA	1	NA	1	NA	NA	NA	NA	NA	NA	5	0.333333
Pcsk5	NA	NA	NA	NA	NA	NA	NA	NA	NA	1	NA	NA	NA	NA	NA	1	0.0666667
Pcsk6	1	NA	NA	1	1	NA	NA	1	NA	1	NA	1	1	1	NA	7	0.466667
Per1	NA	NA	NA	NA	NA	NA	1	1	1	NA	1	NA	1	NA	1	6	0.4
Pik3c2b	NA	NA	NA	1	NA	NA	NA	NA	NA	NA	NA	NA	NA	NA	NA	1	0.0666667
Pim1	1	1	1	1	NA	1	1	1	1	1	1	1	NA	1	1	12	0.8
Pla2g4f	NA	1	NA	NA	NA	NA	NA	NA	NA	NA	NA	NA	NA	NA	NA	1	0.0666667
Plcb1	NA	NA	1	NA	NA	NA	NA	NA	NA	NA	NA	NA	NA	NA	NA	1	0.0666667
Plcg1	NA	NA	1	NA	NA	NA	NA	NA	NA	NA	NA	NA	NA	NA	NA	1	0.0666667
Plk3	NA	NA	NA	NA	NA	NA	NA	NA	NA	NA	NA	NA	NA	NA	1	1	0.0666667
Plxnb2	NA	NA	1	NA	NA	NA	NA	NA	NA	NA	NA	NA	NA	NA	NA	1	0.0666667
Polr2b	NA	1	NA	NA	NA	NA	NA	NA	NA	NA	NA	NA	NA	1	NA	2	0.133333
Ppp1r9a	NA	NA	NA	NA	NA	NA	NA	1	NA	NA	NA	NA	NA	NA	NA	1	0.0666667
Ppp2r5a	NA	1	NA	1	1	NA	1	1	1	1	1	NA	NA	NA	NA	8	0.533333
Prdm15	1	NA	1	1	1	NA	1	1	NA	NA	1	1	1	1	NA	9	0.6
Prkcb	NA	NA	NA	NA	NA	NA	NA	NA	NA	NA	1	NA	NA	NA	NA	1	0.0666667
Prpf8	NA	NA	1	NA	NA	NA	NA	NA	NA	NA	NA	NA	NA	NA	NA	1	0.0666667
Psmd11	NA	1	NA	NA	NA	NA	NA	NA	NA	NA	NA	NA	NA	1	NA	2	0.133333
Ptch1	NA	NA	1	NA	NA	1	1	NA	NA	NA	NA	1	NA	NA	NA	4	0.266667
Pten	NA	NA	1	NA	NA	NA	1	NA	NA	NA	NA	NA	NA	NA	NA	2	0.133333
Ptprm	NA	NA	NA	NA	NA	NA	NA	NA	1	NA	NA	NA	NA	NA	1	2	0.133333
Rb1	NA	1	1	1	1	NA	NA	1	NA	1	1	NA	NA	NA	NA	7	0.466667
Reln	NA	NA	NA	NA	NA	NA	NA	NA	1	NA	NA	NA	NA	NA	NA	1	0.0666667
Rfc4	NA	NA	NA	NA	NA	NA	NA	NA	NA	1	1	NA	NA	1	NA	3	0.2
Rheb	NA	NA	1	NA	NA	NA	NA	NA	NA	NA	NA	NA	NA	NA	NA	1	0.0666667
Rhoa	NA	NA	NA	1	NA	NA	NA	NA	NA	NA	NA	NA	NA	NA	NA	1	0.0666667
Rims1	NA	NA	NA	NA	NA	NA	NA	NA	NA	NA	1	NA	NA	NA	NA	1	0.0666667
Robo1	NA	NA	NA	NA	NA	NA	NA	1	NA	NA	NA	NA	NA	NA	NA	1	0.0666667
Robo2	1	NA	NA	NA	NA	NA	NA	NA	NA	NA	NA	NA	NA	NA	NA	0	0
Rpl22	NA	NA	NA	1	1	NA	NA	NA	NA	NA	NA	NA	NA	NA	NA	2	0.133333
Rpl5	NA	NA	NA	NA	NA	NA	1	NA	NA	NA	NA	NA	NA	NA	NA	1	0.0666667
Ryr2	NA	NA	NA	NA	NA	NA	NA	NA	NA	NA	1	NA	NA	NA	1	2	0.133333
Sec24d	NA	NA	1	NA	NA	NA	NA	NA	NA	NA	NA	NA	NA	NA	NA	1	0.0666667
Setdb1	NA	NA	NA	NA	NA	NA	NA	NA	NA	NA	NA	NA	NA	NA	1	1	0.0666667
Sf3a3	1	1	1	1	NA	1	1	NA	1	1	NA	1	1	1	1	11	0.733333
Sf3b1	NA	NA	NA	NA	NA	NA	NA	NA	NA	1	NA	NA	NA	NA	NA	1	0.0666667
Sfpq	NA	NA	NA	NA	NA	NA	NA	1	NA	NA	1	NA	NA	NA	NA	2	0.133333
Sin3a	NA	NA	NA	NA	NA	NA	NA	NA	NA	NA	1	NA	NA	NA	NA	1	0.0666667
Slitrk3	NA	NA	NA	NA	NA	NA	NA	NA	NA	1	NA	NA	NA	NA	NA	1	0.0666667
Socs1	NA	NA	NA	1	NA	NA	NA	NA	NA	NA	NA	NA	NA	NA	NA	1	0.0666667
Sox8	1	NA	NA	NA	NA	NA	NA	NA	NA	NA	NA	NA	NA	NA	NA	0	0
Spop	NA	NA	NA	NA	NA	NA	NA	1	NA	NA	NA	NA	NA	NA	NA	1	0.0666667
Sptan1	NA	NA	NA	1	NA	NA	NA	NA	NA	NA	NA	NA	NA	NA	NA	1	0.0666667
Sptbn2	NA	NA	NA	1	NA	NA	NA	NA	NA	NA	NA	NA	NA	NA	NA	1	0.0666667
Stab1	NA	NA	NA	NA	NA	NA	NA	NA	NA	NA	1	NA	NA	NA	NA	1	0.0666667
Synj1	NA	NA	NA	1	NA	NA	NA	NA	NA	NA	NA	1	NA	1	NA	3	0.2
Tbl1xr1	NA	NA	NA	NA	NA	NA	NA	NA	NA	NA	1	NA	NA	NA	NA	1	0.0666667
Tcf12	NA	NA	1	NA	NA	NA	1	NA	NA	NA	NA	NA	NA	NA	NA	2	0.133333
Tcf7l2	NA	NA	NA	NA	NA	NA	NA	NA	NA	NA	NA	NA	NA	1	NA	1	0.0666667
Tctex1d4	NA	NA	NA	NA	NA	NA	NA	NA	NA	NA	NA	NA	NA	NA	1	1	0.0666667
Thrap3	NA	1	1	NA	NA	NA	NA	NA	1	1	NA	1	NA	NA	NA	5	0.333333
Tln2	NA	NA	NA	1	NA	NA	NA	NA	NA	NA	NA	NA	NA	NA	NA	1	0.0666667
Tm6sf1	NA	NA	1	NA	NA	NA	NA	NA	NA	NA	NA	NA	NA	NA	NA	1	0.0666667
Tnfaip3	1	1	1	1	1	1	1	1	1	1	1	1	1	NA	1	13	0.866667
Tnfrsf14	NA	NA	1	NA	NA	NA	NA	NA	NA	1	NA	NA	NA	NA	1	3	0.2
Tnpo1	NA	1	NA	NA	NA	NA	NA	NA	NA	NA	NA	NA	NA	NA	NA	1	0.0666667
Tom1	NA	1	1	NA	NA	NA	NA	NA	NA	NA	1	NA	NA	1	NA	4	0.266667
Trerf1	1	1	1	1	NA	1	1	1	1	NA	1	1	1	NA	NA	10	0.666667
Trio	1	NA	NA	1	NA	NA	NA	NA	NA	NA	NA	NA	NA	NA	NA	1	0.0666667
Tsc1	NA	NA	NA	NA	NA	NA	NA	NA	NA	1	NA	NA	NA	NA	NA	1	0.0666667
Ttn	1	1	1	1	NA	NA	1	1	NA	NA	NA	1	NA	1	1	8	0.533333
Txnip	1	NA	NA	NA	NA	NA	NA	NA	NA	1	NA	NA	NA	NA	NA	1	0.0666667
Unc13c	1	1	1	NA	1	NA	NA	NA	1	NA	1	NA	NA	NA	NA	5	0.333333
Unc5c	NA	1	NA	NA	NA	NA	NA	NA	NA	NA	NA	NA	NA	NA	NA	1	0.0666667
Unc5d	1	NA	NA	NA	NA	NA	NA	NA	NA	NA	NA	NA	NA	NA	NA	0	0
Ush2a	NA	NA	NA	NA	NA	NA	NA	NA	NA	1	NA	NA	NA	NA	NA	1	0.0666667
Whsc1l1	NA	NA	1	NA	NA	NA	NA	NA	NA	NA	NA	NA	NA	NA	NA	1	0.0666667
Wnk1	NA	1	NA	NA	NA	NA	NA	NA	NA	NA	NA	NA	NA	NA	NA	1	0.0666667
Xirp2	NA	NA	1	NA	NA	NA	NA	1	NA	NA	NA	NA	NA	NA	NA	2	0.133333
Zc3h11a	NA	NA	NA	NA	NA	NA	NA	1	NA	NA	NA	NA	NA	NA	NA	1	0.0666667
Zfp36l1	NA	1	NA	1	NA	NA	NA	1	NA	NA	1	NA	NA	NA	NA	4	0.266667
Zfp36l2	NA	NA	1	NA	NA	NA	NA	NA	NA	NA	NA	NA	NA	NA	NA	1	0.0666667
