# Supplementary material for: Interplay between UNG and AID governs intratumoral heterogeneity in mature B cell lymphoma
Source: PLoS Genet. 2020 Dec 23;16(12):e1008960. doi: 10.1371/journal.pgen.1008960 (PMC7790409; doi:10.1371/journal.pgen.1008960)
Supplement: S1 Appendix — (XLSX) [file pgen.1008960.s012.xlsx]

## Sheet: Supplementary Dataset 1
			Navie CD19Cre (+/Ki) R26AID (+/ki) UNG (+/+)					Navie CD19Cre (+/Ki) R26AID (+/+) UNG (+/+)					Navie CD19Cre (+/Ki) R26AID (+/+) UNG (+/-)					Navie CD19Cre (+/Ki) R26AID (+/+) UNG (-/-)					Navie CD19Cre (+/Ki) R26AID (+/ki) UNG (+/-)					Navie CD19Cre (+/Ki) R26AID (+/ki) UNG (-/-)					Navie CD19Cre (+/Ki) R26AID (+/ki) UNG (+/+)					Navie CD19Cre (+/Ki) R26AID (+/ki) UNG (-/-)					Navie CD19Cre (+/Ki) R26AID (+/ki) UNG (+/-)					Navie CD19Cre (+/Ki) R26AID (+/+) UNG (-/-)
REFSEQ	POS	REFNUC	Total mut	AT freq	CG freq	ts freq	tv freq	Total mut	AT freq	CG freq	ts freq	tv freq	Total mut	AT freq	CG freq	ts freq	tv freq	Total mut	AT freq	CG freq	ts freq	tv freq	Total mut	AT freq	CG freq	ts freq	tv freq	Total mut	AT freq	CG freq	ts freq	tv freq	Total mut	AT freq	CG freq	ts freq	tv freq	Total mut	AT freq	CG freq	ts freq	tv freq	Total mut	AT freq	CG freq	ts freq	tv freq	Total mut	AT freq
12	113425684	T	0.00249422	0.00249422	0	0	0	0.00296029	0.00296029	0	0	0	0.0027265	0.0027265	0	0	0	0.00266479	0.00266479	0	0	0	0.00266628	0.00266628	0	0	0	0.00227556	0.00227556	0	0	0	0.00274467	0.00274467	0	0	0	0.00278126	0.00278126	0	0	0	0.0024664	0.0024664	0	0	0	0.00256658	0.00256658
12	113425685	C	0.0003209	0	0.0003209	9.21103e-05	0.00022879	0.000241238	0	0.000241238	9.52257e-05	0.000146013	0.000214653	0	0.000214653	0.000103351	0.000111301	0.000291327	0	0.000291327	0.000151058	0.000140268	0.000294877	0	0.000294877	0.000101803	0.000193074	0.000703373	0	0.000703373	0.000552421	0.000150952	0.000214187	0	0.000214187	8.5214e-05	0.000128973	0.000642162	0	0.000642162	0.000537696	0.000104467	0.000451211	0	0.000451211	0.000217826	0.000233385	0.000323291	0
12	113425686	T	0.000229904	0.000229904	0	0	0	0.000180172	0.000180172	0	0	0	0.000124594	0.000124594	0	0	0	0.000211406	0.000211406	0	0	0	0.000196293	0.000196293	0	0	0	0.000167344	0.000167344	0	0	0	0.000221315	0.000221315	0	0	0	0.000180552	0.000180552	0	0	0	0.000183346	0.000183346	0	0	0	0.000265906	0.000265906
12	113425687	A	0.000220105	0.000220105	0	0	0	0.000221094	0.000221094	0	0	0	0.000203055	0.000203055	0	0	0	0.00024637	0.00024637	0	0	0	0.000227186	0.000227186	0	0	0	0.000179553	0.000179553	0	0	0	0.000184118	0.000184118	0	0	0	0.00016421	0.00016421	0	0	0	0.000257521	0.000257521	0	0	0	0.000271742	0.000271742
12	113425688	C	0.00010572	0	0.00010572	3.81766e-05	6.75432e-05	0.000128674	0	0.000128674	6.59061e-05	6.27677e-05	0.00011711	0	0.00011711	4.29404e-05	7.41698e-05	0.000117294	0	0.000117294	5.33154e-05	6.39785e-05	0.000114505	0	0.000114505	4.16382e-05	7.28668e-05	0.000360981	0	0.000360981	0.000309869	5.11123e-05	9.55245e-05	0	9.55245e-05	3.41159e-05	6.14086e-05	0.000266442	0	0.000266442	0.000193776	7.26661e-05	0.000183942	0	0.000183942	9.96352e-05	8.43067e-05	6.81242e-05	0
12	113425689	T	0.000551479	0.000551479	0	0	0	0.00065383	0.00065383	0	0	0	0.000526067	0.000526067	0	0	0	0.000616897	0.000616897	0	0	0	0.000604524	0.000604524	0	0	0	0.000556059	0.000556059	0	0	0	0.000702353	0.000702353	0	0	0	0.000647236	0.000647236	0	0	0	0.000843645	0.000843645	0	0	0	0.000626664	0.000626664
12	113425690	T	0.000210962	0.000210962	0	0	0	0.000209741	0.000209741	0	0	0	0.000215422	0.000215422	0	0	0	0.000236234	0.000236234	0	0	0	0.000205279	0.000205279	0	0	0	0.000242073	0.000242073	0	0	0	0.000215161	0.000215161	0	0	0	0.000193872	0.000193872	0	0	0	0.000226896	0.000226896	0	0	0	0.000180059	0.000180059
12	113425691	C	0.000127445	0	0.000127445	5.50329e-05	7.24117e-05	8.64798e-05	0	8.64798e-05	4.32399e-05	4.32399e-05	0.000108142	0	0.000108142	5.79332e-05	5.02088e-05	0.000168356	0	0.000168356	8.94393e-05	7.8917e-05	0.000116616	0	0.000116616	5.83082e-05	5.83082e-05	0.00018304	0	0.00018304	0.000119923	6.31174e-05	0.000119097	0	0.000119097	6.06721e-05	5.8425e-05	0.000176382	0	0.000176382	0.000134528	4.18533e-05	0.00012149	0	0.00012149	7.59313e-05	4.55588e-05	0.000113246	0
12	113425692	A	0.000159514	0.000159514	0	0	0	0.000186118	0.000186118	0	0	0	0.000123297	0.000123297	0	0	0	0.000179146	0.000179146	0	0	0	0.00018529	0.00018529	0	0	0	0.000157671	0.000157671	0	0	0	0.000139474	0.000139474	0	0	0	0.000125561	0.000125561	0	0	0	9.08857e-05	9.08857e-05	0	0	0	0.000151315	0.000151315
12	113425693	T	0.000745625	0.000745625	0	0	0	0.000935884	0.000935884	0	0	0	0.000869927	0.000869927	0	0	0	0.000950319	0.000950319	0	0	0	0.000851072	0.000851072	0	0	0	0.000931409	0.000931409	0	0	0	0.00091523	0.00091523	0	0	0	0.000833107	0.000833107	0	0	0	0.00081752	0.00081752	0	0	0	0.000852727	0.000852727
12	113425694	T	0.000207845	0.000207845	0	0	0	0.000182252	0.000182252	0	0	0	0.000239555	0.000239555	0	0	0	0.000196774	0.000196774	0	0	0	0.000179076	0.000179076	0	0	0	0.000189245	0.000189245	0	0	0	0.000247999	0.000247999	0	0	0	0.000185453	0.000185453	0	0	0	0.000253968	0.000253968	0	0	0	0.00022694	0.00022694
12	113425695	T	0.000161665	0.000161665	0	0	0	0.000148193	0.000148193	0	0	0	0.000132711	0.000132711	0	0	0	0.000180621	0.000180621	0	0	0	0.000202158	0.000202158	0	0	0	0.000188707	0.000188707	0	0	0	0.000147853	0.000147853	0	0	0	0.000155436	0.000155436	0	0	0	0.000253206	0.000253206	0	0	0	0.000127438	0.000127438
12	113425696	T	0.000172521	0.000172521	0	0	0	0.000192939	0.000192939	0	0	0	0.000200403	0.000200403	0	0	0	0.000231561	0.000231561	0	0	0	0.000241872	0.000241872	0	0	0	0.000206709	0.000206709	0	0	0	0.000191529	0.000191529	0	0	0	0.000248652	0.000248652	0	0	0	0.000148543	0.000148543	0	0	0	0.00018433	0.00018433
12	113425697	G	0.000254761	0	0.000254761	0.000105418	0.000149342	0.000239225	0	0.000239225	0.000100726	0.000138498	0.000205361	0	0.000205361	8.13695e-05	0.000123992	0.00026076	0	0.00026076	9.04679e-05	0.000170292	0.000284306	0	0.000284306	0.00012135	0.000162956	0.000207002	0	0.000207002	0.000101909	0.000105094	0.000227356	0	0.000227356	0.000100037	0.000127319	0.000241076	0	0.000241076	8.73902e-05	0.000153686	0.000160001	0	0.000160001	8.38102e-05	7.61911e-05	0.000254724	0
12	113425698	G	0.00138079	0	0.00138079	0.000799561	0.000581231	0.000403262	0	0.000403262	0.000158764	0.000244497	0.000314828	0	0.000314828	0.000186565	0.000128263	0.000723232	0	0.000723232	0.000567871	0.000155361	0.00102457	0	0.00102457	0.000763202	0.00026137	0.00317945	0	0.00317945	0.00299374	0.000185708	0.000603282	0	0.000603282	0.000372481	0.000230801	0.00238852	0	0.00238852	0.00224624	0.000142282	0.00126071	0	0.00126071	0.000932159	0.000328548	0.000658201	0
12	113425699	C	0.000151595	0	0.000151595	0.00010583	4.57645e-05	0.000134779	0	0.000134779	0.000113337	2.14421e-05	0.000152101	0	0.000152101	9.50632e-05	5.70379e-05	0.000202676	0	0.000202676	0.000145511	5.71651e-05	0.000149316	0	0.000149316	9.16257e-05	5.76903e-05	0.000311473	0	0.000311473	0.000242949	6.85241e-05	0.00015122	0	0.00015122	6.67148e-05	8.45055e-05	0.000383165	0	0.000383165	0.00030948	7.36857e-05	0.000253775	0	0.000253775	0.000141815	0.00011196	0.000165682	0
12	113425700	T	5.66876e-05	5.66876e-05	0	0	0	3.64168e-05	3.64168e-05	0	0	0	4.5294e-05	4.5294e-05	0	0	0	4.12358e-05	4.12358e-05	0	0	0	4.37755e-05	4.37755e-05	0	0	0	3.0882e-05	3.0882e-05	0	0	0	3.75049e-05	3.75049e-05	0	0	0	6.13778e-05	6.13778e-05	0	0	0	6.66499e-05	6.66499e-05	0	0	0	4.92752e-05	4.92752e-05
12	113425701	C	4.5416e-05	0	4.5416e-05	1.1354e-05	3.4062e-05	1.52074e-05	0	1.52074e-05	3.04148e-06	1.21659e-05	2.63551e-05	0	2.63551e-05	3.76502e-06	2.25901e-05	2.06287e-05	0	2.06287e-05	0	2.06287e-05	1.34777e-05	0	1.34777e-05	0	1.34777e-05	2.16235e-05	0	2.16235e-05	9.26721e-06	1.23563e-05	2.20898e-05	0	2.20898e-05	4.41797e-06	1.76719e-05	2.63143e-05	0	2.63143e-05	1.4619e-05	1.16952e-05	3.70159e-05	0	3.70159e-05	1.48064e-05	2.22096e-05	3.28751e-05	0
12	113425702	A	2.28019e-05	2.28019e-05	0	0	0	1.53277e-05	1.53277e-05	0	0	0	2.6417e-05	2.6417e-05	0	0	0	0	0	0	0	0	3.04555e-05	3.04555e-05	0	0	0	1.55117e-05	1.55117e-05	0	0	0	1.33077e-05	1.33077e-05	0	0	0	2.93074e-05	2.93074e-05	0	0	0	2.96641e-05	2.96641e-05	0	0	0	1.65243e-05	1.65243e-05
12	113425703	A	1.41321e-05	1.41321e-05	0	0	0	9.11162e-06	9.11162e-06	0	0	0	1.49598e-05	1.49598e-05	0	0	0	2.56646e-05	2.56646e-05	0	0	0	6.7165e-06	6.7165e-06	0	0	0	2.76749e-05	2.76749e-05	0	0	0	8.80454e-06	8.80454e-06	0	0	0	2.90498e-06	2.90498e-06	0	0	0	0	0	0	0	0	8.1888e-06	8.1888e-06
12	113425704	G	2.88783e-05	0	2.88783e-05	5.77566e-06	2.31026e-05	1.56061e-05	0	1.56061e-05	6.24243e-06	9.36365e-06	7.60387e-06	0	7.60387e-06	0	7.60387e-06	1.57312e-05	0	1.57312e-05	0	1.57312e-05	3.76451e-05	0	3.76451e-05	1.71114e-05	2.05337e-05	2.195e-05	0	2.195e-05	1.56786e-05	6.27144e-06	1.57144e-05	0	1.57144e-05	0	1.57144e-05	2.96029e-05	0	2.96029e-05	8.88086e-06	2.0722e-05	2.24301e-05	0	2.24301e-05	0	2.24301e-05	8.36348e-06	0
12	113425705	C	0.000174777	0	0.000174777	0.000124841	4.99363e-05	8.33736e-05	0	8.33736e-05	5.00242e-05	3.33495e-05	0.000100573	0	0.000100573	0	0.000100573	9.95718e-05	0	9.95718e-05	4.97859e-05	4.97859e-05	0.000142061	0	0.000142061	0.000106545	3.55151e-05	0.000497064	0	0.000497064	0.000388331	0.000108733	0.000147783	0	0.000147783	4.54716e-05	0.000102311	0.000362981	0	0.000362981	0.000268875	9.41063e-05	0.000477039	0	0.000477039	0.000381631	9.54077e-05	0.000200204	0
12	113425706	C	0.000233443	0	0.000233443	4.66886e-05	0.000186754	0.000166822	0	0.000166822	0	0.000166822	0.000292304	0	0.000292304	0.000175382	0.000116921	0.000231353	0	0.000231353	9.25412e-05	0.000138812	0.000207598	0	0.000207598	6.91994e-05	0.000138399	0.000198138	0	0.000198138	8.49161e-05	0.000113221	0.000172607	0	0.000172607	4.31518e-05	0.000129455	0.000193283	0	0.000193283	4.83209e-05	0.000144963	5.67183e-05	0	5.67183e-05	0	5.67183e-05	0.000306487	0
12	113425707	C	0.000359085	0	0.000359085	0	0.000359085	0.000446528	0	0.000446528	3.72107e-05	0.000409318	0.000250658	0	0.000250658	3.13322e-05	0.000219326	0.000352113	0	0.000352113	5.03018e-05	0.000301811	0.000381286	0	0.000381286	3.81286e-05	0.000343158	0.000366692	0	0.000366692	6.11154e-05	0.000305577	0.000307169	0	0.000307169	7.08851e-05	0.000236284	0.000472317	0	0.000472317	7.87195e-05	0.000393597	0.000488192	0	0.000488192	6.1024e-05	0.000427168	0.000299625	0
12	113425708	A	0.000141127	0.000141127	0	0	0	0.000165515	0.000165515	0	0	0	0.000234184	0.000234184	0	0	0	5.5537e-05	5.5537e-05	0	0	0	0.000209083	0.000209083	0	0	0	0.000198452	0.000198452	0	0	0	0.000103751	0.000103751	0	0	0	0.000286361	0.000286361	0	0	0	0.000329381	0.000329381	0	0	0	8.20614e-05	8.20614e-05
12	113425709	G	0.000514056	0	0.000514056	0.000321285	0.000192771	4.70544e-05	0	4.70544e-05	0	4.70544e-05	0.000295727	0	0.000295727	3.69658e-05	0.000258761	0.00056331	0	0.00056331	0.00025036	0.00031295	0.000741427	0	0.000741427	0.000695088	4.63392e-05	0.00137303	0	0.00137303	0.00126463	0.000108397	0.000731786	0	0.000731786	0.000526886	0.0002049	0.000766063	0	0.000766063	0.000574548	0.000191516	0.000444444	0	0.000444444	0.000296296	0.000148148	0.000277072	0
12	113425710	C	0.000994323	0	0.000994323	0.000513199	0.000481124	0.000702905	0	0.000702905	4.68604e-05	0.000656045	0.00054617	0	0.00054617	0.000254879	0.00029129	0.000435459	0	0.000435459	0.000248834	0.000186625	0.000964852	0	0.000964852	0.000597289	0.000367563	0.00288523	0	0.00288523	0.00263589	0.000249341	0.000995549	0	0.000995549	0.000732022	0.000263528	0.0032927	0	0.0032927	0.0029761	0.000316606	0.00095849	0	0.00095849	0.00036865	0.00058984	0.00091954	0
12	113425711	T	0.000190434	0.000190434	0	0	0	0.000275596	0.000275596	0	0	0	0.000211917	0.000211917	0	0	0	6.10203e-05	6.10203e-05	0	0	0	0.000223624	0.000223624	0	0	0	0.000241404	0.000241404	0	0	0	0.000229885	0.000229885	0	0	0	0.000154121	0.000154121	0	0	0	0.000143266	0.000143266	0	0	0	0.000269772	0.000269772
12	113425712	T	0.000185248	0.000185248	0	0	0	0.000223974	0.000223974	0	0	0	0.000170853	0.000170853	0	0	0	0.000236058	0.000236058	0	0	0	0.000216619	0.000216619	0	0	0	0.000167112	0.000167112	0	0	0	0.000195117	0.000195117	0	0	0	0.00026816	0.00026816	0	0	0	0.000137751	0.000137751	0	0	0	0.000349208	0.000349208
12	113425713	T	0.00023603	0.00023603	0	0	0	0.000214124	0.000214124	0	0	0	0.000194616	0.000194616	0	0	0	0.00033621	0.00033621	0	0	0	0.000123906	0.000123906	0	0	0	0.000350855	0.000350855	0	0	0	0.000158953	0.000158953	0	0	0	0.000254734	0.000254734	0	0	0	0.000261063	0.000261063	0	0	0	0.000166369	0.000166369
12	113425714	G	0.000317387	0	0.000317387	0.000144267	0.00017312	0.000459751	0	0.000459751	0.000167182	0.000292569	0.000440903	0	0.000440903	0.000188959	0.000251945	0.000436205	0	0.000436205	0.000163577	0.000272628	0.000361431	0	0.000361431	0.000160636	0.000200795	0.00105518	0	0.00105518	0.000931041	0.000124139	0.000361216	0	0.000361216	2.58011e-05	0.000335415	0.000851742	0	0.000851742	0.000604462	0.00024728	0.000698368	0	0.000698368	0.000253952	0.000444416	0.000324768	0
12	113425715	C	0.000799206	0	0.000799206	0.000578736	0.000220471	0.000482431	0	0.000482431	0.00016081	0.000321621	0.000597372	0	0.000597372	0.000179211	0.00041816	0.000518726	0	0.000518726	0.000414981	0.000103745	0.000962094	0	0.000962094	0.00061574	0.000346354	0.00265094	0	0.00265094	0.00250201	0.000148929	0.000764356	0	0.000764356	0.000493133	0.000271223	0.00170344	0	0.00170344	0.00152	0.000183448	0.000541744	0	0.000541744	0.000240775	0.000300969	0.000506724	0
12	113425716	T	0.000184017	0.000184017	0	0	0	0.000153139	0.000153139	0	0	0	0.000112982	0.000112982	0	0	0	9.85076e-05	9.85076e-05	0	0	0	0.000220872	0.000220872	0	0	0	0.000283704	0.000283704	0	0	0	0.000234154	0.000234154	0	0	0	0.000174151	0.000174151	0	0	0	0.000341413	0.000341413	0	0	0	0.000111557	0.000111557
12	113425717	T	0.000379853	0.000379853	0	0	0	0.000147902	0.000147902	0	0	0	8.11205e-05	8.11205e-05	0	0	0	0.000236016	0.000236016	0	0	0	0.000141653	0.000141653	0	0	0	0.000218926	0.000218926	0	0	0	0.000248122	0.000248122	0	0	0	0.000191543	0.000191543	0	0	0	0.000218198	0.000218198	0	0	0	0.000215432	0.000215432
12	113425718	A	0.00019516	0.00019516	0	0	0	0.000213508	0.000213508	0	0	0	0.000180958	0.000180958	0	0	0	0.000226634	0.000226634	0	0	0	0.000203625	0.000203625	0	0	0	0.000105219	0.000105219	0	0	0	0.00010816	0.00010816	0	0	0	0.000114416	0.000114416	0	0	0	0.000104341	0.000104341	0	0	0	0.000207648	0.000207648
12	113425719	C	0.000472244	0	0.000472244	0.000165285	0.000306959	0.000448353	0	0.000448353	3.44887e-05	0.000413864	0.000198364	0	0.000198364	4.95909e-05	0.000148773	0.000392362	0	0.000392362	0.000130787	0.000261575	0.000525503	0	0.000525503	0.00032844	0.000197064	0.00117266	0	0.00117266	0.000892243	0.000280419	0.000522008	0	0.000522008	0.000313205	0.000208803	0.00130592	0	0.00130592	0.00106244	0.000243476	0.000450947	0	0.000450947	0.000250526	0.000200421	0.000201322	0
12	113425720	C	0.000360872	0	0.000360872	9.02181e-05	0.000270654	0.000527426	0	0.000527426	6.59283e-05	0.000461498	0.000495061	0	0.000495061	4.71487e-05	0.000447912	0.000373258	0	0.000373258	4.14731e-05	0.000331785	0.00081962	0	0.00081962	0.000378286	0.000441334	0.00102542	0	0.00102542	0.00068361	0.000341805	0.000179458	0	0.000179458	3.98796e-05	0.000139578	0.00133421	0	0.00133421	0.000974184	0.000360025	0.00076325	0	0.00076325	0.000333922	0.000429328	0.000386088	0
12	113425721	T	0.000220061	0.000220061	0	0	0	0.000225312	0.000225312	0	0	0	0.000320264	0.000320264	0	0	0	0.000121188	0.000121188	0	0	0	0.000215041	0.000215041	0	0	0	0.000239189	0.000239189	0	0	0	0.000292085	0.000292085	0	0	0	0.000268379	0.000268379	0	0	0	0.000371006	0.000371006	0	0	0	0.000157356	0.000157356
12	113425722	C	0.00035837	0	0.00035837	8.43224e-05	0.000274048	0.000434243	0	0.000434243	3.10174e-05	0.000403226	0.000262347	0	0.000262347	8.74489e-05	0.000174898	0.000541126	0	0.000541126	0.000154607	0.000386518	0.000206557	0	0.000206557	0	0.000206557	0.000390697	0	0.000390697	4.59643e-05	0.000344732	0.00050407	0	0.00050407	0.000130685	0.000373385	0.000415866	0	0.000415866	9.90158e-05	0.000316851	0.000398865	0	0.000398865	0.000132955	0.00026591	0.000333101	0
12	113425723	A	0.000200997	0.000200997	0	0	0	0.000414397	0.000414397	0	0	0	0.000248808	0.000248808	0	0	0	0.000293632	0.000293632	0	0	0	0.000224511	0.000224511	0	0	0	0.00024135	0.00024135	0	0	0	0.000284046	0.000284046	0	0	0	0.000207535	0.000207535	0	0	0	0.000126008	0.000126008	0	0	0	0.000374877	0.000374877
12	113425724	G	0.000396149	0	0.000396149	7.92299e-05	0.00031692	0.000262513	0	0.000262513	2.91681e-05	0.000233345	0.000326331	0	0.000326331	0.00014277	0.000183561	0.000216115	0	0.000216115	7.20383e-05	0.000144077	0.000303817	0	0.000303817	0.000110479	0.000193338	0.000258916	0	0.000258916	8.63055e-05	0.000172611	0.000244205	0	0.000244205	6.97727e-05	0.000174432	0.00027802	0	0.00027802	0.000111208	0.000166812	0.000247709	0	0.000247709	4.12848e-05	0.000206424	0.000425194	0
12	113425725	A	0.000392141	0.000392141	0	0	0	0.00037849	0.00037849	0	0	0	0.000281628	0.000281628	0	0	0	0.000143282	0.000143282	0	0	0	0.000300711	0.000300711	0	0	0	0.000236407	0.000236407	0	0	0	0.00017258	0.00017258	0	0	0	0.000220677	0.000220677	0	0	0	0.000203948	0.000203948	0	0	0	0.000282733	0.000282733
12	113425726	G	0.000851458	0	0.000851458	0.000462749	0.000388709	0.000218615	0	0.000218615	2.73269e-05	0.000191288	0.000360176	0	0.000360176	0.000151653	0.000208523	0.000235302	0	0.000235302	6.72292e-05	0.000168073	0.000411745	0	0.000411745	0.000231607	0.000180138	0.0010121	0	0.0010121	0.00087041	0.000141695	0.000422984	0	0.000422984	0.000211492	0.000211492	0.000898224	0	0.000898224	0.000621848	0.000276377	0.00096581	0	0.00096581	0.000618119	0.000347692	0.000612876	0
12	113425727	T	0.000379658	0.000379658	0	0	0	0.000321699	0.000321699	0	0	0	0.000201657	0.000201657	0	0	0	0.000163431	0.000163431	0	0	0	0.000301069	0.000301069	0	0	0	0.000237812	0.000237812	0	0	0	0.000173864	0.000173864	0	0	0	0.0002525	0.0002525	0	0	0	0.000300244	0.000300244	0	0	0	0.000234192	0.000234192
12	113425728	A	0.00030323	0.00030323	0	0	0	0.000213083	0.000213083	0	0	0	0.000499955	0.000499955	0	0	0	0.000258048	0.000258048	0	0	0	0.000270736	0.000270736	0	0	0	0.000390778	0.000390778	0	0	0	0.000185943	0.000185943	0	0	0	0.000265248	0.000265248	0	0	0	0.000293869	0.000293869	0	0	0	0.000281251	0.000281251
12	113425729	A	0.000239792	0.000239792	0	0	0	0.000382634	0.000382634	0	0	0	0.000221911	0.000221911	0	0	0	0.000308852	0.000308852	0	0	0	0.00028397	0.00028397	0	0	0	0.000281934	0.000281934	0	0	0	0.000238184	0.000238184	0	0	0	0.000348598	0.000348598	0	0	0	0.000211842	0.000211842	0	0	0	0.000465721	0.000465721
12	113425730	T	0.000274979	0.000274979	0	0	0	0.000239969	0.000239969	0	0	0	0.000275549	0.000275549	0	0	0	0.000173737	0.000173737	0	0	0	0.000224684	0.000224684	0	0	0	0.000142033	0.000142033	0	0	0	0.000169009	0.000169009	0	0	0	0.00022534	0.00022534	0	0	0	0.000402374	0.000402374	0	0	0	0.00034857	0.00034857
12	113425731	C	0.000436547	0	0.000436547	0.000129347	0.0003072	0.000361725	0	0.000361725	0.000120575	0.00024115	0.000446564	0	0.000446564	0.000111641	0.000334923	0.000434795	0	0.000434795	0.000173918	0.000260877	0.000580085	0	0.000580085	0.000111555	0.00046853	0.000764866	0	0.000764866	0.000231239	0.000533627	0.000265315	0	0.000265315	5.58558e-05	0.000209459	0.000478791	0	0.000478791	0.000209471	0.00026932	0.000500017	0	0.000500017	0.000166672	0.000333344	0.00046307	0
12	113425732	A	0.000245772	0.000245772	0	0	0	0.00020664	0.00020664	0	0	0	0.00019617	0.00019617	0	0	0	0.000464811	0.000464811	0	0	0	0.000274679	0.000274679	0	0	0	0.000319941	0.000319941	0	0	0	0.000436675	0.000436675	0	0	0	0.000268696	0.000268696	0	0	0	0.000157689	0.000157689	0	0	0	0.000220138	0.000220138
12	113425733	C	0.000384104	0	0.000384104	4.43197e-05	0.000339784	0.000420521	0	0.000420521	4.42654e-05	0.000376256	0.000392779	0	0.000392779	0.000130926	0.000261852	0.000340662	0	0.000340662	7.86143e-05	0.000262048	0.000346804	0	0.000346804	8.1601e-05	0.000265203	0.000635935	0	0.000635935	0.000391345	0.00024459	0.000394839	0	0.000394839	0.000101894	0.000292945	0.000805373	0	0.000805373	0.000450463	0.00035491	0.000181967	0	0.000181967	6.06557e-05	0.000121311	0.000298616	0
12	113425734	C	0.00051783	0	0.00051783	0.000125959	0.000391871	0.000460608	0	0.000460608	0.00012562	0.000334987	0.000509916	0	0.000509916	8.2689e-05	0.000427227	0.000471277	0	0.000471277	4.96081e-05	0.000421669	0.000639882	0	0.000639882	0.000155123	0.000484759	0.0002936	0	0.0002936	0.000108168	0.000185431	0.000350182	0	0.000350182	9.6602e-05	0.00025358	0.000519285	0	0.000519285	0.000168768	0.000350517	0.000375581	0	0.000375581	5.77818e-05	0.0003178	0.000585717	0
12	113425735	T	0.000150232	0.000150232	0	0	0	0.0002238	0.0002238	0	0	0	0.000241663	0.000241663	0	0	0	0.000241505	0.000241505	0	0	0	0.000226655	0.000226655	0	0	0	0.000241539	0.000241539	0	0	0	0.000117434	0.000117434	0	0	0	0.000189296	0.000189296	0	0	0	0.000251967	0.000251967	0	0	0	0.000157645	0.000157645
12	113425736	C	0.000344348	0	0.000344348	3.97325e-05	0.000304616	0.000375064	0	0.000375064	9.87011e-05	0.000276363	0.000482141	0	0.000482141	0.000104247	0.000377894	0.000374663	0	0.000374663	7.02494e-05	0.000304414	0.000348451	0	0.000348451	5.50186e-05	0.000293433	0.000307769	0	0.000307769	2.93113e-05	0.000278458	0.000341966	0	0.000341966	5.69943e-05	0.000284972	0.000390391	0	0.000390391	0.000109798	0.000280594	0.000217297	0	0.000217297	8.14863e-05	0.000135811	0.000229318	0
12	113425737	A	0.000239581	0.000239581	0	0	0	0.000188452	0.000188452	0	0	0	0.000198223	0.000198223	0	0	0	0.000177999	0.000177999	0	0	0	0.000226299	0.000226299	0	0	0	8.36855e-05	8.36855e-05	0	0	0	9.758e-05	9.758e-05	0	0	0	0.000290347	0.000290347	0	0	0	0.000103402	0.000103402	0	0	0	0.000236906	0.000236906
12	113425738	G	0.00068646	0	0.00068646	0.000269681	0.000416779	0.0002746	0	0.0002746	5.49199e-05	0.00021968	0.000240402	0	0.000240402	7.21206e-05	0.000168281	0.000345804	0	0.000345804	0.000194515	0.000151289	0.00109979	0	0.00109979	0.000778315	0.000321478	0.00211824	0	0.00211824	0.0019553	0.000162942	0.000589977	0	0.000589977	0.000263382	0.000326594	0.00151597	0	0.00151597	0.00131234	0.000203638	0.000879419	0	0.000879419	0.000452273	0.000427146	0.000532529	0
12	113425739	T	0.000155087	0.000155087	0	0	0	0.000249612	0.000249612	0	0	0	0.000315126	0.000315126	0	0	0	0.000314518	0.000314518	0	0	0	0.000197954	0.000197954	0	0	0	0.00029119	0.00029119	0	0	0	0.000153671	0.000153671	0	0	0	0.000241912	0.000241912	0	0	0	0.000341622	0.000341622	0	0	0	0.000276917	0.000276917
12	113425740	T	0.000209861	0.000209861	0	0	0	0.000226718	0.000226718	0	0	0	0.00023936	0.00023936	0	0	0	0.000245379	0.000245379	0	0	0	0.000192657	0.000192657	0	0	0	0.000168026	0.000168026	0	0	0	0.000189786	0.000189786	0	0	0	0.000139518	0.000139518	0	0	0	0.000356472	0.000356472	0	0	0	0.000186396	0.000186396
12	113425741	T	0.000295552	0.000295552	0	0	0	0.000186729	0.000186729	0	0	0	0.000132901	0.000132901	0	0	0	0.000278385	0.000278385	0	0	0	0.000234141	0.000234141	0	0	0	0.000126037	0.000126037	0	0	0	0.000194428	0.000194428	0	0	0	0.000167415	0.000167415	0	0	0	0.000184766	0.000184766	0	0	0	0.000164959	0.000164959
12	113425742	A	0.000187033	0.000187033	0	0	0	0.000312521	0.000312521	0	0	0	0.000171079	0.000171079	0	0	0	0.000345921	0.000345921	0	0	0	0.000166143	0.000166143	0	0	0	0.000134312	0.000134312	0	0	0	0.000244411	0.000244411	0	0	0	0.000172216	0.000172216	0	0	0	0.000268186	0.000268186	0	0	0	0.000239536	0.000239536
12	113425743	G	0.000434108	0	0.000434108	8.68216e-05	0.000347286	0.000259134	0	0.000259134	6.47836e-05	0.000194351	0.00025317	0	0.00025317	5.27437e-05	0.000200426	0.000415863	0	0.000415863	7.56115e-05	0.000340252	0.000328123	0	0.000328123	4.47441e-05	0.000283379	0.000385528	0	0.000385528	0.000120478	0.000265051	0.000398344	0	0.000398344	9.26381e-05	0.000305706	0.000528831	0	0.000528831	0.000179603	0.000349228	0.000220449	0	0.000220449	6.61347e-05	0.000154314	0.000409855	0
12	113425744	C	0.000579741	0	0.000579741	0.000358385	0.000221356	0.000409294	0	0.000409294	0.000267615	0.000141679	0.000481207	0	0.000481207	0.000276438	0.000204769	0.000550479	0	0.000550479	0.000422034	0.000128445	0.000594461	0	0.000594461	0.000391475	0.000202987	0.000668324	0	0.000668324	0.000422099	0.000246225	0.000432339	0	0.000432339	0.000198155	0.000234184	0.000678867	0	0.000678867	0.000426716	0.000252151	0.000472488	0	0.000472488	0.000365105	0.000107384	0.000429593	0
12	113425745	G	0.000432143	0	0.000432143	0.000226361	0.000205782	0.000431141	0	0.000431141	0.000169377	0.000261764	0.000390406	0	0.000390406	0.000140146	0.00025026	0.000697188	0	0.000697188	0.000303902	0.000393286	0.000566725	0	0.000566725	0.000212522	0.000354203	0.00065343	0	0.00065343	0.000492938	0.000160492	0.000378531	0	0.000378531	0.000123243	0.000255288	0.000663664	0	0.000663664	0.000388718	0.000274947	0.000419912	0	0.000419912	0.000230952	0.000188961	0.000405186	0
12	113425746	C	0.0003205	0	0.0003205	7.01094e-05	0.000250391	0.00031377	0	0.00031377	8.96486e-05	0.000224121	0.000223232	0	0.000223232	4.85286e-05	0.000174703	0.000398607	0	0.000398607	0.000173307	0.000225299	0.00027541	0	0.00027541	9.63935e-05	0.000179017	0.000424107	0	0.000424107	0.000223214	0.000200893	0.000307948	0	0.000307948	9.40951e-05	0.000213853	0.000285435	0	0.000285435	9.20759e-05	0.000193359	0.000427672	0	0.000427672	0.000142557	0.000285115	0.000407872	0
12	113425747	A	0.000259351	0.000259351	0	0	0	0.000257773	0.000257773	0	0	0	0.000214197	0.000214197	0	0	0	0.00028265	0.00028265	0	0	0	0.0001979	0.0001979	0	0	0	0.000256613	0.000256613	0	0	0	0.000319787	0.000319787	0	0	0	0.000194197	0.000194197	0	0	0	0.000350304	0.000350304	0	0	0	0.000167504	0.000167504
12	113425748	T	0.000336022	0.000336022	0	0	0	0.000264065	0.000264065	0	0	0	0.000270265	0.000270265	0	0	0	0.000290327	0.000290327	0	0	0	0.000191951	0.000191951	0	0	0	0.000228609	0.000228609	0	0	0	0.000214877	0.000214877	0	0	0	0.000351678	0.000351678	0	0	0	0.000414852	0.000414852	0	0	0	0.000284893	0.000284893
12	113425749	T	0.000254675	0.000254675	0	0	0	0.000257763	0.000257763	0	0	0	0.0002282	0.0002282	0	0	0	0.000315015	0.000315015	0	0	0	0.000261103	0.000261103	0	0	0	0.000171875	0.000171875	0	0	0	0.000209284	0.000209284	0	0	0	0.000250855	0.000250855	0	0	0	0.000238209	0.000238209	0	0	0	0.000224969	0.000224969
12	113425750	T	0.000204543	0.000204543	0	0	0	0.000198828	0.000198828	0	0	0	0.000231216	0.000231216	0	0	0	0.000385452	0.000385452	0	0	0	0.00025436	0.00025436	0	0	0	0.000187536	0.000187536	0	0	0	0.000264612	0.000264612	0	0	0	0.00017171	0.00017171	0	0	0	0.000268154	0.000268154	0	0	0	0.00018068	0.00018068
12	113425751	T	0.000225959	0.000225959	0	0	0	0.000310982	0.000310982	0	0	0	0.000225904	0.000225904	0	0	0	0.000180745	0.000180745	0	0	0	0.000153795	0.000153795	0	0	0	0.000173524	0.000173524	0	0	0	0.000243553	0.000243553	0	0	0	0.000239355	0.000239355	0	0	0	0.000192314	0.000192314	0	0	0	0.000239452	0.000239452
12	113425752	A	0.000337109	0.000337109	0	0	0	0.000339708	0.000339708	0	0	0	0.000251648	0.000251648	0	0	0	0.000306704	0.000306704	0	0	0	0.000320135	0.000320135	0	0	0	0.000327329	0.000327329	0	0	0	0.000364849	0.000364849	0	0	0	0.000271288	0.000271288	0	0	0	0.000355757	0.000355757	0	0	0	0.00040329	0.00040329
12	113425753	G	0.000322695	0	0.000322695	7.44682e-05	0.000248227	0.000259843	0	0.000259843	1.23735e-05	0.00024747	0.000326857	0	0.000326857	7.17492e-05	0.000255108	0.000416715	0	0.000416715	7.18473e-05	0.000344867	0.000359006	0	0.000359006	0.000157065	0.000201941	0.000376088	0	0.000376088	7.33831e-05	0.000302705	0.000337225	0	0.000337225	6.32298e-05	0.000273996	0.000313003	0	0.000313003	6.10738e-05	0.00025193	0.000349005	0	0.000349005	0.000166193	0.000182812	0.000395845	0
12	113425754	A	0.000250428	0.000250428	0	0	0	0.000229275	0.000229275	0	0	0	0.000257724	0.000257724	0	0	0	0.000391976	0.000391976	0	0	0	0.000207718	0.000207718	0	0	0	0.000206258	0.000206258	0	0	0	0.000308521	0.000308521	0	0	0	0.000275611	0.000275611	0	0	0	0.000194834	0.000194834	0	0	0	0.000128785	0.000128785
12	113425755	A	0.000377715	0.000377715	0	0	0	0.000364136	0.000364136	0	0	0	0.000311894	0.000311894	0	0	0	0.000382148	0.000382148	0	0	0	0.000266014	0.000266014	0	0	0	0.000244196	0.000244196	0	0	0	0.000287406	0.000287406	0	0	0	0.000653486	0.000653486	0	0	0	0.000427465	0.000427465	0	0	0	0.000330059	0.000330059
12	113425756	G	0.000551955	0	0.000551955	0.000205012	0.000346943	0.000460047	0	0.000460047	0.000129757	0.00033029	0.000475027	0	0.000475027	0.000168558	0.000306469	0.000592572	0	0.000592572	0.000303176	0.000289396	0.000728122	0	0.000728122	0.000289107	0.000439014	0.00124604	0	0.00124604	0.000956468	0.000289573	0.0007707	0	0.0007707	0.00042221	0.00034849	0.00122745	0	0.00122745	0.000933453	0.000294001	0.00060399	0	0.00060399	0.000333784	0.000270206	0.000663616	0
12	113425757	C	0.00051007	0	0.00051007	0.00021753	0.00029254	0.000358547	0	0.000358547	0.000112046	0.000246501	0.000342067	0	0.000342067	9.46143e-05	0.000247453	0.000390849	0	0.000390849	0.000169368	0.000221481	0.00049546	0	0.00049546	0.000252786	0.000242674	0.00101361	0	0.00101361	0.000822519	0.00019109	0.000643345	0	0.000643345	0.000337597	0.000305748	0.000983686	0	0.000983686	0.000685809	0.000297877	0.000393207	0	0.000393207	0.000211727	0.00018148	0.000315255	0
12	113425758	A	0.000274048	0.000274048	0	0	0	0.000183024	0.000183024	0	0	0	0.000336951	0.000336951	0	0	0	0.000263803	0.000263803	0	0	0	0.000262161	0.000262161	0	0	0	0.000167612	0.000167612	0	0	0	0.000128784	0.000128784	0	0	0	0.000233352	0.000233352	0	0	0	0.000160114	0.000160114	0	0	0	0.000314014	0.000314014
12	113425759	C	0.000268506	0	0.000268506	0.000162517	0.000105989	0.000221596	0	0.000221596	5.2761e-05	0.000168835	0.00019257	0	0.00019257	4.81424e-05	0.000144427	0.000233944	0	0.000233944	7.38771e-05	0.000160067	0.000219075	0	0.000219075	6.66749e-05	0.0001524	0.000391457	0	0.000391457	0.000258362	0.000133095	0.000210433	0	0.000210433	9.01854e-05	0.000120247	0.000412274	0	0.000412274	0.000202865	0.000209409	0.000185447	0	0.000185447	8.55908e-05	9.98559e-05	0.000184568	0
12	113425760	T	0.000326591	0.000326591	0	0	0	0.000321603	0.000321603	0	0	0	0.000270526	0.000270526	0	0	0	0.000339324	0.000339324	0	0	0	0.000224608	0.000224608	0	0	0	0.000253772	0.000253772	0	0	0	0.000289232	0.000289232	0	0	0	0.000302356	0.000302356	0	0	0	0.000336342	0.000336342	0	0	0	0.000231577	0.000231577
12	113425761	C	0.000284653	0	0.000284653	8.13295e-05	0.000203324	0.000343695	0	0.000343695	9.0978e-05	0.000252717	0.0003109	0	0.0003109	0.000112453	0.000198447	0.000213083	0	0.000213083	5.91898e-05	0.000153894	0.000355117	0	0.000355117	0.000154795	0.000200322	0.000329615	0	0.000329615	0.000134843	0.000194773	0.000299158	0	0.000299158	8.62957e-05	0.000212863	0.000269834	0	0.000269834	9.41283e-05	0.000175706	0.000327337	0	0.000327337	0.000122751	0.000204585	0.00045204	0
12	113425762	A	0.000188345	0.000188345	0	0	0	0.000251718	0.000251718	0	0	0	0.000197283	0.000197283	0	0	0	0.000329673	0.000329673	0	0	0	0.000165755	0.000165755	0	0	0	0.000222321	0.000222321	0	0	0	0.000248562	0.000248562	0	0	0	0.000223127	0.000223127	0	0	0	0.00017053	0.00017053	0	0	0	0.000301046	0.000301046
12	113425763	G	0.000354167	0	0.000354167	9.6591e-05	0.000257576	0.000364344	0	0.000364344	6.7116e-05	0.000297228	0.000373534	0	0.000373534	5.06486e-05	0.000322885	0.000542741	0	0.000542741	0.000113071	0.00042967	0.000397742	0	0.000397742	0.000129698	0.000268043	0.000518986	0	0.000518986	0.00023461	0.000284376	0.000394735	0	0.000394735	7.6754e-05	0.000317981	0.000424588	0	0.000424588	5.98011e-05	0.000364787	0.000377128	0	0.000377128	0.000104035	0.000273093	0.000336313	0
12	113425764	A	0.000170004	0.000170004	0	0	0	0.000272247	0.000272247	0	0	0	0.000204545	0.000204545	0	0	0	0.000254298	0.000254298	0	0	0	0.000295738	0.000295738	0	0	0	0.000243133	0.000243133	0	0	0	0.000198365	0.000198365	0	0	0	0.000269302	0.000269302	0	0	0	0.000216307	0.000216307	0	0	0	0.000301279	0.000301279
12	113425765	G	0.000387166	0	0.000387166	0.000131137	0.000256029	0.00045498	0	0.00045498	7.42825e-05	0.000380698	0.000215346	0	0.000215346	3.69165e-05	0.00017843	0.00029614	0	0.00029614	9.87134e-05	0.000197427	0.000317529	0	0.000317529	5.84922e-05	0.000259037	0.00049539	0	0.00049539	0.000213293	0.000282097	0.000307931	0	0.000307931	0.000100874	0.000207057	0.00041782	0	0.00041782	0.000116061	0.000301759	0.000352987	0	0.000352987	0.00011346	0.000239527	0.000226269	0
12	113425766	A	0.000189801	0.000189801	0	0	0	0.000236997	0.000236997	0	0	0	0.000265974	0.000265974	0	0	0	0.000313023	0.000313023	0	0	0	0.000285486	0.000285486	0	0	0	0.000229327	0.000229327	0	0	0	0.000281537	0.000281537	0	0	0	0.00021629	0.00021629	0	0	0	0.00013625	0.00013625	0	0	0	0.000221741	0.000221741
12	113425767	A	0.000208807	0.000208807	0	0	0	0.000257371	0.000257371	0	0	0	0.000194691	0.000194691	0	0	0	0.000220449	0.000220449	0	0	0	0.00016673	0.00016673	0	0	0	0.000236224	0.000236224	0	0	0	0.000269141	0.000269141	0	0	0	0.000182982	0.000182982	0	0	0	0.000313778	0.000313778	0	0	0	0.000146919	0.000146919
12	113425768	G	0.000510352	0	0.000510352	0.000118687	0.000391666	0.000538736	0	0.000538736	0.000176635	0.000362101	0.000329738	0	0.000329738	5.29935e-05	0.000276744	0.00048158	0	0.00048158	0.000146568	0.000335012	0.000347491	0	0.000347491	9.47703e-05	0.000252721	0.000574889	0	0.000574889	0.000222116	0.000352773	0.000449309	0	0.000449309	9.59199e-05	0.000353389	0.000563654	0	0.000563654	0.000287353	0.000276301	0.000432448	0	0.000432448	0.000144149	0.000288299	0.000507396	0
12	113425769	C	0.000843837	0	0.000843837	0.000404339	0.000439499	0.000400658	0	0.000400658	6.96797e-05	0.000330979	0.000367015	0	0.000367015	0.00013399	0.000233026	0.000486195	0	0.000486195	0.000237925	0.00024827	0.00097491	0	0.00097491	0.000569347	0.000405562	0.00125076	0	0.00125076	0.000960633	0.000290124	0.000598343	0	0.000598343	0.000324102	0.00027424	0.00132765	0	0.00132765	0.00105447	0.000273179	0.000557466	0	0.000557466	0.000308386	0.000249081	0.000517924	0
12	113425770	C	0.000342704	0	0.000342704	9.13878e-05	0.000251317	0.000306294	0	0.000306294	8.50818e-05	0.000221213	0.000472864	0	0.000472864	8.54574e-05	0.000387407	0.000283074	0	0.000283074	8.08783e-05	0.000202196	0.000447519	0	0.000447519	0.000121361	0.000326158	0.000364168	0	0.000364168	0.00010046	0.000263708	0.000398984	0	0.000398984	0.000121641	0.000277343	0.000437128	0	0.000437128	9.06241e-05	0.000346504	0.000242921	0	0.000242921	5.78382e-05	0.000185082	0.000347524	0
12	113425771	C	0.000557793	0	0.000557793	8.92469e-05	0.000468546	0.000531517	0	0.000531517	6.64397e-05	0.000465078	0.000445375	0	0.000445375	6.68062e-05	0.000378569	0.000602445	0	0.000602445	8.88854e-05	0.00051356	0.000525587	0	0.000525587	0.00011104	0.000414548	0.000404209	0	0.000404209	9.18656e-05	0.000312343	0.000460396	0	0.000460396	0.000123405	0.000336991	0.00042661	0	0.00042661	0.000114456	0.000312154	0.000338918	0	0.000338918	0.000101675	0.000237243	0.000412111	0
12	113425772	A	0.000190172	0.000190172	0	0	0	0.000226664	0.000226664	0	0	0	0.000222922	0.000222922	0	0	0	0.000211952	0.000211952	0	0	0	0.000208813	0.000208813	0	0	0	0.000244328	0.000244328	0	0	0	0.000310085	0.000310085	0	0	0	0.000233539	0.000233539	0	0	0	0.000231395	0.000231395	0	0	0	0.000236247	0.000236247
12	113425773	C	0.000323441	0	0.000323441	0.000129377	0.000194065	0.000296719	0	0.000296719	9.62333e-05	0.000200486	0.000307561	0	0.000307561	9.17288e-05	0.000215832	0.000439506	0	0.000439506	0.000162426	0.00027708	0.00043504	0	0.00043504	0.000242481	0.000192559	0.000496296	0	0.000496296	0.000218606	0.000277689	0.00040783	0	0.00040783	0.000137471	0.000270359	0.000453031	0	0.000453031	0.000216448	0.000236583	0.000415028	0	0.000415028	0.000163827	0.000251201	0.00042955	0
12	113425774	C	0.000374662	0	0.000374662	0.000110816	0.000263847	0.000243191	0	0.000243191	4.70692e-05	0.000196122	0.000258522	0	0.000258522	7.38634e-05	0.000184659	0.000355409	0	0.000355409	0.000140293	0.000215116	0.000382678	0	0.000382678	7.65356e-05	0.000306142	0.000618022	0	0.000618022	0.000306123	0.000311899	0.000277784	0	0.000277784	5.8245e-05	0.000219539	0.000724752	0	0.000724752	0.000448656	0.000276096	0.000299062	0	0.000299062	8.54464e-05	0.000213616	0.000304973	0
12	113425775	C	0.000514192	0	0.000514192	0.000124653	0.00038954	0.000555496	0	0.000555496	0.000123443	0.000432052	0.000410789	0	0.000410789	7.79978e-05	0.000332791	0.000617711	0	0.000617711	0.000138293	0.000479417	0.00053398	0	0.00053398	0.000164301	0.000369678	0.000505667	0	0.000505667	0.000113633	0.000392034	0.00040552	0	0.00040552	9.69723e-05	0.000308548	0.000403508	0	0.000403508	7.77847e-05	0.000325723	0.000273299	0	0.000273299	6.30689e-05	0.00021023	0.000435197	0
12	113425776	A	0.000214222	0.000214222	0	0	0	0.000182072	0.000182072	0	0	0	0.000235533	0.000235533	0	0	0	0.000181301	0.000181301	0	0	0	0.000221767	0.000221767	0	0	0	0.000201089	0.000201089	0	0	0	0.000212391	0.000212391	0	0	0	0.000210484	0.000210484	0	0	0	0.000227263	0.000227263	0	0	0	0.000191879	0.000191879
12	113425777	T	0.000213833	0.000213833	0	0	0	0.000211884	0.000211884	0	0	0	0.000302141	0.000302141	0	0	0	0.000253734	0.000253734	0	0	0	0.00027509	0.00027509	0	0	0	0.000278379	0.000278379	0	0	0	0.000242432	0.000242432	0	0	0	0.000325068	0.000325068	0	0	0	0.000329958	0.000329958	0	0	0	0.000220837	0.000220837
12	113425778	C	0.000315099	0	0.000315099	6.50205e-05	0.000250079	0.000378083	0	0.000378083	8.89607e-05	0.000289122	0.000316879	0	0.000316879	5.02983e-05	0.000266581	0.000355869	0	0.000355869	6.2277e-05	0.000293592	0.00029577	0	0.00029577	9.20175e-05	0.000203753	0.000469256	0	0.000469256	0.000245541	0.000223715	0.000335307	0	0.000335307	0.000114599	0.000220708	0.000482716	0	0.000482716	0.000210895	0.000271821	0.000343615	0	0.000343615	7.07442e-05	0.000272871	0.000339561	0
12	113425779	T	0.000270748	0.000270748	0	0	0	0.000197371	0.000197371	0	0	0	0.000298344	0.000298344	0	0	0	0.000193296	0.000193296	0	0	0	0.000258461	0.000258461	0	0	0	0.000247321	0.000247321	0	0	0	0.000221772	0.000221772	0	0	0	0.000198742	0.000198742	0	0	0	0.000169488	0.000169488	0	0	0	0.000149723	0.000149723
12	113425780	C	0.000343559	0	0.000343559	7.74219e-05	0.000266138	0.000322029	0	0.000322029	7.1562e-05	0.000250467	0.000273788	0	0.000273788	7.3336e-05	0.000200452	0.000371182	0	0.000371182	0.000103586	0.000267597	0.00033528	0	0.00033528	0.000101216	0.000234063	0.000226545	0	0.000226545	3.16109e-05	0.000194934	0.000262682	0	0.000262682	0.000110819	0.000151863	0.000294543	0	0.000294543	8.15657e-05	0.000212977	0.000293221	0	0.000293221	7.81922e-05	0.000215029	0.000230703	0
12	113425781	A	0.000214109	0.000214109	0	0	0	0.000239098	0.000239098	0	0	0	0.000212344	0.000212344	0	0	0	0.000186894	0.000186894	0	0	0	0.000155524	0.000155524	0	0	0	0.000191562	0.000191562	0	0	0	0.000222138	0.000222138	0	0	0	0.000178396	0.000178396	0	0	0	0.000230867	0.000230867	0	0	0	0.000199377	0.000199377
12	113425782	G	0.000756927	0	0.000756927	0.00043321	0.000323717	0.000401335	0	0.000401335	0.00014786	0.000253475	0.000417312	0	0.000417312	0.000106754	0.000310557	0.000417327	0	0.000417327	0.000195888	0.000221439	0.000616377	0	0.000616377	0.000242815	0.000373562	0.00108017	0	0.00108017	0.000794549	0.000285622	0.0005666	0	0.0005666	0.000299488	0.000267111	0.00110053	0	0.00110053	0.000778426	0.000322107	0.000789015	0	0.000789015	0.000192443	0.000596573	0.00048217	0
12	113425783	C	0.00093389	0	0.00093389	0.000751781	0.000182109	0.000303735	0	0.000303735	0.000158771	0.000144965	0.000352274	0	0.000352274	0.000161855	0.000190418	0.000686641	0	0.000686641	0.000485673	0.000200968	0.000695576	0	0.000695576	0.000408803	0.000286772	0.00191104	0	0.00191104	0.00167216	0.000238881	0.000703028	0	0.000703028	0.00054018	0.000162848	0.0016437	0	0.0016437	0.00139759	0.000246116	0.00047189	0	0.00047189	0.000283134	0.000188756	0.000580822	0
12	113425784	T	0.000272173	0.000272173	0	0	0	0.000238659	0.000238659	0	0	0	0.000259629	0.000259629	0	0	0	0.000272966	0.000272966	0	0	0	0.000210686	0.000210686	0	0	0	0.000291261	0.000291261	0	0	0	0.000258864	0.000258864	0	0	0	0.000295393	0.000295393	0	0	0	0.000298466	0.000298466	0	0	0	0.000247069	0.000247069
12	113425785	C	0.000294754	0	0.000294754	8.16241e-05	0.00021313	0.000287541	0	0.000287541	4.6809e-05	0.000240732	0.000283195	0	0.000283195	8.82084e-05	0.000194987	0.000398906	0	0.000398906	0.000105832	0.000293074	0.000253725	0	0.000253725	8.26081e-05	0.000171117	0.000399528	0	0.000399528	0.000133176	0.000266352	0.000243135	0	0.000243135	6.56079e-05	0.000177527	0.000358731	0	0.000358731	0.000136659	0.000222071	0.000256657	0	0.000256657	7.33306e-05	0.000183326	0.000288625	0
12	113425786	A	0.000186015	0.000186015	0	0	0	0.000235329	0.000235329	0	0	0	0.000258874	0.000258874	0	0	0	0.000215266	0.000215266	0	0	0	0.000236217	0.000236217	0	0	0	0.000197305	0.000197305	0	0	0	0.000173354	0.000173354	0	0	0	0.000242278	0.000242278	0	0	0	0.000232979	0.000232979	0	0	0	0.00030757	0.00030757
12	113425787	G	0.000385237	0	0.000385237	8.85602e-05	0.000296677	0.000619042	0	0.000619042	0.000117292	0.00050175	0.00039615	0	0.00039615	0.000122943	0.000273207	0.000502304	0	0.000502304	0.000143515	0.000358789	0.000460723	0	0.000460723	0.000138217	0.000322506	0.000946483	0	0.000946483	0.000619778	0.000326705	0.000676684	0	0.000676684	0.000270674	0.00040601	0.000805321	0	0.000805321	0.000467337	0.000337984	0.000698868	0	0.000698868	0.000367354	0.000331514	0.000428476	0
12	113425788	C	0.000869819	0	0.000869819	0.000474051	0.000395767	0.00020481	0	0.00020481	7.68039e-05	0.000128007	0.000357318	0	0.000357318	0.000129528	0.00022779	0.000486004	0	0.000486004	0.000313551	0.000172453	0.000850465	0	0.000850465	0.000461842	0.000388623	0.00206358	0	0.00206358	0.00182275	0.00024083	0.000583806	0	0.000583806	0.000310378	0.000273428	0.00152918	0	0.00152918	0.0013242	0.000204984	0.000756017	0	0.000756017	0.000509872	0.000246145	0.000445946	0
12	113425789	T	0.000274873	0.000274873	0	0	0	0.000236448	0.000236448	0	0	0	0.000234446	0.000234446	0	0	0	0.00024417	0.00024417	0	0	0	0.000246148	0.000246148	0	0	0	0.000192549	0.000192549	0	0	0	0.000247399	0.000247399	0	0	0	0.000271139	0.000271139	0	0	0	0.000290293	0.000290293	0	0	0	0.000329527	0.000329527
12	113425790	G	0.000398736	0	0.000398736	0.000125917	0.000272819	0.000407919	0	0.000407919	0.000123612	0.000284307	0.000405172	0	0.000405172	0.000159483	0.00024569	0.000492037	0	0.000492037	0.000151396	0.000340641	0.0004017	0	0.0004017	0.000130281	0.000271419	0.000364126	0	0.000364126	0.000136547	0.000227579	0.000302294	0	0.000302294	8.17973e-05	0.000220497	0.000475251	0	0.000475251	0.000213863	0.000261388	0.000423452	0	0.000423452	0.000203257	0.000220195	0.000417653	0
12	113425791	T	0.000314186	0.000314186	0	0	0	0.000383415	0.000383415	0	0	0	0.000352385	0.000352385	0	0	0	0.000253836	0.000253836	0	0	0	0.000347616	0.000347616	0	0	0	0.000345149	0.000345149	0	0	0	0.000280362	0.000280362	0	0	0	0.000276931	0.000276931	0	0	0	0.000242094	0.000242094	0	0	0	0.000310146	0.000310146
12	113425792	G	0.000493633	0	0.000493633	0.000242633	0.000251	0.000356811	0	0.000356811	0.000104583	0.000252229	0.000340294	0	0.000340294	0.000150763	0.000189531	0.000415587	0	0.000415587	0.000188903	0.000226684	0.000826098	0	0.000826098	0.000534534	0.000291564	0.000811295	0	0.000811295	0.000571079	0.000240216	0.000652478	0	0.000652478	0.000365246	0.000287232	0.000966344	0	0.000966344	0.000702078	0.000264265	0.00102975	0	0.00102975	0.000658367	0.000371386	0.000373821	0
12	113425793	C	0.000998911	0	0.000998911	0.000637165	0.000361745	0.000447043	0	0.000447043	9.06169e-05	0.000356427	0.000376307	0	0.000376307	0.000177583	0.000198724	0.000654119	0	0.000654119	0.000431124	0.000222995	0.00127727	0	0.00127727	0.000890382	0.000386892	0.00399222	0	0.00399222	0.00373853	0.000253686	0.000856239	0	0.000856239	0.000529058	0.000327181	0.00377263	0	0.00377263	0.00352061	0.000252026	0.00162428	0	0.00162428	0.00125964	0.000364634	0.000816728	0
12	113425794	T	0.00028355	0.00028355	0	0	0	0.000422373	0.000422373	0	0	0	0.000262796	0.000262796	0	0	0	0.000308221	0.000308221	0	0	0	0.000344193	0.000344193	0	0	0	0.000337243	0.000337243	0	0	0	0.000311826	0.000311826	0	0	0	0.000263859	0.000263859	0	0	0	0.000326517	0.000326517	0	0	0	0.000267926	0.000267926
12	113425795	T	0.000287088	0.000287088	0	0	0	0.000296602	0.000296602	0	0	0	0.000249447	0.000249447	0	0	0	0.000278441	0.000278441	0	0	0	0.00020787	0.00020787	0	0	0	0.000327667	0.000327667	0	0	0	0.000221897	0.000221897	0	0	0	0.000293788	0.000293788	0	0	0	0.000325042	0.000325042	0	0	0	0.000261541	0.000261541
12	113425796	T	0.000257335	0.000257335	0	0	0	0.000235806	0.000235806	0	0	0	0.000256333	0.000256333	0	0	0	0.000233143	0.000233143	0	0	0	0.000288955	0.000288955	0	0	0	0.000182448	0.000182448	0	0	0	0.000247491	0.000247491	0	0	0	0.000212477	0.000212477	0	0	0	0.000169656	0.000169656	0	0	0	0.000265673	0.000265673
12	113425797	T	0.000245979	0.000245979	0	0	0	0.000253968	0.000253968	0	0	0	0.000273619	0.000273619	0	0	0	0.000241311	0.000241311	0	0	0	0.0002634	0.0002634	0	0	0	0.000252121	0.000252121	0	0	0	0.000268026	0.000268026	0	0	0	0.000288898	0.000288898	0	0	0	0.000210726	0.000210726	0	0	0	0.000231534	0.000231534
12	113425798	T	0.000222718	0.000222718	0	0	0	0.000262184	0.000262184	0	0	0	0.000204863	0.000204863	0	0	0	0.000165952	0.000165952	0	0	0	0.000300433	0.000300433	0	0	0	0.000235852	0.000235852	0	0	0	0.00023422	0.00023422	0	0	0	0.000258691	0.000258691	0	0	0	0.000255799	0.000255799	0	0	0	0.00021128	0.00021128
12	113425799	A	0.000286639	0.000286639	0	0	0	0.000391407	0.000391407	0	0	0	0.000235078	0.000235078	0	0	0	0.000384191	0.000384191	0	0	0	0.00025626	0.00025626	0	0	0	0.000356168	0.000356168	0	0	0	0.000247956	0.000247956	0	0	0	0.000403741	0.000403741	0	0	0	0.000394851	0.000394851	0	0	0	0.000231445	0.000231445
12	113425800	G	0.000500697	0	0.000500697	7.5502e-05	0.000425195	0.000483753	0	0.000483753	8.1597e-05	0.000402156	0.000498092	0	0.000498092	8.23293e-05	0.000415763	0.000497297	0	0.000497297	3.6036e-05	0.000461261	0.000411441	0	0.000411441	8.63518e-05	0.000325089	0.000522462	0	0.000522462	8.56494e-05	0.000436812	0.000424738	0	0.000424738	6.01991e-05	0.000364539	0.000521513	0	0.000521513	0.000112557	0.000408957	0.000375886	0	0.000375886	2.39927e-05	0.000351893	0.000537634	0
12	113425801	A	0.0002865	0.0002865	0	0	0	0.000229443	0.000229443	0	0	0	0.000247797	0.000247797	0	0	0	0.000290995	0.000290995	0	0	0	0.000205728	0.000205728	0	0	0	0.000237585	0.000237585	0	0	0	0.000168404	0.000168404	0	0	0	0.000196271	0.000196271	0	0	0	0.000307607	0.000307607	0	0	0	0.000226109	0.000226109
12	113425802	G	0.000339563	0	0.000339563	6.71228e-05	0.00027244	0.000427602	0	0.000427602	6.35625e-05	0.00036404	0.000331706	0	0.000331706	5.32368e-05	0.000278469	0.000464558	0	0.000464558	8.57645e-05	0.000378793	0.000378444	0	0.000378444	7.06428e-05	0.000307801	0.000567455	0	0.000567455	0.000294394	0.000273061	0.000305493	0	0.000305493	6.9732e-05	0.000235761	0.000421133	0	0.000421133	0.0001528	0.000268332	0.000373455	0	0.000373455	0.000214538	0.000158917	0.000398722	0
12	113425803	C	0.000328242	0	0.000328242	0.000121137	0.000207105	0.000302921	0	0.000302921	8.57324e-05	0.000217189	0.000291737	0	0.000291737	0.000101297	0.000190439	0.000339242	0	0.000339242	0.000127216	0.000212026	0.000379473	0	0.000379473	0.000119833	0.000259639	0.000637987	0	0.000637987	0.000439408	0.000198579	0.000282494	0	0.000282494	0.000108399	0.000174095	0.000667842	0	0.000667842	0.000535012	0.000132831	0.000495135	0	0.000495135	0.000275075	0.00022006	0.000344057	0
12	113425804	C	0.000283666	0	0.000283666	8.04999e-05	0.000203166	0.00026336	0	0.00026336	8.96544e-05	0.000173705	0.000297847	0	0.000297847	0.000103254	0.000194593	0.00033933	0	0.00033933	9.00265e-05	0.000249304	0.000254488	0	0.000254488	3.9152e-05	0.000215336	0.000260563	0	0.000260563	4.54952e-05	0.000215068	0.000296105	0	0.000296105	9.01188e-05	0.000205986	0.000293148	0	0.000293148	8.32395e-05	0.000209908	0.000223474	0	0.000223474	3.853e-05	0.000184944	0.000259861	0
12	113425805	T	0.000228359	0.000228359	0	0	0	0.000261562	0.000261562	0	0	0	0.000212351	0.000212351	0	0	0	0.000233685	0.000233685	0	0	0	0.000193971	0.000193971	0	0	0	0.000237961	0.000237961	0	0	0	0.00019466	0.00019466	0	0	0	0.000212028	0.000212028	0	0	0	0.0001988	0.0001988	0	0	0	0.000224662	0.000224662
12	113425806	C	0.000347028	0	0.000347028	9.80732e-05	0.000248955	0.000352936	0	0.000352936	0.000104778	0.000248158	0.000304256	0	0.000304256	0.000128724	0.000175532	0.000299642	0	0.000299642	7.49104e-05	0.000224731	0.000384466	0	0.000384466	0.000120146	0.00026432	0.00034168	0	0.00034168	8.94876e-05	0.000252192	0.00036047	0	0.00036047	0.000113833	0.000246637	0.000330975	0	0.000330975	0.000106766	0.000224209	0.000370822	0	0.000370822	8.32457e-05	0.000287576	0.000342222	0
12	113425807	G	0.000461253	0	0.000461253	0.000191251	0.000270002	0.000361578	0	0.000361578	0.000131483	0.000230095	0.000369477	0	0.000369477	9.72309e-05	0.000272246	0.00044046	0	0.00044046	0.000176184	0.000264276	0.000548761	0	0.000548761	0.000224276	0.000324485	0.000444568	0	0.000444568	0.000161661	0.000282907	0.000446826	0	0.000446826	0.000163626	0.0002832	0.000495169	0	0.000495169	0.000208678	0.00028649	0.000383952	0	0.000383952	0.00015057	0.000233383	0.000383498	0
12	113425808	C	0.000373686	0	0.000373686	0.00013079	0.000242896	0.000267199	0	0.000267199	8.72486e-05	0.00017995	0.000235756	0	0.000235756	7.72971e-05	0.000158459	0.000390686	0	0.000390686	0.000188607	0.000202079	0.000280163	0	0.000280163	8.07248e-05	0.000199438	0.000768704	0	0.000768704	0.000595645	0.000173059	0.000275206	0	0.000275206	0.000103202	0.000172003	0.000503378	0	0.000503378	0.000313291	0.000190087	0.000524718	0	0.000524718	0.000239871	0.000284847	0.000279147	0
12	113425809	T	0.000237251	0.000237251	0	0	0	0.000175562	0.000175562	0	0	0	0.000248573	0.000248573	0	0	0	0.000223445	0.000223445	0	0	0	0.00024974	0.00024974	0	0	0	0.000263086	0.000263086	0	0	0	0.000228521	0.000228521	0	0	0	0.000250951	0.000250951	0	0	0	0.000182906	0.000182906	0	0	0	0.0001782	0.0001782
12	113425810	T	0.000267592	0.000267592	0	0	0	0.000252755	0.000252755	0	0	0	0.000275857	0.000275857	0	0	0	0.000156101	0.000156101	0	0	0	0.000164801	0.000164801	0	0	0	0.000206056	0.000206056	0	0	0	0.000229287	0.000229287	0	0	0	0.000241674	0.000241674	0	0	0	0.000333147	0.000333147	0	0	0	0.000249173	0.000249173
12	113425811	A	0.000201524	0.000201524	0	0	0	0.000157252	0.000157252	0	0	0	0.000218776	0.000218776	0	0	0	0.000206934	0.000206934	0	0	0	0.000145635	0.000145635	0	0	0	0.000143103	0.000143103	0	0	0	0.000164963	0.000164963	0	0	0	0.000172662	0.000172662	0	0	0	0.000201546	0.000201546	0	0	0	0.000129112	0.000129112
12	113425812	C	0.000413662	0	0.000413662	0.000115106	0.000298556	0.00028281	0	0.00028281	5.76094e-05	0.0002252	0.000255061	0	0.000255061	9.24132e-05	0.000162647	0.000348857	0	0.000348857	0.000161508	0.000187349	0.000449704	0	0.000449704	0.000286175	0.000163529	0.000865262	0	0.000865262	0.000706888	0.000158374	0.000311196	0	0.000311196	0.000146621	0.000164575	0.000714448	0	0.000714448	0.000524831	0.000189616	0.000409203	0	0.000409203	0.000157938	0.000251265	0.000335655	0
12	113425813	T	0.000280512	0.000280512	0	0	0	0.000175494	0.000175494	0	0	0	0.000226011	0.000226011	0	0	0	0.000229213	0.000229213	0	0	0	0.000228485	0.000228485	0	0	0	0.000186729	0.000186729	0	0	0	0.000250515	0.000250515	0	0	0	0.000217396	0.000217396	0	0	0	0.000198323	0.000198323	0	0	0	0.000203775	0.000203775
12	113425814	A	0.000212487	0.000212487	0	0	0	0.000304025	0.000304025	0	0	0	0.00025118	0.00025118	0	0	0	0.000375003	0.000375003	0	0	0	0.000294527	0.000294527	0	0	0	0.000285378	0.000285378	0	0	0	0.000229522	0.000229522	0	0	0	0.000386655	0.000386655	0	0	0	0.000275642	0.000275642	0	0	0	0.000254478	0.000254478
12	113425815	G	0.000882271	0	0.000882271	9.13906e-05	0.000790881	0.000771897	0	0.000771897	5.1119e-05	0.000720778	0.000806143	0	0.000806143	6.14548e-05	0.000744688	0.00109934	0	0.00109934	6.94984e-05	0.00102984	0.000871778	0	0.000871778	9.29306e-05	0.000778847	0.000839528	0	0.000839528	7.97742e-05	0.000759754	0.000751001	0	0.000751001	9.05877e-05	0.000660413	0.00106277	0	0.00106277	8.93918e-05	0.000973378	0.000742614	0	0.000742614	7.00579e-05	0.000672556	0.00106043	0
12	113425816	G	0.000397994	0	0.000397994	5.63531e-05	0.000341641	0.000445298	0	0.000445298	4.09469e-05	0.000404351	0.000402011	0	0.000402011	7.24344e-05	0.000329576	0.000391954	0	0.000391954	3.16092e-05	0.000360344	0.000381079	0	0.000381079	7.97607e-05	0.000301318	0.000420037	0	0.000420037	8.40073e-05	0.000336029	0.000324504	0	0.000324504	5.55456e-05	0.000268958	0.000494101	0	0.000494101	0.000106116	0.000387985	0.000350872	0	0.000350872	6.3157e-05	0.000287715	0.000440417	0
12	113425817	G	0.00124725	0	0.00124725	0.000541059	0.000706187	0.000637739	0	0.000637739	0.000163261	0.000474478	0.000595885	0	0.000595885	0.000209463	0.000386422	0.000915959	0	0.000915959	0.000530625	0.000385335	0.00103359	0	0.00103359	0.000609554	0.000424038	0.00198041	0	0.00198041	0.00163204	0.00034837	0.000907653	0	0.000907653	0.000531167	0.000376486	0.00206034	0	0.00206034	0.0016701	0.00039024	0.00137914	0	0.00137914	0.000875087	0.00050405	0.000867395	0
12	113425818	C	0.000356374	0	0.000356374	0.000100338	0.000256036	0.00028628	0	0.00028628	0.000100449	0.000185831	0.000369156	0	0.000369156	7.09915e-05	0.000298164	0.000379082	0	0.000379082	0.000136718	0.000242364	0.000495598	0	0.000495598	0.000239104	0.000256494	0.000558156	0	0.000558156	0.000219541	0.000338615	0.000405655	0	0.000405655	0.000103571	0.000302084	0.000615627	0	0.000615627	0.000319214	0.000296413	0.000461623	0	0.000461623	0.000192917	0.000268706	0.000377666	0
12	113425819	T	0.000217643	0.000217643	0	0	0	0.000246592	0.000246592	0	0	0	0.00031053	0.00031053	0	0	0	0.000402405	0.000402405	0	0	0	0.000299062	0.000299062	0	0	0	0.000299657	0.000299657	0	0	0	0.000279423	0.000279423	0	0	0	0.000342528	0.000342528	0	0	0	0.000263993	0.000263993	0	0	0	0.000229756	0.000229756
12	113425820	C	0.000357517	0	0.000357517	0.000119172	0.000238345	0.000207189	0	0.000207189	6.90632e-05	0.000138126	0.000230519	0	0.000230519	4.54053e-05	0.000185114	0.000286432	0	0.000286432	7.31315e-05	0.0002133	0.000278128	0	0.000278128	8.5578e-05	0.00019255	0.000394838	0	0.000394838	0.000190107	0.000204731	0.000265215	0	0.000265215	7.33574e-05	0.000191858	0.000317191	0	0.000317191	9.61184e-05	0.000221072	0.000277701	0	0.000277701	9.48246e-05	0.000182876	0.000161428	0
12	113425821	T	0.000328135	0.000328135	0	0	0	0.000225036	0.000225036	0	0	0	0.000263365	0.000263365	0	0	0	0.000344976	0.000344976	0	0	0	0.000225069	0.000225069	0	0	0	0.000243255	0.000243255	0	0	0	0.000251894	0.000251894	0	0	0	0.000270478	0.000270478	0	0	0	0.000262404	0.000262404	0	0	0	0.000262388	0.000262388
12	113425822	C	0.000347784	0	0.000347784	9.45432e-05	0.000253241	0.000278299	0	0.000278299	7.32365e-05	0.000205062	0.000273331	0	0.000273331	7.95773e-05	0.000193754	0.000326093	0	0.000326093	0.000108698	0.000217395	0.000300754	0	0.000300754	8.04836e-05	0.000220271	0.000376584	0	0.000376584	0.000130356	0.000246228	0.000315273	0	0.000315273	0.000100441	0.000214832	0.000266707	0	0.000266707	8.25523e-05	0.000184155	0.000302403	0	0.000302403	0.000107521	0.000194882	0.000276346	0
12	113425823	A	0.000259549	0.000259549	0	0	0	0.000241052	0.000241052	0	0	0	0.000235806	0.000235806	0	0	0	0.000232982	0.000232982	0	0	0	0.000305406	0.000305406	0	0	0	0.000236303	0.000236303	0	0	0	0.000231692	0.000231692	0	0	0	0.000250875	0.000250875	0	0	0	0.000272082	0.000272082	0	0	0	0.000229876	0.000229876
12	113425824	A	0.000238437	0.000238437	0	0	0	0.000201287	0.000201287	0	0	0	0.000183704	0.000183704	0	0	0	0.00016625	0.00016625	0	0	0	0.000203853	0.000203853	0	0	0	0.000242082	0.000242082	0	0	0	0.000227499	0.000227499	0	0	0	0.000218129	0.000218129	0	0	0	0.000211301	0.000211301	0	0	0	0.000219262	0.000219262
12	113425825	C	0.000288733	0	0.000288733	0.000131242	0.000157491	0.000265663	0	0.000265663	0.000104368	0.000161296	0.000279372	0	0.000279372	8.75141e-05	0.000191858	0.000294273	0	0.000294273	0.000135366	0.000158908	0.000444754	0	0.000444754	0.000222377	0.000222377	0.000592413	0	0.000592413	0.000363206	0.000229207	0.000274248	0	0.000274248	8.14598e-05	0.000192788	0.000437928	0	0.000437928	0.000265224	0.000172704	0.0004515	0	0.0004515	0.000215935	0.000235565	0.000401481	0
12	113425826	C	0.000290881	0	0.000290881	6.14082e-05	0.000229473	0.000322926	0	0.000322926	7.48815e-05	0.000248045	0.000327924	0	0.000327924	7.94968e-05	0.000248427	0.000307489	0	0.000307489	4.64134e-05	0.000261075	0.000478362	0	0.000478362	0.000194588	0.000283774	0.000309408	0	0.000309408	0.000100818	0.00020859	0.000393459	0	0.000393459	0.000147213	0.000246247	0.00029477	0	0.00029477	6.68551e-05	0.000227915	0.000309572	0	0.000309572	5.80447e-05	0.000251527	0.000316734	0
12	113425827	T	0.000248569	0.000248569	0	0	0	0.000285837	0.000285837	0	0	0	0.000241303	0.000241303	0	0	0	0.000342867	0.000342867	0	0	0	0.000283708	0.000283708	0	0	0	0.000294846	0.000294846	0	0	0	0.000234822	0.000234822	0	0	0	0.00038667	0.00038667	0	0	0	0.000292108	0.000292108	0	0	0	0.000270885	0.000270885
12	113425828	T	0.000285419	0.000285419	0	0	0	0.00029364	0.00029364	0	0	0	0.000233446	0.000233446	0	0	0	0.000221747	0.000221747	0	0	0	0.000294133	0.000294133	0	0	0	0.000214878	0.000214878	0	0	0	0.000249148	0.000249148	0	0	0	0.000325037	0.000325037	0	0	0	0.000296903	0.000296903	0	0	0	0.000283466	0.000283466
12	113425829	G	0.000331592	0	0.000331592	9.15826e-05	0.00024001	0.000292276	0	0.000292276	0.000109604	0.000182673	0.000274373	0	0.000274373	0.000100066	0.000174308	0.000293694	0	0.000293694	0.000118607	0.000175087	0.000241737	0	0.000241737	6.73694e-05	0.000174368	0.000430749	0	0.000430749	0.000237421	0.000193328	0.00033409	0	0.00033409	0.000133114	0.000200976	0.000300042	0	0.000300042	0.000121799	0.000178243	0.000270194	0	0.000270194	0.000125672	0.000144522	0.000318537	0
12	113425830	T	0.000282481	0.000282481	0	0	0	0.000269732	0.000269732	0	0	0	0.000234125	0.000234125	0	0	0	0.000278651	0.000278651	0	0	0	0.000218143	0.000218143	0	0	0	0.00032778	0.00032778	0	0	0	0.000287832	0.000287832	0	0	0	0.000230986	0.000230986	0	0	0	0.000327885	0.000327885	0	0	0	0.00026854	0.00026854
12	113425831	T	0.000304819	0.000304819	0	0	0	0.00032405	0.00032405	0	0	0	0.000240316	0.000240316	0	0	0	0.000323534	0.000323534	0	0	0	0.000226161	0.000226161	0	0	0	0.0002742	0.0002742	0	0	0	0.000269653	0.000269653	0	0	0	0.000307309	0.000307309	0	0	0	0.000340338	0.000340338	0	0	0	0.000179244	0.000179244
12	113425832	C	0.000299255	0	0.000299255	6.85792e-05	0.000230675	0.000306297	0	0.000306297	9.45916e-05	0.000211705	0.000322386	0	0.000322386	0.000101141	0.000221245	0.000383899	0	0.000383899	0.000111275	0.000272624	0.000336056	0	0.000336056	7.81525e-05	0.000257903	0.00054837	0	0.00054837	0.000247435	0.000300935	0.000444135	0	0.000444135	0.000146334	0.000297802	0.000594865	0	0.000594865	0.000363366	0.000231499	0.000297311	0	0.000297311	8.67158e-05	0.000210595	0.000353971	0
12	113425833	C	0.000310896	0	0.000310896	9.63778e-05	0.000214518	0.00033677	0	0.00033677	8.98053e-05	0.000246965	0.000358774	0	0.000358774	7.55313e-05	0.000283242	0.00031043	0	0.00031043	6.09773e-05	0.000249453	0.000386257	0	0.000386257	0.000120949	0.000265308	0.000403382	0	0.000403382	0.000150018	0.000253364	0.000352858	0	0.000352858	9.205e-05	0.000260808	0.000347904	0	0.000347904	0.000128637	0.000219267	0.000309092	0	0.000309092	0.000160728	0.000148364	0.000393361	0
12	113425834	C	0.000629725	0	0.000629725	8.64328e-05	0.000543292	0.000600943	0	0.000600943	5.34171e-05	0.000547526	0.000421032	0	0.000421032	8.10876e-05	0.000339944	0.000742599	0	0.000742599	9.90132e-05	0.000643586	0.000542173	0	0.000542173	7.35807e-05	0.000468593	0.000586186	0	0.000586186	0.000119224	0.000466962	0.000454363	0	0.000454363	6.85352e-05	0.000385828	0.000666727	0	0.000666727	7.82679e-05	0.000588459	0.000233202	0	0.000233202	4.90951e-05	0.000184107	0.000590209	0
12	113425835	T	0.000279941	0.000279941	0	0	0	0.000297364	0.000297364	0	0	0	0.000294688	0.000294688	0	0	0	0.000350612	0.000350612	0	0	0	0.000270131	0.000270131	0	0	0	0.000323536	0.000323536	0	0	0	0.00030577	0.00030577	0	0	0	0.000482428	0.000482428	0	0	0	0.000446259	0.000446259	0	0	0	0.000345049	0.000345049
12	113425836	T	0.000300324	0.000300324	0	0	0	0.000352776	0.000352776	0	0	0	0.000299483	0.000299483	0	0	0	0.000269897	0.000269897	0	0	0	0.00038019	0.00038019	0	0	0	0.000286013	0.000286013	0	0	0	0.000327877	0.000327877	0	0	0	0.000299256	0.000299256	0	0	0	0.000393805	0.000393805	0	0	0	0.00028538	0.00028538
12	113425837	A	0.000225091	0.000225091	0	0	0	0.000226705	0.000226705	0	0	0	0.000155061	0.000155061	0	0	0	0.000230334	0.000230334	0	0	0	0.000247211	0.000247211	0	0	0	0.000211723	0.000211723	0	0	0	0.000184594	0.000184594	0	0	0	0.000275003	0.000275003	0	0	0	0.000220417	0.000220417	0	0	0	0.000217335	0.000217335
12	113425838	A	0.000287514	0.000287514	0	0	0	0.000223066	0.000223066	0	0	0	0.000211871	0.000211871	0	0	0	0.000214427	0.000214427	0	0	0	0.000213476	0.000213476	0	0	0	0.000328706	0.000328706	0	0	0	0.000187598	0.000187598	0	0	0	0.000284572	0.000284572	0	0	0	0.000368822	0.000368822	0	0	0	0.000204599	0.000204599
12	113425839	T	0.00020978	0.00020978	0	0	0	0.000253655	0.000253655	0	0	0	0.000186537	0.000186537	0	0	0	0.000247099	0.000247099	0	0	0	0.000232411	0.000232411	0	0	0	0.000255417	0.000255417	0	0	0	0.000245815	0.000245815	0	0	0	0.000206039	0.000206039	0	0	0	0.00028834	0.00028834	0	0	0	0.000235586	0.000235586
12	113425840	T	0.00028741	0.00028741	0	0	0	0.000271916	0.000271916	0	0	0	0.000305334	0.000305334	0	0	0	0.000231223	0.000231223	0	0	0	0.000321924	0.000321924	0	0	0	0.000232551	0.000232551	0	0	0	0.000271575	0.000271575	0	0	0	0.000270483	0.000270483	0	0	0	0.00031977	0.00031977	0	0	0	0.000209649	0.000209649
12	113425841	T	0.000324406	0.000324406	0	0	0	0.000236055	0.000236055	0	0	0	0.000286508	0.000286508	0	0	0	0.000269355	0.000269355	0	0	0	0.000236085	0.000236085	0	0	0	0.000242333	0.000242333	0	0	0	0.000298895	0.000298895	0	0	0	0.00026732	0.00026732	0	0	0	0.000300996	0.000300996	0	0	0	0.000285387	0.000285387
12	113425842	T	0.000342845	0.000342845	0	0	0	0.000326215	0.000326215	0	0	0	0.000335919	0.000335919	0	0	0	0.000293657	0.000293657	0	0	0	0.000229948	0.000229948	0	0	0	0.000312078	0.000312078	0	0	0	0.000308472	0.000308472	0	0	0	0.000313596	0.000313596	0	0	0	0.000304594	0.000304594	0	0	0	0.000384031	0.000384031
12	113425843	G	0.00054352	0	0.00054352	0.000176026	0.000367494	0.000560364	0	0.000560364	0.000151209	0.000409154	0.000510738	0	0.000510738	0.00012457	0.000386168	0.000530899	0	0.000530899	0.000229874	0.000301025	0.000718502	0	0.000718502	0.000351525	0.000366977	0.00100293	0	0.00100293	0.000618968	0.000383958	0.000625557	0	0.000625557	0.000253262	0.000372295	0.000733633	0	0.000733633	0.000429161	0.000304472	0.000626455	0	0.000626455	0.000331653	0.000294802	0.00055685	0
12	113425844	C	0.000378669	0	0.000378669	0.000201549	0.000177119	0.000356069	0	0.000356069	0.000145065	0.000211004	0.000319693	0	0.000319693	0.000129107	0.000190586	0.000454513	0	0.000454513	0.000254311	0.000200202	0.000523404	0	0.000523404	0.000320919	0.000202485	0.000716382	0	0.000716382	0.000507028	0.000209354	0.000493008	0	0.000493008	0.000302812	0.000190196	0.00068296	0	0.00068296	0.000456263	0.000226697	0.000625634	0	0.000625634	0.000431262	0.000194372	0.000515768	0
12	113425845	T	0.000298063	0.000298063	0	0	0	0.000218947	0.000218947	0	0	0	0.00026618	0.00026618	0	0	0	0.00023725	0.00023725	0	0	0	0.00030813	0.00030813	0	0	0	0.000335601	0.000335601	0	0	0	0.000261506	0.000261506	0	0	0	0.000263022	0.000263022	0	0	0	0.000369809	0.000369809	0	0	0	0.00031656	0.00031656
12	113425846	C	0.000362746	0	0.000362746	0.000104926	0.000257819	0.000336371	0	0.000336371	8.19365e-05	0.000254434	0.000359884	0	0.000359884	0.000120969	0.000238915	0.000366326	0	0.000366326	0.000122109	0.000244217	0.000322571	0	0.000322571	0.000105023	0.000217548	0.000304867	0	0.000304867	9.30648e-05	0.000211803	0.000343741	0	0.000343741	0.000110488	0.000233253	0.000349242	0	0.000349242	0.000140823	0.000208418	0.000304752	0	0.000304752	0.000101584	0.000203168	0.000268771	0
12	113425847	A	0.000265205	0.000265205	0	0	0	0.00018218	0.00018218	0	0	0	0.000241037	0.000241037	0	0	0	0.000229549	0.000229549	0	0	0	0.000217477	0.000217477	0	0	0	0.000242858	0.000242858	0	0	0	0.000263277	0.000263277	0	0	0	0.000257596	0.000257596	0	0	0	0.000299891	0.000299891	0	0	0	0.0002683	0.0002683
12	113425848	G	0.000416263	0	0.000416263	0.000121041	0.000295222	0.000454511	0	0.000454511	0.000123185	0.000331326	0.000408502	0	0.000408502	9.24347e-05	0.000316067	0.000496784	0	0.000496784	0.000251007	0.000245777	0.000465618	0	0.000465618	0.00019216	0.000273458	0.000781186	0	0.000781186	0.000471242	0.000309944	0.000510942	0	0.000510942	0.000200987	0.000309955	0.000646899	0	0.000646899	0.000341496	0.000305403	0.000583427	0	0.000583427	0.000235728	0.000347699	0.00039731	0
12	113425849	C	0.000461779	0	0.000461779	0.000195368	0.000266411	0.000421119	0	0.000421119	0.000136119	0.000285	0.000442199	0	0.000442199	0.000173294	0.000268905	0.000424466	0	0.000424466	0.000204373	0.000220093	0.000543778	0	0.000543778	0.000314429	0.000229348	0.000744559	0	0.000744559	0.000497429	0.00024713	0.000414392	0	0.000414392	0.000159941	0.000254451	0.000723607	0	0.000723607	0.000498176	0.000225431	0.000390175	0	0.000390175	0.00013597	0.000254205	0.000504496	0
12	113425850	A	0.000230591	0.000230591	0	0	0	0.000211104	0.000211104	0	0	0	0.00026507	0.00026507	0	0	0	0.000280609	0.000280609	0	0	0	0.000212568	0.000212568	0	0	0	0.000252928	0.000252928	0	0	0	0.000203061	0.000203061	0	0	0	0.000270913	0.000270913	0	0	0	0.000195692	0.000195692	0	0	0	0.000265982	0.000265982
12	113425851	A	0.000193911	0.000193911	0	0	0	0.000145583	0.000145583	0	0	0	0.000210622	0.000210622	0	0	0	0.000209808	0.000209808	0	0	0	0.000205962	0.000205962	0	0	0	0.000191992	0.000191992	0	0	0	0.000227153	0.000227153	0	0	0	0.000209429	0.000209429	0	0	0	0.000208137	0.000208137	0	0	0	0.000204312	0.000204312
12	113425852	G	0.000960742	0	0.000960742	0.000493354	0.000467388	0.000348564	0	0.000348564	4.97948e-05	0.000298769	0.00044609	0	0.00044609	8.4553e-05	0.000361537	0.000439857	0	0.000439857	0.000153439	0.000286419	0.000725082	0	0.000725082	0.000364345	0.000360737	0.0018	0	0.0018	0.00146964	0.00033036	0.000694697	0	0.000694697	0.00034026	0.000354437	0.00151725	0	0.00151725	0.00117255	0.000344707	0.000979302	0	0.000979302	0.000622145	0.000357157	0.000616151	0
12	113425853	C	0.000748563	0	0.000748563	0.000400193	0.00034837	0.000351906	0	0.000351906	0.000165603	0.000186303	0.000358379	0	0.000358379	0.000171905	0.000186474	0.000582572	0	0.000582572	0.000337278	0.000245293	0.00110248	0	0.00110248	0.00078543	0.000317054	0.00164548	0	0.00164548	0.00146025	0.000185232	0.000502546	0	0.000502546	0.000240656	0.00026189	0.00136606	0	0.00136606	0.00118717	0.000178889	0.000661886	0	0.000661886	0.000425909	0.000235977	0.00044118	0
12	113425854	T	0.000216648	0.000216648	0	0	0	0.000209124	0.000209124	0	0	0	0.000193274	0.000193274	0	0	0	0.000243524	0.000243524	0	0	0	0.000228281	0.000228281	0	0	0	0.000226025	0.000226025	0	0	0	0.000237772	0.000237772	0	0	0	0.000249858	0.000249858	0	0	0	0.000239286	0.000239286	0	0	0	0.00025168	0.00025168
12	113425855	T	0.000245147	0.000245147	0	0	0	0.000251227	0.000251227	0	0	0	0.000310393	0.000310393	0	0	0	0.000315884	0.000315884	0	0	0	0.000250391	0.000250391	0	0	0	0.000316733	0.000316733	0	0	0	0.000283643	0.000283643	0	0	0	0.000276195	0.000276195	0	0	0	0.000308978	0.000308978	0	0	0	0.000232263	0.000232263
12	113425856	T	0.000241019	0.000241019	0	0	0	0.000209395	0.000209395	0	0	0	0.00021222	0.00021222	0	0	0	0.000214379	0.000214379	0	0	0	0.000241985	0.000241985	0	0	0	0.000222162	0.000222162	0	0	0	0.000254473	0.000254473	0	0	0	0.00023778	0.00023778	0	0	0	0.000251544	0.000251544	0	0	0	0.000210903	0.000210903
12	113425857	A	0.00022839	0.00022839	0	0	0	0.000218927	0.000218927	0	0	0	0.000190417	0.000190417	0	0	0	0.000225598	0.000225598	0	0	0	0.000232983	0.000232983	0	0	0	0.000265955	0.000265955	0	0	0	0.000223441	0.000223441	0	0	0	0.000228723	0.000228723	0	0	0	0.000303149	0.000303149	0	0	0	0.000253045	0.000253045
12	113425858	T	0.000270047	0.000270047	0	0	0	0.000226431	0.000226431	0	0	0	0.000315075	0.000315075	0	0	0	0.000195326	0.000195326	0	0	0	0.000264102	0.000264102	0	0	0	0.000213907	0.000213907	0	0	0	0.000285316	0.000285316	0	0	0	0.000302684	0.000302684	0	0	0	0.000229853	0.000229853	0	0	0	0.000293529	0.000293529
12	113425859	G	0.000434404	0	0.000434404	0.000111459	0.000322945	0.000365601	0	0.000365601	0.000102697	0.000262904	0.00036457	0	0.00036457	7.52287e-05	0.000289341	0.00045291	0	0.00045291	9.15998e-05	0.00036131	0.000307936	0	0.000307936	6.44517e-05	0.000243484	0.000376508	0	0.000376508	7.65261e-05	0.000299982	0.000423845	0	0.000423845	0.000124109	0.000299736	0.000374945	0	0.000374945	9.44106e-05	0.000280534	0.000387809	0	0.000387809	0.000119765	0.000268045	0.000402453	0
12	113425860	A	0.000277281	0.000277281	0	0	0	0.000303874	0.000303874	0	0	0	0.000364601	0.000364601	0	0	0	0.000360077	0.000360077	0	0	0	0.000303977	0.000303977	0	0	0	0.000270844	0.000270844	0	0	0	0.0003095	0.0003095	0	0	0	0.000384769	0.000384769	0	0	0	0.000377177	0.000377177	0	0	0	0.000248476	0.000248476
12	113425861	G	0.000331481	0	0.000331481	7.64957e-05	0.000254986	0.0003094	0	0.0003094	4.88526e-05	0.000260547	0.00038188	0	0.00038188	6.31681e-05	0.000318712	0.000343518	0	0.000343518	8.58794e-05	0.000257638	0.000315945	0	0.000315945	6.0349e-05	0.000255596	0.000421661	0	0.000421661	0.000178978	0.000242682	0.000326771	0	0.000326771	7.87958e-05	0.000247975	0.0003878	0	0.0003878	0.000171167	0.000216633	0.000271827	0	0.000271827	3.96414e-05	0.000232185	0.000473019	0
12	113425862	T	0.000244254	0.000244254	0	0	0	0.000289756	0.000289756	0	0	0	0.000242577	0.000242577	0	0	0	0.000202463	0.000202463	0	0	0	0.000202851	0.000202851	0	0	0	0.00026704	0.00026704	0	0	0	0.000262596	0.000262596	0	0	0	0.000262749	0.000262749	0	0	0	0.00023316	0.00023316	0	0	0	0.000259349	0.000259349
12	113425863	C	0.000307698	0	0.000307698	5.92812e-05	0.000248416	0.000295584	0	0.000295584	6.88346e-05	0.000226749	0.000367333	0	0.000367333	8.0354e-05	0.000286979	0.000281108	0	0.000281108	3.01187e-05	0.000250989	0.000364292	0	0.000364292	7.42732e-05	0.000290019	0.000255176	0	0.000255176	3.30228e-05	0.000222154	0.000309016	0	0.000309016	8.07132e-05	0.000228303	0.000297941	0	0.000297941	5.05436e-05	0.000247398	0.000276588	0	0.000276588	6.77358e-05	0.000208852	0.000318928	0
12	113425864	T	0.0002811	0.0002811	0	0	0	0.000239683	0.000239683	0	0	0	0.000291374	0.000291374	0	0	0	0.000242943	0.000242943	0	0	0	0.000334622	0.000334622	0	0	0	0.00029966	0.00029966	0	0	0	0.000270588	0.000270588	0	0	0	0.000212686	0.000212686	0	0	0	0.000289565	0.000289565	0	0	0	0.000246184	0.000246184
12	113425865	G	0.000386457	0	0.000386457	0.00013258	0.000253877	0.000355872	0	0.000355872	0.0001011	0.000254772	0.000347203	0	0.000347203	8.89529e-05	0.00025825	0.000327581	0	0.000327581	9.07148e-05	0.000236867	0.000361125	0	0.000361125	0.000109754	0.000251371	0.000385427	0	0.000385427	0.000120446	0.000264981	0.000320767	0	0.000320767	0.000106153	0.000214614	0.00034081	0	0.00034081	9.85153e-05	0.000242295	0.000355182	0	0.000355182	7.89293e-05	0.000276252	0.000299427	0
12	113425866	G	0.000531822	0	0.000531822	0.000197289	0.000334533	0.00052527	0	0.00052527	0.000160043	0.000365227	0.000498197	0	0.000498197	0.000177719	0.000320477	0.000526077	0	0.000526077	0.000301345	0.000224732	0.000621044	0	0.000621044	0.0002477	0.000373345	0.000794633	0	0.000794633	0.000473724	0.00032091	0.000708837	0	0.000708837	0.000367285	0.000341552	0.000933153	0	0.000933153	0.000628395	0.000304758	0.000526922	0	0.000526922	0.000211914	0.000315008	0.000510876	0
12	113425867	C	0.000429683	0	0.000429683	0.000192227	0.000237457	0.000320193	0	0.000320193	9.32208e-05	0.000226972	0.000342551	0	0.000342551	0.0001209	0.00022165	0.000384044	0	0.000384044	0.00014149	0.000242554	0.000373006	0	0.000373006	0.000120783	0.000252223	0.000440535	0	0.000440535	0.000238372	0.000202163	0.000367287	0	0.000367287	0.000173249	0.000194038	0.00050712	0	0.00050712	0.000258898	0.000248222	0.000277589	0	0.000277589	9.06413e-05	0.000186948	0.000344859	0
12	113425868	T	0.000274975	0.000274975	0	0	0	0.000280867	0.000280867	0	0	0	0.00029271	0.00029271	0	0	0	0.000261497	0.000261497	0	0	0	0.000307783	0.000307783	0	0	0	0.000253118	0.000253118	0	0	0	0.00027266	0.00027266	0	0	0	0.00022124	0.00022124	0	0	0	0.000353959	0.000353959	0	0	0	0.000324365	0.000324365
12	113425869	T	0.000209872	0.000209872	0	0	0	0.000189799	0.000189799	0	0	0	0.000207815	0.000207815	0	0	0	0.000221853	0.000221853	0	0	0	0.000210521	0.000210521	0	0	0	0.00027639	0.00027639	0	0	0	0.000238307	0.000238307	0	0	0	0.000236435	0.000236435	0	0	0	0.000209882	0.000209882	0	0	0	0.000264022	0.000264022
12	113425870	T	0.000283199	0.000283199	0	0	0	0.000243331	0.000243331	0	0	0	0.000246547	0.000246547	0	0	0	0.000298292	0.000298292	0	0	0	0.000243551	0.000243551	0	0	0	0.000257896	0.000257896	0	0	0	0.000251585	0.000251585	0	0	0	0.000186121	0.000186121	0	0	0	0.000290107	0.000290107	0	0	0	0.000225884	0.000225884
12	113425871	C	0.000329892	0	0.000329892	0.000167695	0.000162197	0.000252138	0	0.000252138	6.30346e-05	0.000189104	0.000221488	0	0.000221488	6.16801e-05	0.000159808	0.000221407	0	0.000221407	6.39619e-05	0.000157445	0.000275384	0	0.000275384	0.000120481	0.000154904	0.00031653	0	0.00031653	0.000152403	0.000164127	0.00026438	0	0.00026438	7.61772e-05	0.000188202	0.000238448	0	0.000238448	7.2571e-05	0.000165877	0.000308348	0	0.000308348	8.25932e-05	0.000225755	0.000235231	0
12	113425872	T	0.000278297	0.000278297	0	0	0	0.000250411	0.000250411	0	0	0	0.000208819	0.000208819	0	0	0	0.000249258	0.000249258	0	0	0	0.000232416	0.000232416	0	0	0	0.000256113	0.000256113	0	0	0	0.000244792	0.000244792	0	0	0	0.000241854	0.000241854	0	0	0	0.000229576	0.000229576	0	0	0	0.000229664	0.000229664
12	113425873	C	0.000281139	0	0.000281139	7.44191e-05	0.00020672	0.0002995	0	0.0002995	7.88159e-05	0.000220684	0.000297618	0	0.000297618	9.82702e-05	0.000199348	0.000216364	0	0.000216364	4.91736e-05	0.00016719	0.000275444	0	0.000275444	6.8861e-05	0.000206583	0.000296308	0	0.000296308	8.50787e-05	0.00021123	0.00027578	0	0.00027578	4.93265e-05	0.000226453	0.00026978	0	0.00026978	0.000101168	0.000168613	0.000341715	0	0.000341715	7.71613e-05	0.000264553	0.000231575	0
12	113425874	T	0.000260143	0.000260143	0	0	0	0.000231208	0.000231208	0	0	0	0.000251353	0.000251353	0	0	0	0.000284017	0.000284017	0	0	0	0.000226233	0.000226233	0	0	0	0.000239086	0.000239086	0	0	0	0.000216079	0.000216079	0	0	0	0.000273779	0.000273779	0	0	0	0.000312083	0.000312083	0	0	0	0.000234094	0.000234094
12	113425875	G	0.000391948	0	0.000391948	5.83752e-05	0.000333572	0.000381963	0	0.000381963	9.54908e-05	0.000286473	0.000335618	0	0.000335618	7.39498e-05	0.000261668	0.000422911	0	0.000422911	0.000124386	0.000298525	0.000378962	0	0.000378962	8.69178e-05	0.000292044	0.000536201	0	0.000536201	0.000236995	0.000299206	0.000369071	0	0.000369071	0.000106419	0.000262652	0.000430132	0	0.000430132	0.000107533	0.000322599	0.000467277	0	0.000467277	0.000127945	0.000339332	0.000406974	0
12	113425876	T	0.00026333	0.00026333	0	0	0	0.000252202	0.000252202	0	0	0	0.000255299	0.000255299	0	0	0	0.000230002	0.000230002	0	0	0	0.000210703	0.000210703	0	0	0	0.000345876	0.000345876	0	0	0	0.000264277	0.000264277	0	0	0	0.00029607	0.00029607	0	0	0	0.000229764	0.000229764	0	0	0	0.000276369	0.000276369
12	113425877	C	0.000299429	0	0.000299429	7.27584e-05	0.00022667	0.00030329	0	0.00030329	8.38039e-05	0.000219486	0.000283859	0	0.000283859	9.46196e-05	0.000189239	0.000273984	0	0.000273984	7.97043e-05	0.000194279	0.000290871	0	0.000290871	7.70983e-05	0.000213773	0.00030031	0	0.00030031	8.02809e-05	0.000220029	0.000311488	0	0.000311488	7.27564e-05	0.000238732	0.000263644	0	0.000263644	8.43662e-05	0.000179278	0.000324652	0	0.000324652	8.95591e-05	0.000235093	0.000263707	0
12	113425878	T	0.00027042	0.00027042	0	0	0	0.000306756	0.000306756	0	0	0	0.000342482	0.000342482	0	0	0	0.000295463	0.000295463	0	0	0	0.000248641	0.000248641	0	0	0	0.000328517	0.000328517	0	0	0	0.000311173	0.000311173	0	0	0	0.000278376	0.000278376	0	0	0	0.000331263	0.000331263	0	0	0	0.000300213	0.000300213
12	113425879	G	0.000899127	0	0.000899127	0.000114842	0.000784285	0.000828056	0	0.000828056	0.000108007	0.000720049	0.000692531	0	0.000692531	8.90807e-05	0.00060345	0.000993168	0	0.000993168	0.00015048	0.000842688	0.000794248	0	0.000794248	6.99778e-05	0.00072427	0.000812643	0	0.000812643	9.82315e-05	0.000714411	0.000687908	0	0.000687908	0.000120327	0.000567581	0.00076784	0	0.00076784	9.76292e-05	0.000670211	0.000465054	0	0.000465054	9.5252e-05	0.000369802	0.00084949	0
12	113425880	G	0.000494781	0	0.000494781	8.19922e-05	0.000412789	0.000448115	0	0.000448115	6.86303e-05	0.000379485	0.000514453	0	0.000514453	8.71954e-05	0.000427257	0.000680227	0	0.000680227	0.000126908	0.000553319	0.000529009	0	0.000529009	0.000116382	0.000412627	0.000609899	0	0.000609899	0.000216319	0.00039358	0.00050851	0	0.00050851	8.70422e-05	0.000421467	0.000585421	0	0.000585421	0.000125067	0.000460354	0.000536872	0	0.000536872	0.000124328	0.000412544	0.000607426	0
12	113425881	G	0.000312968	0	0.000312968	0.000111774	0.000201194	0.000283087	0	0.000283087	0.00011164	0.000171447	0.000293084	0	0.000293084	0.000114935	0.000178149	0.00030542	0	0.00030542	0.000165227	0.000140193	0.000289202	0	0.000289202	9.40776e-05	0.000195124	0.000255349	0	0.000255349	9.79827e-05	0.000157366	0.000233036	0	0.000233036	8.59744e-05	0.000147061	0.000257956	0	0.000257956	0.000113185	0.000144771	0.000340959	0	0.000340959	0.000122969	0.00021799	0.000328804	0
12	113425882	T	0.000279021	0.000279021	0	0	0	0.000314682	0.000314682	0	0	0	0.000319634	0.000319634	0	0	0	0.000247803	0.000247803	0	0	0	0.000261481	0.000261481	0	0	0	0.000261427	0.000261427	0	0	0	0.000329045	0.000329045	0	0	0	0.000315115	0.000315115	0	0	0	0.000359716	0.000359716	0	0	0	0.000248856	0.000248856
12	113425883	C	0.000371617	0	0.000371617	0.000105384	0.000266233	0.000410772	0	0.000410772	6.71454e-05	0.000343626	0.000421308	0	0.000421308	8.59813e-05	0.000335327	0.000397589	0	0.000397589	0.000114307	0.000283282	0.000427507	0	0.000427507	0.000124115	0.000303392	0.000359247	0	0.000359247	0.000120731	0.000238517	0.000392719	0	0.000392719	0.00011445	0.00027827	0.00039412	0	0.00039412	0.000117453	0.000276667	0.000338396	0	0.000338396	0.000155329	0.000183067	0.000430405	0
12	113425884	A	0.000259042	0.000259042	0	0	0	0.000183162	0.000183162	0	0	0	0.000257307	0.000257307	0	0	0	0.000240182	0.000240182	0	0	0	0.000311932	0.000311932	0	0	0	0.000220928	0.000220928	0	0	0	0.000238945	0.000238945	0	0	0	0.000265238	0.000265238	0	0	0	0.000284279	0.000284279	0	0	0	0.000257946	0.000257946
12	113425885	T	0.000205628	0.000205628	0	0	0	0.000253719	0.000253719	0	0	0	0.000222803	0.000222803	0	0	0	0.000290318	0.000290318	0	0	0	0.000195174	0.000195174	0	0	0	0.000171919	0.000171919	0	0	0	0.000237595	0.000237595	0	0	0	0.000193166	0.000193166	0	0	0	0.000242316	0.000242316	0	0	0	0.000246593	0.000246593
12	113425886	T	0.000233591	0.000233591	0	0	0	0.00027845	0.00027845	0	0	0	0.000229637	0.000229637	0	0	0	0.000216257	0.000216257	0	0	0	0.00023968	0.00023968	0	0	0	0.000298786	0.000298786	0	0	0	0.00029426	0.00029426	0	0	0	0.00025489	0.00025489	0	0	0	0.000352502	0.000352502	0	0	0	0.000264024	0.000264024
12	113425887	A	0.000310034	0.000310034	0	0	0	0.000247596	0.000247596	0	0	0	0.000243163	0.000243163	0	0	0	0.000321264	0.000321264	0	0	0	0.000246037	0.000246037	0	0	0	0.000247443	0.000247443	0	0	0	0.000279008	0.000279008	0	0	0	0.000318162	0.000318162	0	0	0	0.000319649	0.000319649	0	0	0	0.000279695	0.000279695
12	113425888	C	0.000459608	0	0.000459608	0.000174705	0.000284903	0.000411992	0	0.000411992	8.39243e-05	0.000328068	0.000402581	0	0.000402581	8.6069e-05	0.000316512	0.000500971	0	0.000500971	0.000168596	0.000332375	0.00046353	0	0.00046353	0.000106712	0.000356818	0.000634464	0	0.000634464	0.000361331	0.000273132	0.00050516	0	0.00050516	0.000184286	0.000320874	0.000521428	0	0.000521428	0.000245527	0.000275901	0.000433199	0	0.000433199	0.000181837	0.000251362	0.000423971	0
12	113425889	T	0.000237818	0.000237818	0	0	0	0.000197073	0.000197073	0	0	0	0.000234587	0.000234587	0	0	0	0.000172249	0.000172249	0	0	0	0.000251825	0.000251825	0	0	0	0.000209242	0.000209242	0	0	0	0.000202498	0.000202498	0	0	0	0.000246192	0.000246192	0	0	0	0.000233803	0.000233803	0	0	0	0.000278441	0.000278441
12	113425890	G	0.000290294	0	0.000290294	9.49559e-05	0.000195338	0.000269553	0	0.000269553	8.85675e-05	0.000180986	0.000314222	0	0.000314222	0.000123444	0.000190778	0.000306329	0	0.000306329	0.00010211	0.00020422	0.000313133	0	0.000313133	9.76438e-05	0.00021549	0.000261014	0	0.000261014	0.000106127	0.000154888	0.000312994	0	0.000312994	9.84946e-05	0.000214499	0.000367831	0	0.000367831	0.00012261	0.000245221	0.000307591	0	0.000307591	7.01523e-05	0.000237439	0.000290172	0
12	113425891	T	0.000243959	0.000243959	0	0	0	0.000217989	0.000217989	0	0	0	0.000244021	0.000244021	0	0	0	0.000289847	0.000289847	0	0	0	0.000286478	0.000286478	0	0	0	0.000274903	0.000274903	0	0	0	0.000252361	0.000252361	0	0	0	0.000281812	0.000281812	0	0	0	0.000237343	0.000237343	0	0	0	0.000314469	0.000314469
12	113425892	G	0.000429092	0	0.000429092	0.000121441	0.000307651	0.000367957	0	0.000367957	0.000107321	0.000260636	0.000390993	0	0.000390993	0.000114505	0.000276488	0.000479551	0	0.000479551	0.000174382	0.000305169	0.000472961	0	0.000472961	0.000147591	0.00032537	0.000463263	0	0.000463263	0.00016586	0.000297404	0.000468533	0	0.000468533	0.000132933	0.0003356	0.000444633	0	0.000444633	0.000127038	0.000317595	0.00031114	0	0.00031114	9.65608e-05	0.00021458	0.000476689	0
12	113425893	G	0.000759043	0	0.000759043	0.000359262	0.000399781	0.000494041	0	0.000494041	0.00017617	0.000317871	0.000448562	0	0.000448562	0.000122588	0.000325973	0.000561412	0	0.000561412	0.000280706	0.000280706	0.000640621	0	0.000640621	0.000264969	0.000375652	0.00103158	0	0.00103158	0.000697246	0.000334335	0.000628921	0	0.000628921	0.000274201	0.00035472	0.0011443	0	0.0011443	0.000778123	0.000366176	0.000487658	0	0.000487658	0.000219714	0.000267944	0.000491728	0
12	113425894	C	0.000328252	0	0.000328252	0.000102242	0.000226009	0.000289866	0	0.000289866	9.53507e-05	0.000194515	0.000258437	0	0.000258437	0.000105598	0.000152839	0.000347365	0	0.000347365	6.75431e-05	0.000279821	0.000307349	0	0.000307349	8.68595e-05	0.000220489	0.000358656	0	0.000358656	0.00014517	0.000213485	0.000316183	0	0.000316183	0.00011911	0.000197073	0.000356924	0	0.000356924	0.000156945	0.000199979	0.000229548	0	0.000229548	9.60897e-05	0.000133458	0.000299045	0
12	113425895	T	0.000251992	0.000251992	0	0	0	0.000256897	0.000256897	0	0	0	0.000271311	0.000271311	0	0	0	0.000249684	0.000249684	0	0	0	0.00020889	0.00020889	0	0	0	0.000183395	0.000183395	0	0	0	0.000266291	0.000266291	0	0	0	0.000309322	0.000309322	0	0	0	0.000301893	0.000301893	0	0	0	0.00029172	0.00029172
12	113425896	G	0.000404677	0	0.000404677	9.25732e-05	0.000312104	0.000424311	0	0.000424311	0.000131424	0.000292887	0.000399455	0	0.000399455	9.84958e-05	0.000300959	0.000423143	0	0.000423143	0.000109351	0.000313791	0.000427788	0	0.000427788	0.000121755	0.000306033	0.000333291	0	0.000333291	0.000103628	0.000229663	0.000355532	0	0.000355532	8.08996e-05	0.000274633	0.0003486	0	0.0003486	0.00012699	0.00022161	0.000288175	0	0.000288175	6.28746e-05	0.000225301	0.000412206	0
12	113425897	G	0.000463275	0	0.000463275	6.96252e-05	0.00039365	0.000436797	0	0.000436797	8.73595e-05	0.000349438	0.000399031	0	0.000399031	9.14447e-05	0.000307587	0.000495941	0	0.000495941	8.66693e-05	0.000409272	0.000486409	0	0.000486409	0.000129931	0.000356478	0.000453452	0	0.000453452	0.000107695	0.000345757	0.000424141	0	0.000424141	9.6885e-05	0.000327256	0.000544579	0	0.000544579	0.000163878	0.000380701	0.000476963	0	0.000476963	0.000100692	0.000376271	0.000402382	0
12	113425898	A	0.000289975	0.000289975	0	0	0	0.000287162	0.000287162	0	0	0	0.00028947	0.00028947	0	0	0	0.000287524	0.000287524	0	0	0	0.000291777	0.000291777	0	0	0	0.000290491	0.000290491	0	0	0	0.000364238	0.000364238	0	0	0	0.000255578	0.000255578	0	0	0	0.000237142	0.000237142	0	0	0	0.000261757	0.000261757
12	113425899	G	0.000301157	0	0.000301157	7.46229e-05	0.000226534	0.000245464	0	0.000245464	6.79745e-05	0.000177489	0.000303827	0	0.000303827	6.62896e-05	0.000237538	0.00030265	0	0.00030265	3.84318e-05	0.000264219	0.000305434	0	0.000305434	6.97186e-05	0.000235715	0.000228688	0	0.000228688	5.36429e-05	0.000175045	0.000289468	0	0.000289468	6.64705e-05	0.000222998	0.000233674	0	0.000233674	5.2765e-05	0.000180909	0.000242615	0	0.000242615	4.21939e-05	0.000200421	0.000307993	0
12	113425900	A	0.000229692	0.000229692	0	0	0	0.000276128	0.000276128	0	0	0	0.000229861	0.000229861	0	0	0	0.000287244	0.000287244	0	0	0	0.000225707	0.000225707	0	0	0	0.000266775	0.000266775	0	0	0	0.000282555	0.000282555	0	0	0	0.000238842	0.000238842	0	0	0	0.000272819	0.000272819	0	0	0	0.000281779	0.000281779
12	113425901	G	0.000273845	0	0.000273845	6.7119e-05	0.000206726	0.000251118	0	0.000251118	7.22914e-05	0.000178826	0.000261525	0	0.000261525	0.000119634	0.000141891	0.000295162	0	0.000295162	0.000120968	0.000174194	0.000549587	0	0.000549587	0.000298251	0.000251335	0.000686023	0	0.000686023	0.000555081	0.000130942	0.000373349	0	0.000373349	0.00021365	0.000159698	0.000640441	0	0.000640441	0.00043793	0.000202511	0.000440706	0	0.000440706	0.000265486	0.000175221	0.000497362	0
12	113425902	T	0.00025082	0.00025082	0	0	0	0.00020049	0.00020049	0	0	0	0.000229196	0.000229196	0	0	0	0.000240131	0.000240131	0	0	0	0.000246299	0.000246299	0	0	0	0.000229174	0.000229174	0	0	0	0.000270058	0.000270058	0	0	0	0.000256433	0.000256433	0	0	0	0.000326928	0.000326928	0	0	0	0.000193137	0.000193137
12	113425903	T	0.000219435	0.000219435	0	0	0	0.000246073	0.000246073	0	0	0	0.000240605	0.000240605	0	0	0	0.000259853	0.000259853	0	0	0	0.000216536	0.000216536	0	0	0	0.000232188	0.000232188	0	0	0	0.000188651	0.000188651	0	0	0	0.000216589	0.000216589	0	0	0	0.000195479	0.000195479	0	0	0	0.000205191	0.000205191
12	113425904	A	0.000256273	0.000256273	0	0	0	0.000221631	0.000221631	0	0	0	0.000209573	0.000209573	0	0	0	0.000203734	0.000203734	0	0	0	0.000215232	0.000215232	0	0	0	0.000263043	0.000263043	0	0	0	0.000287889	0.000287889	0	0	0	0.000205345	0.000205345	0	0	0	0.000298479	0.000298479	0	0	0	0.000222697	0.000222697
12	113425905	G	0.00022829	0	0.00022829	7.06612e-05	0.000157629	0.000261006	0	0.000261006	0.000122827	0.00013818	0.000267344	0	0.000267344	6.75396e-05	0.000199805	0.000278387	0	0.000278387	0.000102564	0.000175823	0.000257138	0	0.000257138	0.000115035	0.000142103	0.000284773	0	0.000284773	0.000103554	0.000181219	0.000206989	0	0.000206989	5.22919e-05	0.000154697	0.000235212	0	0.000235212	8.43694e-05	0.000150842	0.000247127	0	0.000247127	0.000128936	0.000118191	0.000227781	0
12	113425906	T	0.000343481	0.000343481	0	0	0	0.000361885	0.000361885	0	0	0	0.000308261	0.000308261	0	0	0	0.000382321	0.000382321	0	0	0	0.000308686	0.000308686	0	0	0	0.000355127	0.000355127	0	0	0	0.0003562	0.0003562	0	0	0	0.000315344	0.000315344	0	0	0	0.000323414	0.000323414	0	0	0	0.000311501	0.000311501
12	113425907	C	0.000328614	0	0.000328614	0.000101323	0.000227291	0.000350728	0	0.000350728	9.6354e-05	0.000254374	0.000331006	0	0.000331006	8.77024e-05	0.000243303	0.000407971	0	0.000407971	7.86449e-05	0.000329326	0.000380881	0	0.000380881	6.80145e-05	0.000312867	0.000369875	0	0.000369875	0.000124255	0.00024562	0.000345862	0	0.000345862	0.000100694	0.000245168	0.000380438	0	0.000380438	0.000107962	0.000272476	0.000318778	0	0.000318778	8.10452e-05	0.000237732	0.000485393	0
12	113425908	C	0.000383526	0	0.000383526	0.00012154	0.000261986	0.000330633	0	0.000330633	0.000121612	0.000209021	0.000339975	0	0.000339975	0.000125401	0.000214574	0.000378352	0	0.000378352	0.000189176	0.000189176	0.000328464	0	0.000328464	0.00010055	0.000227914	0.000356136	0	0.000356136	0.000113963	0.000242172	0.000345375	0	0.000345375	0.000135991	0.000209383	0.000334491	0	0.000334491	0.000106429	0.000228062	0.000340908	0	0.000340908	0.000122514	0.000218394	0.000310899	0
12	113425909	A	0.000287331	0.000287331	0	0	0	0.000278158	0.000278158	0	0	0	0.000278202	0.000278202	0	0	0	0.000279311	0.000279311	0	0	0	0.000259153	0.000259153	0	0	0	0.000278685	0.000278685	0	0	0	0.000259855	0.000259855	0	0	0	0.000317072	0.000317072	0	0	0	0.000270592	0.000270592	0	0	0	0.000285043	0.000285043
12	113425910	G	0.000373322	0	0.000373322	7.46645e-05	0.000298658	0.000345138	0	0.000345138	0.000101291	0.000243848	0.000369805	0	0.000369805	0.000137987	0.000231818	0.000344829	0	0.000344829	0.000119732	0.000225097	0.000405017	0	0.000405017	0.000122833	0.000282184	0.00037503	0	0.00037503	0.00013253	0.000242501	0.000378304	0	0.000378304	0.000136788	0.000241516	0.0004866	0	0.0004866	0.00018561	0.00030099	0.000373511	0	0.000373511	0.000184125	0.000189386	0.000380649	0
12	113425911	C	0.000794789	0	0.000794789	0.00044155	0.00035324	0.000576176	0	0.000576176	0.000237249	0.000338927	0.000545614	0	0.000545614	0.0002188	0.000326815	0.000769246	0	0.000769246	0.000418277	0.000350968	0.000696846	0	0.000696846	0.000403437	0.000293409	0.0012049	0	0.0012049	0.000879634	0.000325267	0.000587675	0	0.000587675	0.000250942	0.000336734	0.00121787	0	0.00121787	0.000875661	0.000342212	0.000511744	0	0.000511744	0.000263785	0.000247958	0.000617429	0
12	113425912	C	0.000319239	0	0.000319239	0.000125602	0.000193637	0.000279825	0	0.000279825	0.000110457	0.000169368	0.000278608	0	0.000278608	0.000113607	0.000165001	0.000315001	0	0.000315001	0.000112836	0.000202165	0.000312686	0	0.000312686	0.000100972	0.000211715	0.000309451	0	0.000309451	0.000104992	0.000204459	0.000356201	0	0.000356201	0.000129909	0.000226293	0.000270623	0	0.000270623	0.00011071	0.000159914	0.000304346	0	0.000304346	8.76931e-05	0.000216653	0.000358245	0
12	113425913	G	0.000375573	0	0.000375573	8.23174e-05	0.000293256	0.000404867	0	0.000404867	0.000126521	0.000278346	0.000382834	0	0.000382834	0.000101026	0.000281808	0.000295463	0	0.000295463	8.77157e-05	0.000207748	0.000307383	0	0.000307383	7.04419e-05	0.000236941	0.000325989	0	0.000325989	8.14972e-05	0.000244491	0.000317327	0	0.000317327	0.000107149	0.000210178	0.000360489	0	0.000360489	0.000135486	0.000225003	0.000329606	0	0.000329606	7.09921e-05	0.000258614	0.000355828	0
12	113425914	A	0.000222842	0.000222842	0	0	0	0.000180351	0.000180351	0	0	0	0.000270287	0.000270287	0	0	0	0.000230532	0.000230532	0	0	0	0.000182911	0.000182911	0	0	0	0.00019049	0.00019049	0	0	0	0.000232845	0.000232845	0	0	0	0.000206724	0.000206724	0	0	0	0.000196226	0.000196226	0	0	0	0.000214755	0.000214755
12	113425915	C	0.000245678	0	0.000245678	8.01686e-05	0.000165509	0.000283332	0	0.000283332	9.44441e-05	0.000188888	0.00029361	0	0.00029361	9.34213e-05	0.000200188	0.000325125	0	0.000325125	0.000116116	0.000209009	0.000244842	0	0.000244842	9.66482e-05	0.000148194	0.000294519	0	0.000294519	8.45378e-05	0.000209981	0.000263249	0	0.000263249	6.0112e-05	0.000203137	0.00025527	0	0.00025527	4.86229e-05	0.000206647	0.000300764	0	0.000300764	0.000101954	0.00019881	0.000275266	0
12	113425916	C	0.000335015	0	0.000335015	6.59878e-05	0.000269027	0.000413972	0	0.000413972	9.99243e-05	0.000314048	0.000366827	0	0.000366827	6.02645e-05	0.000306563	0.000419213	0	0.000419213	3.18966e-05	0.000387316	0.000386037	0	0.000386037	6.6449e-05	0.000319588	0.000353606	0	0.000353606	5.35766e-05	0.000300029	0.000293116	0	0.000293116	6.71724e-05	0.000225944	0.000358437	0	0.000358437	6.69083e-05	0.000291529	0.000290142	0	0.000290142	7.00343e-05	0.000220108	0.000424102	0
12	113425917	T	0.000177363	0.000177363	0	0	0	0.00024547	0.00024547	0	0	0	0.000234301	0.000234301	0	0	0	0.000241852	0.000241852	0	0	0	0.000254791	0.000254791	0	0	0	0.000213179	0.000213179	0	0	0	0.000230365	0.000230365	0	0	0	0.000251443	0.000251443	0	0	0	0.000172132	0.000172132	0	0	0	0.00023715	0.00023715
12	113425918	G	0.000299955	0	0.000299955	0.000111848	0.000188108	0.00030313	0	0.00030313	0.000114119	0.00018901	0.000367117	0	0.000367117	0.000118002	0.000249115	0.000424131	0	0.000424131	0.000191543	0.000232588	0.000351454	0	0.000351454	0.000136149	0.000215305	0.000431788	0	0.000431788	0.00023869	0.000193098	0.000391086	0	0.000391086	0.000169063	0.000222023	0.000425085	0	0.000425085	0.00025314	0.000171944	0.000319917	0	0.000319917	0.000169956	0.000149961	0.000471626	0
12	113425919	C	0.000464161	0	0.000464161	0.00021813	0.000246031	0.000568687	0	0.000568687	0.000298561	0.000270126	0.000509839	0	0.000509839	0.000222237	0.000287601	0.000728054	0	0.000728054	0.000450483	0.00027757	0.000631702	0	0.000631702	0.000407448	0.000224254	0.000637956	0	0.000637956	0.00040306	0.000234896	0.000512378	0	0.000512378	0.000300921	0.000211458	0.000948543	0	0.000948543	0.000724515	0.000224028	0.000787331	0	0.000787331	0.000548142	0.000239189	0.000532716	0
12	113425920	T	0.00025368	0.00025368	0	0	0	0.000233228	0.000233228	0	0	0	0.000261305	0.000261305	0	0	0	0.00023201	0.00023201	0	0	0	0.00022906	0.00022906	0	0	0	0.000293057	0.000293057	0	0	0	0.000312925	0.000312925	0	0	0	0.000310357	0.000310357	0	0	0	0.000317887	0.000317887	0	0	0	0.000254097	0.000254097
12	113425921	G	0.000280691	0	0.000280691	0.000128966	0.000151725	0.000325972	0	0.000325972	0.000159443	0.000166529	0.000313303	0	0.000313303	0.000125321	0.000187982	0.000322092	0	0.000322092	0.000149705	0.000172387	0.000295809	0	0.000295809	0.000106995	0.000188814	0.000327315	0	0.000327315	9.84606e-05	0.000228854	0.000328619	0	0.000328619	0.000115625	0.000212994	0.000329549	0	0.000329549	0.000128026	0.000201523	0.000258789	0	0.000258789	9.45575e-05	0.000164231	0.00029533	0
12	113425922	G	0.000392337	0	0.000392337	0.000160501	0.000231835	0.000339442	0	0.000339442	0.000110765	0.000228677	0.000337321	0	0.000337321	0.000110684	0.000226638	0.000393335	0	0.000393335	0.00013721	0.000256125	0.000365098	0	0.000365098	9.52429e-05	0.000269855	0.000491519	0	0.000491519	0.000190699	0.000300821	0.000366345	0	0.000366345	0.000108471	0.000257874	0.000355912	0	0.000355912	0.000117045	0.000238867	0.000291188	0	0.000291188	0.00010543	0.000185758	0.000390076	0
12	113425923	C	0.000378011	0	0.000378011	0.000125152	0.000252859	0.000471749	0	0.000471749	0.000172855	0.000298894	0.000448839	0	0.000448839	0.000150493	0.000298346	0.000338662	0	0.000338662	0.000160178	0.000178484	0.000361603	0	0.000361603	9.83306e-05	0.000263272	0.000364817	0	0.000364817	0.000128759	0.000236058	0.000392856	0	0.000392856	0.000114583	0.000278273	0.000400837	0	0.000400837	0.000192117	0.00020872	0.000326873	0	0.000326873	0.000120692	0.000206181	0.000389598	0
12	113425924	C	0.000395379	0	0.000395379	9.00863e-05	0.000305292	0.000463501	0	0.000463501	9.4807e-05	0.000368694	0.000441463	0	0.000441463	0.00010843	0.000333034	0.000448797	0	0.000448797	0.000103223	0.000345574	0.000414077	0	0.000414077	8.40608e-05	0.000330017	0.0004345	0	0.0004345	0.000129033	0.000305467	0.000442186	0	0.000442186	8.84372e-05	0.000353749	0.000491609	0	0.000491609	8.66168e-05	0.000404992	0.000503125	0	0.000503125	0.000192371	0.000310754	0.000458006	0
12	113425925	T	0.000256159	0.000256159	0	0	0	0.00029636	0.00029636	0	0	0	0.000261179	0.000261179	0	0	0	0.000298815	0.000298815	0	0	0	0.00028458	0.00028458	0	0	0	0.000269394	0.000269394	0	0	0	0.000279526	0.000279526	0	0	0	0.000346749	0.000346749	0	0	0	0.000293884	0.000293884	0	0	0	0.000279906	0.000279906
12	113425926	C	0.000327836	0	0.000327836	0.000105992	0.000221844	0.000294162	0	0.000294162	0.000107283	0.00018688	0.000297095	0	0.000297095	9.64925e-05	0.000200603	0.000353721	0	0.000353721	9.72733e-05	0.000256448	0.000313011	0	0.000313011	7.67184e-05	0.000236293	0.000249003	0	0.000249003	7.52196e-05	0.000173783	0.00030518	0	0.00030518	0.000103048	0.000202132	0.000366817	0	0.000366817	0.000101509	0.000265308	0.000276897	0	0.000276897	8.7441e-05	0.000189456	0.000344878	0
12	113425927	A	0.000236091	0.000236091	0	0	0	0.000283673	0.000283673	0	0	0	0.000239233	0.000239233	0	0	0	0.000256089	0.000256089	0	0	0	0.000266747	0.000266747	0	0	0	0.000264543	0.000264543	0	0	0	0.000283473	0.000283473	0	0	0	0.000268406	0.000268406	0	0	0	0.000286759	0.000286759	0	0	0	0.000287921	0.000287921
12	113425928	A	0.000249391	0.000249391	0	0	0	0.000198639	0.000198639	0	0	0	0.000202489	0.000202489	0	0	0	0.000186177	0.000186177	0	0	0	0.000240554	0.000240554	0	0	0	0.000211286	0.000211286	0	0	0	0.000209445	0.000209445	0	0	0	0.000246185	0.000246185	0	0	0	0.000234609	0.000234609	0	0	0	0.000221871	0.000221871
12	113425929	C	0.000582075	0	0.000582075	0.000247743	0.000334332	0.000311054	0	0.000311054	8.11444e-05	0.000229909	0.000342518	0	0.000342518	9.67987e-05	0.00024572	0.000504428	0	0.000504428	0.00025437	0.000250058	0.000482318	0	0.000482318	0.000173754	0.000308563	0.00112097	0	0.00112097	0.000898291	0.000222675	0.000446202	0	0.000446202	0.000228921	0.000217281	0.000873042	0	0.000873042	0.000681783	0.000191259	0.000645762	0	0.000645762	0.000303888	0.000341874	0.000506164	0
12	113425930	T	0.00020829	0.00020829	0	0	0	0.000242495	0.000242495	0	0	0	0.000209734	0.000209734	0	0	0	0.000216344	0.000216344	0	0	0	0.000250495	0.000250495	0	0	0	0.000211417	0.000211417	0	0	0	0.000271208	0.000271208	0	0	0	0.000275034	0.000275034	0	0	0	0.00028021	0.00028021	0	0	0	0.000218338	0.000218338
12	113425931	G	0.000400902	0	0.000400902	0.00015844	0.000242461	0.000336724	0	0.000336724	0.000107752	0.000228972	0.000323728	0	0.000323728	0.000126031	0.000197696	0.000417235	0	0.000417235	0.000193563	0.000223672	0.00031414	0	0.00031414	0.000125656	0.000188484	0.000486155	0	0.000486155	0.000269526	0.000216629	0.00034482	0	0.00034482	0.000147226	0.000197593	0.000629424	0	0.000629424	0.000433853	0.000195571	0.000251063	0	0.000251063	0.000108952	0.000142111	0.000383561	0
12	113425932	C	0.000443363	0	0.000443363	0.000165952	0.000277412	0.000451367	0	0.000451367	0.000145826	0.000305541	0.000416531	0	0.000416531	0.00015464	0.00026189	0.000499648	0	0.000499648	0.000216662	0.000282987	0.000638881	0	0.000638881	0.00031944	0.00031944	0.000496411	0	0.000496411	0.000235542	0.000260869	0.000414405	0	0.000414405	0.000143448	0.000270957	0.00082564	0	0.00082564	0.000527682	0.000297958	0.000450206	0	0.000450206	0.000141913	0.000308293	0.000431491	0
12	113425933	A	0.000264045	0.000264045	0	0	0	0.00027158	0.00027158	0	0	0	0.000268018	0.000268018	0	0	0	0.000332642	0.000332642	0	0	0	0.000290196	0.000290196	0	0	0	0.000254824	0.000254824	0	0	0	0.000276877	0.000276877	0	0	0	0.000300483	0.000300483	0	0	0	0.000282395	0.000282395	0	0	0	0.000317154	0.000317154
12	113425934	G	0.00033457	0	0.00033457	5.73548e-05	0.000277215	0.000281341	0	0.000281341	3.68423e-05	0.000244499	0.000281955	0	0.000281955	6.61982e-05	0.000215757	0.000398001	0	0.000398001	6.84732e-05	0.000329527	0.000315866	0	0.000315866	8.34364e-05	0.00023243	0.000416183	0	0.000416183	0.000127098	0.000289085	0.000384103	0	0.000384103	0.000123531	0.000260572	0.000306024	0	0.000306024	7.14799e-05	0.000234544	0.000260015	0	0.000260015	4.2548e-05	0.000217467	0.000328881	0
12	113425935	G	0.000255986	0	0.000255986	5.98098e-05	0.000196176	0.000234749	0	0.000234749	5.36569e-05	0.000181092	0.00024051	0	0.00024051	8.34421e-05	0.000157068	0.000253105	0	0.000253105	7.29285e-05	0.000180176	0.000313342	0	0.000313342	7.16211e-05	0.000241721	0.000306664	0	0.000306664	0.000112194	0.00019447	0.000249412	0	0.000249412	4.64023e-05	0.00020301	0.00025291	0	0.00025291	6.71441e-05	0.000185765	0.000283965	0	0.000283965	4.73274e-05	0.000236637	0.000274408	0
12	113425936	T	0.000610511	0.000610511	0	0	0	0.000578285	0.000578285	0	0	0	0.00040044	0.00040044	0	0	0	0.000671835	0.000671835	0	0	0	0.00051383	0.00051383	0	0	0	0.000324421	0.000324421	0	0	0	0.000511992	0.000511992	0	0	0	0.000434064	0.000434064	0	0	0	0.000466477	0.000466477	0	0	0	0.000367368	0.000367368
12	113425937	C	0.00043034	0	0.00043034	0.000136926	0.000293414	0.000275913	0	0.000275913	8.17519e-05	0.000194161	0.000311868	0	0.000311868	7.61252e-05	0.000235742	0.000399252	0	0.000399252	8.33604e-05	0.000315892	0.000405579	0	0.000405579	0.000118042	0.000287537	0.000316639	0	0.000316639	5.7344e-05	0.000259295	0.000287142	0	0.000287142	6.83671e-05	0.000218775	0.000318538	0	0.000318538	9.48837e-05	0.000223655	0.000327986	0	0.000327986	8.19965e-05	0.000245989	0.000305872	0
12	113425938	T	0.000284069	0.000284069	0	0	0	0.000239812	0.000239812	0	0	0	0.000249396	0.000249396	0	0	0	0.000378745	0.000378745	0	0	0	0.000254152	0.000254152	0	0	0	0.000329471	0.000329471	0	0	0	0.000238624	0.000238624	0	0	0	0.000295922	0.000295922	0	0	0	0.000269692	0.000269692	0	0	0	0.000258069	0.000258069
12	113425939	C	0.000314724	0	0.000314724	8.51883e-05	0.000229535	0.000333817	0	0.000333817	6.61024e-05	0.000267715	0.000323809	0	0.000323809	7.91534e-05	0.000244656	0.000436744	0	0.000436744	0.000122967	0.000313777	0.000384413	0	0.000384413	4.69512e-05	0.000337462	0.000376505	0	0.000376505	0.000114907	0.000261598	0.000313686	0	0.000313686	7.22428e-05	0.000241443	0.000411778	0	0.000411778	6.38586e-05	0.00034792	0.000285133	0	0.000285133	0.000102835	0.000182298	0.000348907	0
12	113425940	T	0.000243976	0.000243976	0	0	0	0.000252477	0.000252477	0	0	0	0.000220794	0.000220794	0	0	0	0.000269779	0.000269779	0	0	0	0.00020436	0.00020436	0	0	0	0.000237467	0.000237467	0	0	0	0.000243035	0.000243035	0	0	0	0.000298513	0.000298513	0	0	0	0.000216589	0.000216589	0	0	0	0.000280159	0.000280159
12	113425941	A	0.000351967	0.000351967	0	0	0	0.000284045	0.000284045	0	0	0	0.000280855	0.000280855	0	0	0	0.00031943	0.00031943	0	0	0	0.000239737	0.000239737	0	0	0	0.000234444	0.000234444	0	0	0	0.000258079	0.000258079	0	0	0	0.000246953	0.000246953	0	0	0	0.000331959	0.000331959	0	0	0	0.000173851	0.000173851
12	113425942	T	0.000271307	0.000271307	0	0	0	0.000272771	0.000272771	0	0	0	0.000257266	0.000257266	0	0	0	0.000324671	0.000324671	0	0	0	0.000297861	0.000297861	0	0	0	0.000317483	0.000317483	0	0	0	0.000264798	0.000264798	0	0	0	0.000257754	0.000257754	0	0	0	0.000214871	0.000214871	0	0	0	0.000303095	0.000303095
12	113425943	T	0.000251017	0.000251017	0	0	0	0.000257722	0.000257722	0	0	0	0.000269806	0.000269806	0	0	0	0.000272879	0.000272879	0	0	0	0.000265002	0.000265002	0	0	0	0.000271393	0.000271393	0	0	0	0.000260348	0.000260348	0	0	0	0.000264887	0.000264887	0	0	0	0.000332541	0.000332541	0	0	0	0.000275149	0.000275149
12	113425944	C	0.000385523	0	0.000385523	0.000177934	0.000207589	0.000264947	0	0.000264947	7.34191e-05	0.000191528	0.000357213	0	0.000357213	0.000138276	0.000218937	0.000323809	0	0.000323809	0.000155756	0.000168053	0.000338763	0	0.000338763	9.59828e-05	0.00024278	0.00078893	0	0.00078893	0.000614659	0.000174271	0.000431376	0	0.000431376	0.000244141	0.000187236	0.000872265	0	0.000872265	0.00069187	0.000180395	0.000288635	0	0.000288635	9.47085e-05	0.000193927	0.000452394	0
12	113425945	T	0.000287966	0.000287966	0	0	0	0.000252419	0.000252419	0	0	0	0.000269419	0.000269419	0	0	0	0.000202072	0.000202072	0	0	0	0.000265081	0.000265081	0	0	0	0.000261662	0.000261662	0	0	0	0.000291063	0.000291063	0	0	0	0.000253955	0.000253955	0	0	0	0.000249935	0.000249935	0	0	0	0.000221482	0.000221482
12	113425946	T	0.000263212	0.000263212	0	0	0	0.000205306	0.000205306	0	0	0	0.000287181	0.000287181	0	0	0	0.000230102	0.000230102	0	0	0	0.000293119	0.000293119	0	0	0	0.000259053	0.000259053	0	0	0	0.000247471	0.000247471	0	0	0	0.00033077	0.00033077	0	0	0	0.000213915	0.000213915	0	0	0	0.000279486	0.000279486
12	113425947	T	0.000297988	0.000297988	0	0	0	0.000275803	0.000275803	0	0	0	0.000260839	0.000260839	0	0	0	0.000243111	0.000243111	0	0	0	0.000255054	0.000255054	0	0	0	0.000250753	0.000250753	0	0	0	0.000269126	0.000269126	0	0	0	0.000277685	0.000277685	0	0	0	0.000268697	0.000268697	0	0	0	0.000325706	0.000325706
12	113425948	C	0.000311243	0	0.000311243	7.21722e-05	0.00023907	0.00028467	0	0.00028467	6.32601e-05	0.00022141	0.00033736	0	0.00033736	0.000102576	0.000234785	0.00030358	0	0.00030358	8.90501e-05	0.00021453	0.000366191	0	0.000366191	0.000153744	0.000212447	0.000326657	0	0.000326657	0.00011433	0.000212327	0.000279388	0	0.000279388	7.30426e-05	0.000206345	0.000285367	0	0.000285367	9.86195e-05	0.000186748	0.000282002	0	0.000282002	5.81908e-05	0.000223811	0.000257343	0
12	113425949	T	0.000319975	0.000319975	0	0	0	0.00028455	0.00028455	0	0	0	0.000303408	0.000303408	0	0	0	0.000384469	0.000384469	0	0	0	0.000340603	0.000340603	0	0	0	0.000278237	0.000278237	0	0	0	0.000279486	0.000279486	0	0	0	0.000252276	0.000252276	0	0	0	0.000353593	0.000353593	0	0	0	0.000254372	0.000254372
12	113425950	C	0.000373447	0	0.000373447	8.99871e-05	0.000283459	0.000390999	0	0.000390999	9.14434e-05	0.000299556	0.000407005	0	0.000407005	9.32246e-05	0.00031378	0.000472022	0	0.000472022	0.000157341	0.000314681	0.000412021	0	0.000412021	0.000114141	0.00029788	0.000414591	0	0.000414591	9.54956e-05	0.000319095	0.000420525	0	0.000420525	0.000123791	0.000296734	0.000367204	0	0.000367204	0.000100719	0.000266485	0.000321791	0	0.000321791	0.000116202	0.000205588	0.000423922	0
12	113425951	A	0.000276275	0.000276275	0	0	0	0.000260785	0.000260785	0	0	0	0.000302381	0.000302381	0	0	0	0.000242332	0.000242332	0	0	0	0.000266	0.000266	0	0	0	0.000263864	0.000263864	0	0	0	0.000289083	0.000289083	0	0	0	0.000245961	0.000245961	0	0	0	0.000295162	0.000295162	0	0	0	0.00029418	0.00029418
12	113425952	A	0.000204112	0.000204112	0	0	0	0.000241313	0.000241313	0	0	0	0.000249268	0.000249268	0	0	0	0.000257363	0.000257363	0	0	0	0.000180164	0.000180164	0	0	0	0.000221051	0.000221051	0	0	0	0.000241211	0.000241211	0	0	0	0.000234798	0.000234798	0	0	0	0.000320147	0.000320147	0	0	0	0.000217217	0.000217217
12	113425953	T	0.000242331	0.000242331	0	0	0	0.000200449	0.000200449	0	0	0	0.000318055	0.000318055	0	0	0	0.000288126	0.000288126	0	0	0	0.0002683	0.0002683	0	0	0	0.000229431	0.000229431	0	0	0	0.000283025	0.000283025	0	0	0	0.000285745	0.000285745	0	0	0	0.000310175	0.000310175	0	0	0	0.000263126	0.000263126
12	113425954	T	0.000238684	0.000238684	0	0	0	0.000279603	0.000279603	0	0	0	0.000257394	0.000257394	0	0	0	0.000291362	0.000291362	0	0	0	0.000241446	0.000241446	0	0	0	0.000261785	0.000261785	0	0	0	0.00026321	0.00026321	0	0	0	0.000284974	0.000284974	0	0	0	0.000313838	0.000313838	0	0	0	0.000213041	0.000213041
12	113425955	C	0.000398042	0	0.000398042	0.000113105	0.000284937	0.000305288	0	0.000305288	6.41104e-05	0.000241177	0.000312451	0	0.000312451	7.70126e-05	0.000235439	0.000312534	0	0.000312534	8.98536e-05	0.000222681	0.000323291	0	0.000323291	9.1599e-05	0.000231692	0.000378582	0	0.000378582	0.000157743	0.00022084	0.000309179	0	0.000309179	7.4203e-05	0.000234976	0.00038875	0	0.00038875	0.000166898	0.000221852	0.00035922	0	0.00035922	0.00014715	0.00021207	0.000267516	0
12	113425956	T	0.000264987	0.000264987	0	0	0	0.00026369	0.00026369	0	0	0	0.000263883	0.000263883	0	0	0	0.000241756	0.000241756	0	0	0	0.000217032	0.000217032	0	0	0	0.000221746	0.000221746	0	0	0	0.000298635	0.000298635	0	0	0	0.000253974	0.000253974	0	0	0	0.000272038	0.000272038	0	0	0	0.000278206	0.000278206
12	113425957	G	0.000377716	0	0.000377716	0.000160638	0.000217078	0.000362614	0	0.000362614	0.000124934	0.00023768	0.000303373	0	0.000303373	0.000109918	0.000193455	0.000538198	0	0.000538198	0.000358799	0.000179399	0.000521218	0	0.000521218	0.000231055	0.000290163	0.00153499	0	0.00153499	0.00131217	0.000222821	0.000520708	0	0.000520708	0.000229465	0.000291244	0.00092018	0	0.00092018	0.000747519	0.000172661	0.000652493	0	0.000652493	0.000436436	0.000216057	0.00072376	0
12	113425958	T	0.000260067	0.000260067	0	0	0	0.000247244	0.000247244	0	0	0	0.000247987	0.000247987	0	0	0	0.000316611	0.000316611	0	0	0	0.0002449	0.0002449	0	0	0	0.000258381	0.000258381	0	0	0	0.000255085	0.000255085	0	0	0	0.00025755	0.00025755	0	0	0	0.000222502	0.000222502	0	0	0	0.000267685	0.000267685
12	113425959	A	0.00022929	0.00022929	0	0	0	0.000239767	0.000239767	0	0	0	0.000233864	0.000233864	0	0	0	0.000272036	0.000272036	0	0	0	0.000232755	0.000232755	0	0	0	0.000251079	0.000251079	0	0	0	0.000274116	0.000274116	0	0	0	0.000216704	0.000216704	0	0	0	0.000271227	0.000271227	0	0	0	0.000281278	0.000281278
12	113425960	C	0.000266077	0	0.000266077	0.000108161	0.000157916	0.000297563	0	0.000297563	0.0001336	0.000163963	0.000299673	0	0.000299673	9.62453e-05	0.000203428	0.00024513	0	0.00024513	0.000128402	0.000116729	0.000401398	0	0.000401398	0.000238163	0.000163235	0.000488408	0	0.000488408	0.000286772	0.000201636	0.000452861	0	0.000452861	0.000266078	0.000186783	0.000409792	0	0.000409792	0.000210982	0.00019881	0.000448721	0	0.000448721	0.000237304	0.000211416	0.000365021	0
12	113425961	A	0.00020936	0.00020936	0	0	0	0.000239756	0.000239756	0	0	0	0.000220771	0.000220771	0	0	0	0.000249535	0.000249535	0	0	0	0.000224902	0.000224902	0	0	0	0.000248131	0.000248131	0	0	0	0.000242323	0.000242323	0	0	0	0.000250371	0.000250371	0	0	0	0.000281568	0.000281568	0	0	0	0.000189262	0.000189262
12	113425962	G	0.00111753	0	0.00111753	0.000569764	0.000547766	0.000452988	0	0.000452988	0.000107854	0.000345134	0.00055044	0	0.00055044	0.000207251	0.000343189	0.000721956	0	0.000721956	0.000386621	0.000335335	0.00109517	0	0.00109517	0.000752762	0.000342412	0.00217496	0	0.00217496	0.00185257	0.000322384	0.0010145	0	0.0010145	0.000541307	0.000473195	0.00208923	0	0.00208923	0.00177193	0.000317299	0.00126431	0	0.00126431	0.000921894	0.000342418	0.000829099	0
12	113425963	C	0.000547657	0	0.000547657	0.000331244	0.000216413	0.000272452	0	0.000272452	9.90734e-05	0.000173378	0.00036204	0	0.00036204	0.000129619	0.000232421	0.000384861	0	0.000384861	0.000210285	0.000174576	0.000444555	0	0.000444555	0.000250914	0.00019364	0.00146227	0	0.00146227	0.00128835	0.000173916	0.000662713	0	0.000662713	0.000390785	0.000271929	0.00152834	0	0.00152834	0.00133601	0.000192335	0.000630656	0	0.000630656	0.000449839	0.000180817	0.000385128	0
12	113425964	T	0.000254786	0.000254786	0	0	0	0.000269495	0.000269495	0	0	0	0.000248903	0.000248903	0	0	0	0.000298601	0.000298601	0	0	0	0.000250587	0.000250587	0	0	0	0.000315928	0.000315928	0	0	0	0.000255161	0.000255161	0	0	0	0.000332025	0.000332025	0	0	0	0.000314852	0.000314852	0	0	0	0.000274563	0.000274563
12	113425965	G	0.000324385	0	0.000324385	0.000132802	0.000191583	0.000305659	0	0.000305659	0.000103924	0.000201735	0.000297609	0	0.000297609	0.00011243	0.000185179	0.00031687	0	0.00031687	0.000101711	0.000215159	0.000317175	0	0.000317175	9.67653e-05	0.00022041	0.000399212	0	0.000399212	0.000189456	0.000209755	0.000292751	0	0.000292751	0.000101132	0.000191619	0.000421041	0	0.000421041	0.00022074	0.000200301	0.000308682	0	0.000308682	0.000126081	0.000182601	0.000326873	0
12	113425966	T	0.000251745	0.000251745	0	0	0	0.000213039	0.000213039	0	0	0	0.000208647	0.000208647	0	0	0	0.000257363	0.000257363	0	0	0	0.00020892	0.00020892	0	0	0	0.000306323	0.000306323	0	0	0	0.000229939	0.000229939	0	0	0	0.000260499	0.000260499	0	0	0	0.000273443	0.000273443	0	0	0	0.000239035	0.000239035
12	113425967	G	0.000452401	0	0.000452401	0.00013241	0.000319991	0.000489746	0	0.000489746	0.000164282	0.000325464	0.000441083	0	0.000441083	0.000138818	0.000302265	0.000392955	0	0.000392955	9.92312e-05	0.000293724	0.000461221	0	0.000461221	0.000161018	0.000300203	0.000467862	0	0.000467862	0.000155954	0.000311908	0.000430295	0	0.000430295	0.000113425	0.00031687	0.000478958	0	0.000478958	0.000147212	0.000331746	0.000512033	0	0.000512033	0.000154493	0.00035754	0.000370085	0
12	113425968	G	0.000496531	0	0.000496531	0.000115783	0.000380748	0.000431629	0	0.000431629	0.000115727	0.000315902	0.000399905	0	0.000399905	7.90773e-05	0.000320828	0.000536659	0	0.000536659	0.000144177	0.000392482	0.000448389	0	0.000448389	0.000104532	0.000343856	0.000615792	0	0.000615792	0.000263911	0.000351881	0.000414563	0	0.000414563	0.000112732	0.000301831	0.000445574	0	0.000445574	8.99516e-05	0.000355622	0.000329113	0	0.000329113	8.00544e-05	0.000249058	0.000487519	0
12	113425969	C	0.000362675	0	0.000362675	0.000140175	0.0002225	0.00033699	0	0.00033699	0.000143533	0.000193457	0.000347301	0	0.000347301	0.000139822	0.000207478	0.000439132	0	0.000439132	0.000167669	0.000271464	0.000364125	0	0.000364125	0.000150578	0.000213547	0.000376646	0	0.000376646	0.000132524	0.000244122	0.000347851	0	0.000347851	0.000135879	0.000211972	0.00043151	0	0.00043151	0.000145921	0.000285589	0.000276158	0	0.000276158	0.000115808	0.00016035	0.000342022	0
12	113425970	C	0.000290026	0	0.000290026	0.000107661	0.000182365	0.000341739	0	0.000341739	8.0047e-05	0.000261692	0.00027738	0	0.00027738	9.31997e-05	0.00018418	0.000366374	0	0.000366374	0.000106367	0.000260007	0.000342129	0	0.000342129	0.000110451	0.000231678	0.000330131	0	0.000330131	8.02403e-05	0.000249891	0.000332534	0	0.000332534	0.000103693	0.00022884	0.000361771	0	0.000361771	9.66092e-05	0.000265161	0.000303366	0	0.000303366	0.000118708	0.000184658	0.000287023	0
12	113425971	T	0.000284991	0.000284991	0	0	0	0.000210687	0.000210687	0	0	0	0.000262262	0.000262262	0	0	0	0.000385085	0.000385085	0	0	0	0.000314623	0.000314623	0	0	0	0.00030603	0.00030603	0	0	0	0.00031639	0.00031639	0	0	0	0.00034609	0.00034609	0	0	0	0.000321334	0.000321334	0	0	0	0.000241186	0.000241186
12	113425972	T	0.000329847	0.000329847	0	0	0	0.000276709	0.000276709	0	0	0	0.000327022	0.000327022	0	0	0	0.000273584	0.000273584	0	0	0	0.000335264	0.000335264	0	0	0	0.000281022	0.000281022	0	0	0	0.000342363	0.000342363	0	0	0	0.000285482	0.000285482	0	0	0	0.000248437	0.000248437	0	0	0	0.000280772	0.000280772
12	113425973	C	0.000337862	0	0.000337862	6.71392e-05	0.000270723	0.000285506	0	0.000285506	6.37833e-05	0.000221723	0.000327868	0	0.000327868	8.74315e-05	0.000240437	0.000326621	0	0.000326621	8.55435e-05	0.000241077	0.000324956	0	0.000324956	6.39258e-05	0.000261031	0.000323977	0	0.000323977	0.000103493	0.000220484	0.000304736	0	0.000304736	5.81289e-05	0.000246607	0.000294491	0	0.000294491	6.29601e-05	0.000231531	0.000371885	0	0.000371885	7.78365e-05	0.000294049	0.000264626	0
12	113425974	C	0.000327204	0	0.000327204	0.00010548	0.000221724	0.000259689	0	0.000259689	5.13339e-05	0.000208355	0.000241168	0	0.000241168	4.56263e-05	0.000195541	0.000371304	0	0.000371304	0.000108297	0.000263007	0.000288548	0	0.000288548	7.67697e-05	0.000211779	0.000355554	0	0.000355554	0.000174423	0.000181131	0.000269864	0	0.000269864	6.83422e-05	0.000201522	0.0004066	0	0.0004066	0.000151717	0.000254884	0.000167542	0	0.000167542	7.3031e-05	9.45106e-05	0.000275611	0
12	113425975	T	0.000279156	0.000279156	0	0	0	0.000224441	0.000224441	0	0	0	0.000294991	0.000294991	0	0	0	0.000199502	0.000199502	0	0	0	0.000241601	0.000241601	0	0	0	0.000248137	0.000248137	0	0	0	0.000245134	0.000245134	0	0	0	0.000242725	0.000242725	0	0	0	0.000336458	0.000336458	0	0	0	0.000206339	0.000206339
12	113425976	T	0.000225631	0.000225631	0	0	0	0.000208233	0.000208233	0	0	0	0.000206143	0.000206143	0	0	0	0.000216733	0.000216733	0	0	0	0.000248611	0.000248611	0	0	0	0.000267658	0.000267658	0	0	0	0.000243671	0.000243671	0	0	0	0.000188001	0.000188001	0	0	0	0.000167253	0.000167253	0	0	0	0.000275218	0.000275218
12	113425977	C	0.000230262	0	0.000230262	7.10154e-05	0.000159247	0.000263089	0	0.000263089	7.25762e-05	0.000190512	0.000236737	0	0.000236737	6.08132e-05	0.000175924	0.000271271	0	0.000271271	8.52564e-05	0.000186014	0.000227582	0	0.000227582	5.82186e-05	0.000169363	0.000268191	0	0.000268191	8.26921e-05	0.000185498	0.000265187	0	0.000265187	6.14671e-05	0.00020372	0.000257529	0	0.000257529	9.73339e-05	0.000160195	0.000214733	0	0.000214733	5.58307e-05	0.000158903	0.00025442	0
12	113425978	T	0.000308232	0.000308232	0	0	0	0.000318424	0.000318424	0	0	0	0.000273366	0.000273366	0	0	0	0.000331377	0.000331377	0	0	0	0.000257685	0.000257685	0	0	0	0.000286462	0.000286462	0	0	0	0.000329484	0.000329484	0	0	0	0.000311996	0.000311996	0	0	0	0.000298834	0.000298834	0	0	0	0.000219176	0.000219176
12	113425979	G	0.00039583	0	0.00039583	0.000126047	0.000269784	0.000282147	0	0.000282147	9.92165e-05	0.00018293	0.000408768	0	0.000408768	9.77489e-05	0.000311019	0.000393873	0	0.000393873	0.000131291	0.000262582	0.000367373	0	0.000367373	9.79661e-05	0.000269407	0.000429114	0	0.000429114	0.000167515	0.000261599	0.000417016	0	0.000417016	0.000135395	0.000281621	0.00039575	0	0.00039575	0.000133305	0.000262445	0.000408506	0	0.000408506	0.000180094	0.000228412	0.000402659	0
12	113425980	C	0.000415711	0	0.000415711	0.000243235	0.000172476	0.000405979	0	0.000405979	0.000198341	0.000207638	0.000425269	0	0.000425269	0.000200389	0.000224881	0.000505587	0	0.000505587	0.000290613	0.000214974	0.00045407	0	0.00045407	0.000263741	0.000190329	0.000387887	0	0.000387887	0.000165254	0.000222633	0.000423746	0	0.000423746	0.000207365	0.000216381	0.000580701	0	0.000580701	0.000391297	0.000189404	0.000488862	0	0.000488862	0.000281866	0.000206996	0.000346277	0
12	113425981	G	0.000615045	0	0.000615045	0.000281164	0.000333882	0.000400789	0	0.000400789	0.00015415	0.00024664	0.000473643	0	0.000473643	0.000172636	0.000301007	0.000487333	0	0.000487333	0.000221875	0.000265458	0.000473362	0	0.000473362	0.000178525	0.000294837	0.000490747	0	0.000490747	0.000219124	0.000271623	0.00044874	0	0.00044874	0.00020283	0.000245909	0.000569616	0	0.000569616	0.000318985	0.000250631	0.000438047	0	0.000438047	0.000170838	0.000267209	0.000428519	0
12	113425982	T	0.000201043	0.000201043	0	0	0	0.000238932	0.000238932	0	0	0	0.000233243	0.000233243	0	0	0	0.000248259	0.000248259	0	0	0	0.000239037	0.000239037	0	0	0	0.000265811	0.000265811	0	0	0	0.000237235	0.000237235	0	0	0	0.000265655	0.000265655	0	0	0	0.000365919	0.000365919	0	0	0	0.000226962	0.000226962
12	113425983	A	0.000188775	0.000188775	0	0	0	0.000233946	0.000233946	0	0	0	0.000236151	0.000236151	0	0	0	0.000241475	0.000241475	0	0	0	0.000207976	0.000207976	0	0	0	0.000209719	0.000209719	0	0	0	0.000271437	0.000271437	0	0	0	0.000186296	0.000186296	0	0	0	0.000341203	0.000341203	0	0	0	0.000253464	0.000253464
12	113425984	T	0.000244225	0.000244225	0	0	0	0.000220322	0.000220322	0	0	0	0.000267827	0.000267827	0	0	0	0.00023205	0.00023205	0	0	0	0.000262727	0.000262727	0	0	0	0.000258715	0.000258715	0	0	0	0.000313873	0.000313873	0	0	0	0.000248916	0.000248916	0	0	0	0.000234654	0.000234654	0	0	0	0.000195642	0.000195642
12	113425985	C	0.000407127	0	0.000407127	0.000112235	0.000294892	0.000330041	0	0.000330041	0.000104873	0.000225168	0.000331824	0	0.000331824	5.97283e-05	0.000272096	0.00035292	0	0.00035292	0.000114996	0.000237923	0.000270886	0	0.000270886	9.7519e-05	0.000173367	0.000365658	0	0.000365658	0.000207968	0.00015769	0.000328518	0	0.000328518	0.000113718	0.0002148	0.00031539	0	0.00031539	0.000101672	0.000213718	0.000311671	0	0.000311671	6.14563e-05	0.000250215	0.00031006	0
12	113425986	C	0.000315991	0	0.000315991	0.00010533	0.000210661	0.000310336	0	0.000310336	0.000101397	0.000208939	0.000327828	0	0.000327828	0.000105609	0.000222219	0.000363259	0	0.000363259	0.000106609	0.00025665	0.000299703	0	0.000299703	0.000118801	0.000180902	0.000306619	0	0.000306619	0.000104478	0.000202141	0.00037463	0	0.00037463	0.000145889	0.00022874	0.000374147	0	0.000374147	0.000169503	0.000204644	0.000297079	0	0.000297079	0.000139802	0.000157277	0.000374483	0
12	113425987	A	0.000183668	0.000183668	0	0	0	0.000208839	0.000208839	0	0	0	0.000202341	0.000202341	0	0	0	0.000236307	0.000236307	0	0	0	0.000214848	0.000214848	0	0	0	0.000204449	0.000204449	0	0	0	0.000218721	0.000218721	0	0	0	0.000185652	0.000185652	0	0	0	0.000222098	0.000222098	0	0	0	0.000202622	0.000202622
12	113425988	T	0.000272523	0.000272523	0	0	0	0.000315622	0.000315622	0	0	0	0.000239485	0.000239485	0	0	0	0.000306478	0.000306478	0	0	0	0.000241152	0.000241152	0	0	0	0.000263247	0.000263247	0	0	0	0.000262932	0.000262932	0	0	0	0.000257374	0.000257374	0	0	0	0.000247459	0.000247459	0	0	0	0.000270689	0.000270689
12	113425989	A	0.000273278	0.000273278	0	0	0	0.000290359	0.000290359	0	0	0	0.000239366	0.000239366	0	0	0	0.000201917	0.000201917	0	0	0	0.00022169	0.00022169	0	0	0	0.000194117	0.000194117	0	0	0	0.000222842	0.000222842	0	0	0	0.000205587	0.000205587	0	0	0	0.000228512	0.000228512	0	0	0	0.000276037	0.000276037
12	113425990	C	0.000443244	0	0.000443244	0.000141925	0.000301319	0.000358853	0	0.000358853	6.74766e-05	0.000291376	0.0004311	0	0.0004311	0.000125371	0.000305729	0.000565666	0	0.000565666	0.000294618	0.000271048	0.000595299	0	0.000595299	0.00031642	0.000278879	0.000693591	0	0.000693591	0.000423861	0.00026973	0.000577249	0	0.000577249	0.000318296	0.000258953	0.000918909	0	0.000918909	0.00067991	0.000238999	0.000553833	0	0.000553833	0.000213684	0.000340149	0.000357867	0
12	113425991	C	0.000497166	0	0.000497166	0.00012592	0.000371246	0.000448712	0	0.000448712	8.5469e-05	0.000363243	0.000353347	0	0.000353347	7.24251e-05	0.000280922	0.000496501	0	0.000496501	0.000105555	0.000390946	0.000445876	0	0.000445876	9.07771e-05	0.000355098	0.00048793	0	0.00048793	0.000167161	0.000320769	0.00046672	0	0.00046672	9.83509e-05	0.000368369	0.000525185	0	0.000525185	0.000184635	0.00034055	0.00039894	0	0.00039894	9.10624e-05	0.000307878	0.000427647	0
12	113425992	C	0.00067313	0	0.00067313	0.000101727	0.000571403	0.000733133	0	0.000733133	0.000100388	0.000632746	0.000617145	0	0.000617145	7.44075e-05	0.000542737	0.000814158	0	0.000814158	0.000101283	0.000712875	0.00063327	0	0.00063327	9.57888e-05	0.000537481	0.000637642	0	0.000637642	7.88603e-05	0.000558781	0.00057992	0	0.00057992	0.000119553	0.000460367	0.000707688	0	0.000707688	9.40857e-05	0.000613602	0.00035868	0	0.00035868	0.000129643	0.000229037	0.000753386	0
12	113425993	C	0.00041913	0	0.00041913	0.000110184	0.000308947	0.000419174	0	0.000419174	0.000103275	0.000315899	0.000380619	0	0.000380619	0.000126148	0.000254471	0.000490501	0	0.000490501	0.000105107	0.000385394	0.000462366	0	0.000462366	0.00011692	0.000345446	0.00043259	0	0.00043259	0.000100863	0.000331727	0.000439294	0	0.000439294	9.10732e-05	0.000348221	0.000449847	0	0.000449847	0.000100193	0.000349654	0.000250479	0	0.000250479	9.06908e-05	0.000159789	0.00038796	0
12	113425994	A	0.000265126	0.000265126	0	0	0	0.000324845	0.000324845	0	0	0	0.000265813	0.000265813	0	0	0	0.000320041	0.000320041	0	0	0	0.000246998	0.000246998	0	0	0	0.000230555	0.000230555	0	0	0	0.000290575	0.000290575	0	0	0	0.000255359	0.000255359	0	0	0	0.000233196	0.000233196	0	0	0	0.000259256	0.000259256
12	113425995	G	0.000355075	0	0.000355075	0.000102384	0.000252691	0.00041182	0	0.00041182	9.8345e-05	0.000313475	0.000349746	0	0.000349746	7.74755e-05	0.000272271	0.000311104	0	0.000311104	6.30085e-05	0.000248096	0.000311696	0	0.000311696	8.59852e-05	0.000225711	0.000366727	0	0.000366727	0.000102501	0.000264225	0.00030063	0	0.00030063	9.41734e-05	0.000206457	0.000356002	0	0.000356002	0.000120047	0.000235954	0.000313976	0	0.000313976	8.72155e-05	0.00022676	0.000421455	0
12	113425996	C	0.00100343	0	0.00100343	0.000564006	0.000439426	0.00059609	0	0.00059609	0.000257768	0.000338321	0.000410789	0	0.000410789	0.00011704	0.000293748	0.000725959	0	0.000725959	0.000333774	0.000392185	0.000829633	0	0.000829633	0.000430284	0.000399349	0.00163377	0	0.00163377	0.00134095	0.000292824	0.000934346	0	0.000934346	0.000591037	0.000343309	0.001441	0	0.001441	0.00112294	0.000318058	0.000765234	0	0.000765234	0.000493253	0.000271981	0.000536374	0
12	113425997	C	0.000453437	0	0.000453437	0.000131787	0.00032165	0.000449009	0	0.000449009	0.000124194	0.000324815	0.000382375	0	0.000382375	0.000101816	0.000280559	0.000463519	0	0.000463519	0.000110752	0.000352767	0.000483188	0	0.000483188	0.000160142	0.000323046	0.000383266	0	0.000383266	0.000103275	0.000279991	0.000391235	0	0.000391235	0.000110691	0.000280544	0.000419796	0	0.000419796	0.000149166	0.00027063	0.000484531	0	0.000484531	0.000172077	0.000312455	0.000485042	0
12	113425998	C	0.00089057	0	0.00089057	0.000136838	0.000753732	0.00101549	0	0.00101549	0.000186387	0.000829099	0.000861931	0	0.000861931	0.000173758	0.000688173	0.000995155	0	0.000995155	0.00020886	0.000786296	0.000867641	0	0.000867641	0.000159251	0.00070839	0.000947088	0	0.000947088	0.0001482	0.000798889	0.000827746	0	0.000827746	0.000188211	0.000639535	0.00107096	0	0.00107096	0.00019316	0.000877803	0.000630393	0	0.000630393	0.000169018	0.000461375	0.000792902	0
12	113425999	C	0.000660262	0	0.000660262	0.000156021	0.000504241	0.000876791	0	0.000876791	0.000220822	0.00065597	0.000752158	0	0.000752158	0.000186271	0.000565887	0.000906472	0	0.000906472	0.000186261	0.000720211	0.000674429	0	0.000674429	0.000161098	0.00051333	0.000725621	0	0.000725621	0.000159684	0.000565938	0.000890631	0	0.000890631	0.000247948	0.000642682	0.000813197	0	0.000813197	0.000193515	0.000619682	0.000661767	0	0.000661767	0.000183042	0.000478725	0.000820576	0
12	113426000	T	0.000344853	0.000344853	0	0	0	0.000347018	0.000347018	0	0	0	0.000313197	0.000313197	0	0	0	0.000346977	0.000346977	0	0	0	0.000354798	0.000354798	0	0	0	0.000320671	0.000320671	0	0	0	0.000363464	0.000363464	0	0	0	0.00034698	0.00034698	0	0	0	0.000376434	0.000376434	0	0	0	0.000300432	0.000300432
12	113426001	G	0.00032955	0	0.00032955	0.000124116	0.000205434	0.000339315	0	0.000339315	0.000136332	0.000202983	0.000305077	0	0.000305077	0.000104598	0.000200479	0.00037495	0	0.00037495	0.000139157	0.000235793	0.000301632	0	0.000301632	9.4424e-05	0.000207208	0.000352024	0	0.000352024	0.000118836	0.000233188	0.000352144	0	0.000352144	0.000153728	0.000198416	0.000293036	0	0.000293036	0.000115993	0.000177043	0.000303752	0	0.000303752	0.000136902	0.00016685	0.000350407	0
12	113426002	T	0.000275936	0.000275936	0	0	0	0.00022209	0.00022209	0	0	0	0.000244902	0.000244902	0	0	0	0.000287035	0.000287035	0	0	0	0.000294456	0.000294456	0	0	0	0.000297879	0.000297879	0	0	0	0.000302929	0.000302929	0	0	0	0.000251958	0.000251958	0	0	0	0.00027977	0.00027977	0	0	0	0.000261958	0.000261958
12	113426003	C	0.0010655	0	0.0010655	0.000435997	0.000629501	0.000876519	0	0.000876519	0.000315955	0.000560565	0.000813059	0	0.000813059	0.000252577	0.000560481	0.00107295	0	0.00107295	0.000384142	0.000688806	0.00083948	0	0.00083948	0.000319942	0.000519538	0.00102969	0	0.00102969	0.00039818	0.000631508	0.000775337	0	0.000775337	0.000270877	0.00050446	0.00121311	0	0.00121311	0.000513513	0.000699602	0.00114082	0	0.00114082	0.000497902	0.000642922	0.000531704	0
12	113426004	C	0.00130194	0	0.00130194	0.00056821	0.000733732	0.00109573	0	0.00109573	0.000359537	0.000736195	0.000888816	0	0.000888816	0.00039476	0.000494056	0.00138381	0	0.00138381	0.000584772	0.000799039	0.001026	0	0.001026	0.000486002	0.000540002	0.00138793	0	0.00138793	0.000760546	0.000627386	0.000862433	0	0.000862433	0.000339025	0.000523408	0.00157605	0	0.00157605	0.000789219	0.000786827	0.00125245	0	0.00125245	0.000567517	0.000684935	0.000658729	0
12	113426005	T	0.000250881	0.000250881	0	0	0	0.000285184	0.000285184	0	0	0	0.000259621	0.000259621	0	0	0	0.000302646	0.000302646	0	0	0	0.000285438	0.000285438	0	0	0	0.000241049	0.000241049	0	0	0	0.000269584	0.000269584	0	0	0	0.000317244	0.000317244	0	0	0	0.000280998	0.000280998	0	0	0	0.000290256	0.000290256
12	113426006	C	0.000346119	0	0.000346119	8.22032e-05	0.000263916	0.000295859	0	0.000295859	7.93024e-05	0.000216557	0.000306813	0	0.000306813	6.69804e-05	0.000239833	0.000393943	0	0.000393943	0.000128714	0.000265229	0.00028803	0	0.00028803	7.13468e-05	0.000216683	0.000335316	0	0.000335316	0.000128275	0.000207041	0.000250924	0	0.000250924	6.22861e-05	0.000188638	0.000334235	0	0.000334235	0.000117601	0.000216634	0.000381427	0	0.000381427	0.000132857	0.000248571	0.000303312	0
12	113426007	T	0.000286969	0.000286969	0	0	0	0.000316597	0.000316597	0	0	0	0.000336886	0.000336886	0	0	0	0.000269832	0.000269832	0	0	0	0.0002509	0.0002509	0	0	0	0.000287977	0.000287977	0	0	0	0.000276859	0.000276859	0	0	0	0.000288941	0.000288941	0	0	0	0.000293306	0.000293306	0	0	0	0.000272896	0.000272896
12	113426008	C	0.000373098	0	0.000373098	9.69634e-05	0.000276135	0.000325249	0	0.000325249	9.2502e-05	0.000232747	0.00035039	0	0.00035039	0.000104055	0.000246335	0.000345398	0	0.000345398	9.86852e-05	0.000246713	0.000379078	0	0.000379078	0.000108308	0.00027077	0.00034913	0	0.00034913	9.50165e-05	0.000254114	0.000375559	0	0.000375559	0.00010306	0.000272499	0.000464539	0	0.000464539	0.000216251	0.000248288	0.000380662	0	0.000380662	0.000142225	0.000238437	0.000397631	0
12	113426009	A	0.000277107	0.000277107	0	0	0	0.000270964	0.000270964	0	0	0	0.000271163	0.000271163	0	0	0	0.000370342	0.000370342	0	0	0	0.000252124	0.000252124	0	0	0	0.000282482	0.000282482	0	0	0	0.000301709	0.000301709	0	0	0	0.000277471	0.000277471	0	0	0	0.000337742	0.000337742	0	0	0	0.000242048	0.000242048
12	113426010	C	0.000398279	0	0.000398279	0.000139081	0.000259197	0.000373624	0	0.000373624	0.000113582	0.000260042	0.000358749	0	0.000358749	0.000108262	0.000250488	0.000368254	0	0.000368254	0.000113893	0.000254361	0.000458764	0	0.000458764	0.000141753	0.000317011	0.000504714	0	0.000504714	0.000221366	0.000283348	0.000395099	0	0.000395099	0.000134614	0.000260486	0.000522486	0	0.000522486	0.000230214	0.000292272	0.000371594	0	0.000371594	8.76794e-05	0.000283914	0.000400943	0
12	113426011	A	0.000270894	0.000270894	0	0	0	0.000248888	0.000248888	0	0	0	0.000286199	0.000286199	0	0	0	0.000242508	0.000242508	0	0	0	0.000318619	0.000318619	0	0	0	0.000294427	0.000294427	0	0	0	0.00028528	0.00028528	0	0	0	0.0003166	0.0003166	0	0	0	0.000299896	0.000299896	0	0	0	0.000261212	0.000261212
12	113426012	C	0.000392251	0	0.000392251	0.000169002	0.000223249	0.000275964	0	0.000275964	8.30858e-05	0.000192878	0.000229291	0	0.000229291	8.41436e-05	0.000145148	0.000285814	0	0.000285814	9.77785e-05	0.000188036	0.000350099	0	0.000350099	0.000189105	0.000160994	0.000587399	0	0.000587399	0.0003872	0.0002002	0.000331701	0	0.000331701	0.000104199	0.000227502	0.000529454	0	0.000529454	0.000325208	0.000204246	0.000380054	0	0.000380054	0.00020242	0.000177634	0.000360353	0
12	113426013	T	0.000237842	0.000237842	0	0	0	0.00029341	0.00029341	0	0	0	0.000286613	0.000286613	0	0	0	0.000239057	0.000239057	0	0	0	0.000255149	0.000255149	0	0	0	0.000277595	0.000277595	0	0	0	0.000282513	0.000282513	0	0	0	0.000273946	0.000273946	0	0	0	0.000303872	0.000303872	0	0	0	0.000318816	0.000318816
12	113426014	C	0.000267874	0	0.000267874	6.9605e-05	0.000198269	0.00027259	0	0.00027259	5.99098e-05	0.00021268	0.00032258	0	0.00032258	9.55006e-05	0.000227079	0.000348857	0	0.000348857	8.72144e-05	0.000261643	0.000302404	0	0.000302404	8.01241e-05	0.00022228	0.000251339	0	0.000251339	6.89514e-05	0.000182388	0.000342302	0	0.000342302	9.65466e-05	0.000245755	0.000318183	0	0.000318183	0.000120069	0.000198114	0.000299893	0	0.000299893	8.33035e-05	0.000216589	0.000313301	0
12	113426015	A	0.000215593	0.000215593	0	0	0	0.000240559	0.000240559	0	0	0	0.0002469	0.0002469	0	0	0	0.000273922	0.000273922	0	0	0	0.000279848	0.000279848	0	0	0	0.000221039	0.000221039	0	0	0	0.00023598	0.00023598	0	0	0	0.000188259	0.000188259	0	0	0	0.00019189	0.00019189	0	0	0	0.000235756	0.000235756
12	113426016	C	0.000241094	0	0.000241094	7.54728e-05	0.000165621	0.000277071	0	0.000277071	6.85229e-05	0.000208548	0.00024228	0	0.00024228	7.16305e-05	0.000170649	0.000230051	0	0.000230051	6.41125e-05	0.000165938	0.000290491	0	0.000290491	8.48336e-05	0.000205657	0.000238987	0	0.000238987	9.51523e-05	0.000143835	0.00028804	0	0.00028804	9.07761e-05	0.000197263	0.000334479	0	0.000334479	0.000149321	0.000185158	0.000218908	0	0.000218908	7.02157e-05	0.000148692	0.0003234	0
12	113426017	C	0.000309736	0	0.000309736	7.53412e-05	0.000234395	0.000306321	0	0.000306321	5.94797e-05	0.000246841	0.000230987	0	0.000230987	3.77979e-05	0.000193189	0.000346023	0	0.000346023	0.000112834	0.00023319	0.000240984	0	0.000240984	4.87096e-05	0.000192275	0.000386511	0	0.000386511	0.00014577	0.000240741	0.000297981	0	0.000297981	5.75051e-05	0.000240476	0.000427252	0	0.000427252	0.000174875	0.000252377	0.000329564	0	0.000329564	0.000135945	0.000193619	0.000242221	0
12	113426018	T	0.000256652	0.000256652	0	0	0	0.000305616	0.000305616	0	0	0	0.000239002	0.000239002	0	0	0	0.000235061	0.000235061	0	0	0	0.000250815	0.000250815	0	0	0	0.000251717	0.000251717	0	0	0	0.000271798	0.000271798	0	0	0	0.000274703	0.000274703	0	0	0	0.000211751	0.000211751	0	0	0	0.000292961	0.000292961
12	113426019	C	0.000331485	0	0.000331485	0.00010841	0.000223075	0.000385164	0	0.000385164	0.0001274	0.000257763	0.000356396	0	0.000356396	0.000112546	0.00024385	0.000272937	0	0.000272937	0.000104688	0.000168249	0.000354378	0	0.000354378	9.94299e-05	0.000254949	0.000345203	0	0.000345203	0.000125328	0.000219874	0.00037417	0	0.00037417	0.000117794	0.000256376	0.000377712	0	0.000377712	0.000130518	0.000247194	0.000323598	0	0.000323598	0.000102404	0.000221194	0.000324581	0
12	113426020	G	0.000452373	0	0.000452373	0.000127754	0.00032462	0.000524428	0	0.000524428	0.000131107	0.000393321	0.000467901	0	0.000467901	0.0001175	0.000350401	0.000515576	0	0.000515576	0.00015806	0.000357517	0.00044908	0	0.00044908	0.000130875	0.000318205	0.000480535	0	0.000480535	0.000155011	0.000325524	0.000444679	0	0.000444679	0.000132532	0.000312147	0.000400074	0	0.000400074	0.000111463	0.000288611	0.000391911	0	0.000391911	0.000119636	0.000272275	0.000434493	0
12	113426021	G	0.00043734	0	0.00043734	9.76585e-05	0.000339682	0.000371688	0	0.000371688	9.06555e-05	0.000281032	0.000406225	0	0.000406225	9.99611e-05	0.000306264	0.000400584	0	0.000400584	8.77471e-05	0.000312837	0.000395346	0	0.000395346	7.80289e-05	0.000317317	0.00039081	0	0.00039081	0.000103318	0.000287493	0.000473688	0	0.000473688	0.00010605	0.000367639	0.000510082	0	0.000510082	0.000135081	0.000375001	0.000375965	0	0.000375965	8.77252e-05	0.00028824	0.000474323	0
12	113426022	A	0.000252198	0.000252198	0	0	0	0.000284285	0.000284285	0	0	0	0.000254073	0.000254073	0	0	0	0.000290636	0.000290636	0	0	0	0.000272662	0.000272662	0	0	0	0.000251356	0.000251356	0	0	0	0.000225804	0.000225804	0	0	0	0.000219456	0.000219456	0	0	0	0.000276856	0.000276856	0	0	0	0.000243547	0.000243547
12	113426023	T	0.000212159	0.000212159	0	0	0	0.000258226	0.000258226	0	0	0	0.000266144	0.000266144	0	0	0	0.000213193	0.000213193	0	0	0	0.00018596	0.00018596	0	0	0	0.000227007	0.000227007	0	0	0	0.000260309	0.000260309	0	0	0	0.000243363	0.000243363	0	0	0	0.00021271	0.00021271	0	0	0	0.00021447	0.00021447
12	113426024	C	0.000318209	0	0.000318209	6.23939e-05	0.000255815	0.000219547	0	0.000219547	5.9337e-05	0.00016021	0.000245276	0	0.000245276	4.98867e-05	0.00019539	0.000272983	0	0.000272983	5.23529e-05	0.00022063	0.000295374	0	0.000295374	4.07413e-05	0.000254633	0.000301948	0	0.000301948	8.37519e-05	0.000218196	0.00028451	0	0.00028451	6.93926e-05	0.000215117	0.000219527	0	0.000219527	3.75767e-05	0.000181951	0.000286084	0	0.000286084	7.76515e-05	0.000208433	0.000268131	0
12	113426025	T	0.000218135	0.000218135	0	0	0	0.000188054	0.000188054	0	0	0	0.000213844	0.000213844	0	0	0	0.000233049	0.000233049	0	0	0	0.000204102	0.000204102	0	0	0	0.000216068	0.000216068	0	0	0	0.000235326	0.000235326	0	0	0	0.000205451	0.000205451	0	0	0	0.000238503	0.000238503	0	0	0	0.000209423	0.000209423
12	113426026	A	0.000214203	0.000214203	0	0	0	0.000274437	0.000274437	0	0	0	0.000216167	0.000216167	0	0	0	0.000172456	0.000172456	0	0	0	0.000225034	0.000225034	0	0	0	0.000240529	0.000240529	0	0	0	0.000247214	0.000247214	0	0	0	0.000231039	0.000231039	0	0	0	0.00025655	0.00025655	0	0	0	0.000204853	0.000204853
12	113426027	A	0.000227712	0.000227712	0	0	0	0.000250319	0.000250319	0	0	0	0.000233751	0.000233751	0	0	0	0.000285233	0.000285233	0	0	0	0.000293989	0.000293989	0	0	0	0.000198885	0.000198885	0	0	0	0.000241514	0.000241514	0	0	0	0.000268707	0.000268707	0	0	0	0.000223705	0.000223705	0	0	0	0.000250778	0.000250778
12	113426028	G	0.000502597	0	0.000502597	0.000171618	0.000330978	0.000331032	0	0.000331032	9.6673e-05	0.000234359	0.00043964	0	0.00043964	0.000167676	0.000271963	0.000591416	0	0.000591416	0.000297545	0.000293871	0.000659617	0	0.000659617	0.000371192	0.000288426	0.00127495	0	0.00127495	0.00101387	0.000261082	0.000453545	0	0.000453545	0.00019511	0.000258435	0.000913842	0	0.000913842	0.000670799	0.000243043	0.00069907	0	0.00069907	0.000377659	0.000321412	0.000571616	0
12	113426029	C	0.000482062	0	0.000482062	0.000234955	0.000247108	0.000278709	0	0.000278709	9.29031e-05	0.000185806	0.000318108	0	0.000318108	0.000101308	0.0002168	0.000396424	0	0.000396424	0.000170935	0.000225489	0.000497156	0	0.000497156	0.000278408	0.000218749	0.000720408	0	0.000720408	0.000519816	0.000200593	0.000388622	0	0.000388622	0.00018328	0.000205342	0.000701821	0	0.000701821	0.000516725	0.000185096	0.000509165	0	0.000509165	0.000286405	0.00022276	0.000392003	0
12	113426030	A	0.000216667	0.000216667	0	0	0	0.000256243	0.000256243	0	0	0	0.000270722	0.000270722	0	0	0	0.000252314	0.000252314	0	0	0	0.000260895	0.000260895	0	0	0	0.000230826	0.000230826	0	0	0	0.000208338	0.000208338	0	0	0	0.000259496	0.000259496	0	0	0	0.000228719	0.000228719	0	0	0	0.000270708	0.000270708
12	113426031	C	0.00039308	0	0.00039308	0.000200592	0.000192488	0.000264696	0	0.000264696	5.81749e-05	0.000206521	0.000288986	0	0.000288986	9.70024e-05	0.000191984	0.000316464	0	0.000316464	9.82129e-05	0.000218251	0.00024604	0	0.00024604	6.9587e-05	0.000176453	0.000538017	0	0.000538017	0.000350035	0.000187982	0.000342748	0	0.000342748	0.000122168	0.000220581	0.00050895	0	0.00050895	0.00031231	0.00019664	0.000381441	0	0.000381441	0.000194694	0.000186747	0.000343472	0
12	113426032	T	0.000223682	0.000223682	0	0	0	0.000246022	0.000246022	0	0	0	0.000229163	0.000229163	0	0	0	0.000213633	0.000213633	0	0	0	0.000227129	0.000227129	0	0	0	0.000249381	0.000249381	0	0	0	0.000226277	0.000226277	0	0	0	0.000258745	0.000258745	0	0	0	0.000177772	0.000177772	0	0	0	0.000214382	0.000214382
12	113426033	G	0.000332276	0	0.000332276	8.96941e-05	0.000242582	0.000383704	0	0.000383704	0.000131807	0.000251897	0.000341978	0	0.000341978	0.000132313	0.000209665	0.000336681	0	0.000336681	0.000124425	0.000212255	0.000372618	0	0.000372618	0.000120038	0.00025258	0.000389634	0	0.000389634	0.000152371	0.000237263	0.000329877	0	0.000329877	0.000123063	0.000206814	0.000403292	0	0.000403292	0.000153174	0.000250119	0.00035985	0	0.00035985	0.000115952	0.000243899	0.00033728	0
12	113426034	T	0.000265976	0.000265976	0	0	0	0.000246842	0.000246842	0	0	0	0.000271422	0.000271422	0	0	0	0.000249804	0.000249804	0	0	0	0.000270719	0.000270719	0	0	0	0.000297018	0.000297018	0	0	0	0.000260706	0.000260706	0	0	0	0.000249014	0.000249014	0	0	0	0.000288441	0.000288441	0	0	0	0.000261561	0.000261561
12	113426035	C	0.000362002	0	0.000362002	8.63869e-05	0.000275615	0.00034027	0	0.00034027	6.50951e-05	0.000275175	0.000347235	0	0.000347235	8.62951e-05	0.00026094	0.000358203	0	0.000358203	7.01635e-05	0.00028804	0.000393893	0	0.000393893	8.83733e-05	0.000305519	0.000437563	0	0.000437563	0.000131928	0.000305634	0.000380836	0	0.000380836	8.09922e-05	0.000299843	0.000446086	0	0.000446086	0.000115435	0.000330652	0.00038708	0	0.00038708	9.27378e-05	0.000294342	0.000369654	0
12	113426036	C	0.000375925	0	0.000375925	7.55937e-05	0.000300332	0.000388323	0	0.000388323	9.70808e-05	0.000291242	0.000342581	0	0.000342581	6.52535e-05	0.000277327	0.000447591	0	0.000447591	9.90571e-05	0.000348534	0.000366224	0	0.000366224	9.7827e-05	0.000268397	0.000463608	0	0.000463608	0.000205562	0.000258046	0.000332161	0	0.000332161	5.9926e-05	0.000272235	0.000435466	0	0.000435466	0.000174964	0.000260502	0.000424515	0	0.000424515	0.000188228	0.000236286	0.000290894	0
12	113426037	T	0.000278563	0.000278563	0	0	0	0.00028298	0.00028298	0	0	0	0.000296132	0.000296132	0	0	0	0.000364272	0.000364272	0	0	0	0.000286343	0.000286343	0	0	0	0.000291478	0.000291478	0	0	0	0.000303729	0.000303729	0	0	0	0.000317565	0.000317565	0	0	0	0.000316523	0.000316523	0	0	0	0.000288719	0.000288719
12	113426038	T	0.000287215	0.000287215	0	0	0	0.000280885	0.000280885	0	0	0	0.000294118	0.000294118	0	0	0	0.000361035	0.000361035	0	0	0	0.000288996	0.000288996	0	0	0	0.000298498	0.000298498	0	0	0	0.000271263	0.000271263	0	0	0	0.000267315	0.000267315	0	0	0	0.000316754	0.000316754	0	0	0	0.000259864	0.000259864
12	113426039	T	0.000293427	0.000293427	0	0	0	0.000210027	0.000210027	0	0	0	0.000263087	0.000263087	0	0	0	0.000257959	0.000257959	0	0	0	0.000261297	0.000261297	0	0	0	0.000232835	0.000232835	0	0	0	0.000248933	0.000248933	0	0	0	0.000240094	0.000240094	0	0	0	0.000236474	0.000236474	0	0	0	0.000265855	0.000265855
12	113426040	G	0.000409943	0	0.000409943	8.48872e-05	0.000325056	0.000382303	0	0.000382303	0.000101549	0.000280754	0.000384254	0	0.000384254	8.63031e-05	0.000297951	0.000345577	0	0.000345577	9.6613e-05	0.000248964	0.000390129	0	0.000390129	0.000101332	0.000288797	0.000416717	0	0.000416717	0.000110829	0.000305888	0.000404912	0	0.000404912	0.000100363	0.000304549	0.000318812	0	0.000318812	9.83987e-05	0.000220413	0.000302738	0	0.000302738	6.05476e-05	0.00024219	0.000363759	0
12	113426041	A	0.000250626	0.000250626	0	0	0	0.000215069	0.000215069	0	0	0	0.000240506	0.000240506	0	0	0	0.000215556	0.000215556	0	0	0	0.000230421	0.000230421	0	0	0	0.000248471	0.000248471	0	0	0	0.000209323	0.000209323	0	0	0	0.000275609	0.000275609	0	0	0	0.000246317	0.000246317	0	0	0	0.000220674	0.000220674
12	113426042	T	0.000275181	0.000275181	0	0	0	0.000161336	0.000161336	0	0	0	0.00027745	0.00027745	0	0	0	0.000241594	0.000241594	0	0	0	0.000263455	0.000263455	0	0	0	0.000275221	0.000275221	0	0	0	0.000244001	0.000244001	0	0	0	0.000234301	0.000234301	0	0	0	0.000298495	0.000298495	0	0	0	0.000334164	0.000334164
12	113426043	A	0.000233113	0.000233113	0	0	0	0.000289105	0.000289105	0	0	0	0.000237403	0.000237403	0	0	0	0.000285077	0.000285077	0	0	0	0.000242473	0.000242473	0	0	0	0.000276878	0.000276878	0	0	0	0.000239804	0.000239804	0	0	0	0.000304168	0.000304168	0	0	0	0.000253288	0.000253288	0	0	0	0.000282426	0.000282426
12	113426044	C	0.00037233	0	0.00037233	0.000152697	0.000219633	0.000378272	0	0.000378272	0.000184597	0.000193675	0.000346348	0	0.000346348	0.000103697	0.000242651	0.000409342	0	0.000409342	0.00022157	0.000187772	0.000592596	0	0.000592596	0.000320669	0.000271927	0.000807654	0	0.000807654	0.000638924	0.00016873	0.000470301	0	0.000470301	0.00027274	0.000197561	0.00103589	0	0.00103589	0.000880802	0.000155085	0.000602898	0	0.000602898	0.000338112	0.000264786	0.000427886	0
12	113426045	C	0.000406908	0	0.000406908	7.47383e-05	0.00033217	0.000390663	0	0.000390663	0.000105178	0.000285484	0.0003474	0	0.0003474	0.000113059	0.000234341	0.000420894	0	0.000420894	7.44946e-05	0.0003464	0.000307921	0	0.000307921	0.000109426	0.000198494	0.000394952	0	0.000394952	0.000142807	0.000252144	0.000339692	0	0.000339692	0.000109187	0.000230505	0.000419991	0	0.000419991	0.000108448	0.000311542	0.000383419	0	0.000383419	0.0001009	0.000282519	0.000379986	0
12	113426046	A	0.000230001	0.000230001	0	0	0	0.000217013	0.000217013	0	0	0	0.000180445	0.000180445	0	0	0	0.000253972	0.000253972	0	0	0	0.000259105	0.000259105	0	0	0	0.000203133	0.000203133	0	0	0	0.000244869	0.000244869	0	0	0	0.000212805	0.000212805	0	0	0	0.000246918	0.000246918	0	0	0	0.000293253	0.000293253
12	113426047	T	0.000253113	0.000253113	0	0	0	0.00022366	0.00022366	0	0	0	0.000223406	0.000223406	0	0	0	0.000188291	0.000188291	0	0	0	0.000219472	0.000219472	0	0	0	0.000294716	0.000294716	0	0	0	0.000267683	0.000267683	0	0	0	0.000213555	0.000213555	0	0	0	0.000207529	0.000207529	0	0	0	0.000267346	0.000267346
12	113426048	T	0.000272204	0.000272204	0	0	0	0.00025902	0.00025902	0	0	0	0.000252107	0.000252107	0	0	0	0.000246085	0.000246085	0	0	0	0.000234417	0.000234417	0	0	0	0.000261822	0.000261822	0	0	0	0.000239087	0.000239087	0	0	0	0.000268958	0.000268958	0	0	0	0.000285976	0.000285976	0	0	0	0.000279352	0.000279352
12	113426049	C	0.000293262	0	0.000293262	4.7837e-05	0.000245425	0.000256502	0	0.000256502	4.22473e-05	0.000214254	0.000239965	0	0.000239965	5.33255e-05	0.000186639	0.000343225	0	0.000343225	0.000115652	0.000227573	0.00037506	0	0.00037506	0.000102057	0.000273003	0.000385596	0	0.000385596	0.000174863	0.000210733	0.000306882	0	0.000306882	9.3625e-05	0.000213257	0.000480449	0	0.000480449	0.00025703	0.000223419	0.000306616	0	0.000306616	0.000121033	0.000185583	0.000346121	0
12	113426050	T	0.000274058	0.000274058	0	0	0	0.000289218	0.000289218	0	0	0	0.000265723	0.000265723	0	0	0	0.000257057	0.000257057	0	0	0	0.000269952	0.000269952	0	0	0	0.000328988	0.000328988	0	0	0	0.000299494	0.000299494	0	0	0	0.000248874	0.000248874	0	0	0	0.000285827	0.000285827	0	0	0	0.00021939	0.00021939
12	113426051	T	0.000240884	0.000240884	0	0	0	0.00022519	0.00022519	0	0	0	0.000253385	0.000253385	0	0	0	0.000244548	0.000244548	0	0	0	0.000226127	0.000226127	0	0	0	0.000221433	0.000221433	0	0	0	0.000220098	0.000220098	0	0	0	0.000249153	0.000249153	0	0	0	0.000227261	0.000227261	0	0	0	0.000233746	0.000233746
12	113426052	T	0.000232177	0.000232177	0	0	0	0.000285974	0.000285974	0	0	0	0.000252919	0.000252919	0	0	0	0.000263008	0.000263008	0	0	0	0.000264287	0.000264287	0	0	0	0.00024814	0.00024814	0	0	0	0.000237333	0.000237333	0	0	0	0.000266718	0.000266718	0	0	0	0.000210659	0.000210659	0	0	0	0.0002305	0.0002305
12	113426053	A	0.000254481	0.000254481	0	0	0	0.000273429	0.000273429	0	0	0	0.000221555	0.000221555	0	0	0	0.00030753	0.00030753	0	0	0	0.000271572	0.000271572	0	0	0	0.000288292	0.000288292	0	0	0	0.000226479	0.000226479	0	0	0	0.000272015	0.000272015	0	0	0	0.000214385	0.000214385	0	0	0	0.000269704	0.000269704
12	113426054	A	0.000290045	0.000290045	0	0	0	0.00024496	0.00024496	0	0	0	0.000221306	0.000221306	0	0	0	0.000305807	0.000305807	0	0	0	0.000232271	0.000232271	0	0	0	0.000240474	0.000240474	0	0	0	0.000265225	0.000265225	0	0	0	0.000239697	0.000239697	0	0	0	0.000224149	0.000224149	0	0	0	0.000244219	0.000244219
12	113426055	C	0.000313718	0	0.000313718	0.000110847	0.000202871	0.000314356	0	0.000314356	7.9352e-05	0.000235004	0.000282161	0	0.000282161	9.26805e-05	0.00018948	0.000383646	0	0.000383646	0.000176778	0.000206868	0.000408579	0	0.000408579	0.000179877	0.000228701	0.000546609	0	0.000546609	0.000383981	0.000162627	0.000301147	0	0.000301147	0.000106802	0.000194345	0.000588834	0	0.000588834	0.000389904	0.000198931	0.000291806	0	0.000291806	9.72688e-05	0.000194538	0.000307149	0
12	113426056	A	0.000275564	0.000275564	0	0	0	0.000228374	0.000228374	0	0	0	0.000287862	0.000287862	0	0	0	0.000255198	0.000255198	0	0	0	0.000258915	0.000258915	0	0	0	0.000259171	0.000259171	0	0	0	0.000239554	0.000239554	0	0	0	0.000250235	0.000250235	0	0	0	0.000315325	0.000315325	0	0	0	0.000288395	0.000288395
12	113426057	A	0.000206514	0.000206514	0	0	0	0.000240862	0.000240862	0	0	0	0.000265353	0.000265353	0	0	0	0.000191525	0.000191525	0	0	0	0.000243713	0.000243713	0	0	0	0.000234726	0.000234726	0	0	0	0.000236374	0.000236374	0	0	0	0.000200651	0.000200651	0	0	0	0.000202136	0.000202136	0	0	0	0.000267272	0.000267272
12	113426058	C	0.000367807	0	0.000367807	0.000129568	0.000238239	0.000314132	0	0.000314132	8.84448e-05	0.000225687	0.000296647	0	0.000296647	8.03418e-05	0.000216305	0.000255809	0	0.000255809	7.14761e-05	0.000184333	0.000257055	0	0.000257055	7.45459e-05	0.000182509	0.000411583	0	0.000411583	0.000214837	0.000196746	0.000291188	0	0.000291188	9.82322e-05	0.000192956	0.000495716	0	0.000495716	0.000276725	0.000218991	0.000299347	0	0.000299347	0.000117312	0.000182035	0.000364749	0
12	113426059	C	0.000343962	0	0.000343962	6.63059e-05	0.000277656	0.000342189	0	0.000342189	9.38748e-05	0.000248314	0.000342975	0	0.000342975	9.59513e-05	0.000247023	0.000350482	0	0.000350482	9.32133e-05	0.000257269	0.000331224	0	0.000331224	8.66277e-05	0.000244596	0.000354164	0	0.000354164	0.000112077	0.000242087	0.000375833	0	0.000375833	9.39583e-05	0.000281875	0.000459751	0	0.000459751	0.000207184	0.000252567	0.000428669	0	0.000428669	0.000116181	0.000312487	0.000337667	0
12	113426060	A	0.000270351	0.000270351	0	0	0	0.000239789	0.000239789	0	0	0	0.000183686	0.000183686	0	0	0	0.000247129	0.000247129	0	0	0	0.00024455	0.00024455	0	0	0	0.000215058	0.000215058	0	0	0	0.000203323	0.000203323	0	0	0	0.000249838	0.000249838	0	0	0	0.000194062	0.000194062	0	0	0	0.000229634	0.000229634
12	113426061	G	0.000362768	0	0.000362768	6.80189e-05	0.000294749	0.000355592	0	0.000355592	6.62968e-05	0.000289295	0.000413364	0	0.000413364	8.3078e-05	0.000330286	0.000344636	0	0.000344636	6.2998e-05	0.000281638	0.000349774	0	0.000349774	5.82956e-05	0.000291478	0.000408207	0	0.000408207	7.36111e-05	0.000334596	0.000374054	0	0.000374054	7.1001e-05	0.000303053	0.000380737	0	0.000380737	9.02779e-05	0.000290459	0.000386243	0	0.000386243	9.55654e-05	0.000290678	0.000407931	0
12	113426062	G	0.000391488	0	0.000391488	0.00013671	0.000254778	0.000375793	0	0.000375793	6.36423e-05	0.000312151	0.000319967	0	0.000319967	8.96722e-05	0.000230295	0.000376133	0	0.000376133	8.193e-05	0.000294203	0.00031312	0	0.00031312	6.87336e-05	0.000244386	0.000345182	0	0.000345182	8.29332e-05	0.000262248	0.000301176	0	0.000301176	5.74498e-05	0.000243726	0.000347144	0	0.000347144	0.000120317	0.000226827	0.000400051	0	0.000400051	0.000188024	0.000212027	0.000358841	0
12	113426063	A	0.000258923	0.000258923	0	0	0	0.000264628	0.000264628	0	0	0	0.000240315	0.000240315	0	0	0	0.000266086	0.000266086	0	0	0	0.00026558	0.00026558	0	0	0	0.000249146	0.000249146	0	0	0	0.000269658	0.000269658	0	0	0	0.000240783	0.000240783	0	0	0	0.000258007	0.000258007	0	0	0	0.000305283	0.000305283
12	113426064	A	0.000280032	0.000280032	0	0	0	0.0002847	0.0002847	0	0	0	0.000233079	0.000233079	0	0	0	0.000290846	0.000290846	0	0	0	0.000276916	0.000276916	0	0	0	0.000254746	0.000254746	0	0	0	0.000278916	0.000278916	0	0	0	0.000239729	0.000239729	0	0	0	0.000240802	0.000240802	0	0	0	0.000262224	0.000262224
12	113426065	G	0.000274641	0	0.000274641	6.76356e-05	0.000207006	0.000276887	0	0.000276887	5.41736e-05	0.000222714	0.000293805	0	0.000293805	7.44575e-05	0.000219348	0.000387886	0	0.000387886	0.000147766	0.00024012	0.000285025	0	0.000285025	6.30587e-05	0.000221967	0.000379907	0	0.000379907	0.000131079	0.000248828	0.000302229	0	0.000302229	6.73538e-05	0.000234875	0.000387088	0	0.000387088	0.000166174	0.000220914	0.000348008	0	0.000348008	7.5138e-05	0.00027287	0.000385379	0
12	113426066	T	0.000271391	0.000271391	0	0	0	0.000203831	0.000203831	0	0	0	0.000236569	0.000236569	0	0	0	0.000235278	0.000235278	0	0	0	0.000195879	0.000195879	0	0	0	0.000212445	0.000212445	0	0	0	0.000220074	0.000220074	0	0	0	0.000256925	0.000256925	0	0	0	0.000212673	0.000212673	0	0	0	0.000267626	0.000267626
12	113426067	A	0.000265394	0.000265394	0	0	0	0.000243017	0.000243017	0	0	0	0.00020463	0.00020463	0	0	0	0.000202089	0.000202089	0	0	0	0.00019596	0.00019596	0	0	0	0.000269984	0.000269984	0	0	0	0.000228835	0.000228835	0	0	0	0.000219895	0.000219895	0	0	0	0.000291728	0.000291728	0	0	0	0.000246958	0.000246958
12	113426068	C	0.000333483	0	0.000333483	9.82037e-05	0.00023528	0.000321728	0	0.000321728	0.000105238	0.00021649	0.000261241	0	0.000261241	9.44486e-05	0.000166792	0.000283841	0	0.000283841	9.58423e-05	0.000187998	0.000342238	0	0.000342238	0.000138405	0.000203833	0.000499089	0	0.000499089	0.000339381	0.000159709	0.000362485	0	0.000362485	0.000172612	0.000189873	0.000770078	0	0.000770078	0.000586819	0.000183259	0.000284021	0	0.000284021	0.000122287	0.000161734	0.000327696	0
12	113426069	A	0.000235758	0.000235758	0	0	0	0.000224127	0.000224127	0	0	0	0.000185611	0.000185611	0	0	0	0.000216581	0.000216581	0	0	0	0.000205108	0.000205108	0	0	0	0.000156672	0.000156672	0	0	0	0.000216315	0.000216315	0	0	0	0.000224808	0.000224808	0	0	0	0.000199907	0.000199907	0	0	0	0.000219407	0.000219407
12	113426070	T	0.000264702	0.000264702	0	0	0	0.000262688	0.000262688	0	0	0	0.000271677	0.000271677	0	0	0	0.000284651	0.000284651	0	0	0	0.000229662	0.000229662	0	0	0	0.000249385	0.000249385	0	0	0	0.000256862	0.000256862	0	0	0	0.00025443	0.00025443	0	0	0	0.00022512	0.00022512	0	0	0	0.000278514	0.000278514
12	113426071	T	0.000248267	0.000248267	0	0	0	0.000238566	0.000238566	0	0	0	0.000257199	0.000257199	0	0	0	0.000206907	0.000206907	0	0	0	0.000262213	0.000262213	0	0	0	0.000273811	0.000273811	0	0	0	0.000261963	0.000261963	0	0	0	0.000242538	0.000242538	0	0	0	0.000268142	0.000268142	0	0	0	0.000173653	0.000173653
12	113426072	T	0.000273366	0.000273366	0	0	0	0.000172595	0.000172595	0	0	0	0.000197048	0.000197048	0	0	0	0.000251782	0.000251782	0	0	0	0.00023254	0.00023254	0	0	0	0.000229795	0.000229795	0	0	0	0.000238104	0.000238104	0	0	0	0.000282077	0.000282077	0	0	0	0.000256754	0.000256754	0	0	0	0.000264314	0.000264314
12	113426073	A	0.000227852	0.000227852	0	0	0	0.000217531	0.000217531	0	0	0	0.000188518	0.000188518	0	0	0	0.000273323	0.000273323	0	0	0	0.000244851	0.000244851	0	0	0	0.000229541	0.000229541	0	0	0	0.000232667	0.000232667	0	0	0	0.000221009	0.000221009	0	0	0	0.000224393	0.000224393	0	0	0	0.00024597	0.00024597
12	113426074	C	0.000277066	0	0.000277066	5.74656e-05	0.000219601	0.000293111	0	0.000293111	7.5544e-05	0.000217567	0.000268722	0	0.000268722	6.01617e-05	0.000208561	0.000302763	0	0.000302763	9.5998e-05	0.000206765	0.000308009	0	0.000308009	8.83633e-05	0.000219646	0.000349848	0	0.000349848	0.000140385	0.000209463	0.00027464	0	0.00027464	8.51731e-05	0.000189467	0.0003248	0	0.0003248	0.000125224	0.000199576	0.000243774	0	0.000243774	5.89776e-05	0.000184796	0.000312065	0
12	113426075	T	0.000262675	0.000262675	0	0	0	0.000257192	0.000257192	0	0	0	0.000258645	0.000258645	0	0	0	0.000284669	0.000284669	0	0	0	0.000277809	0.000277809	0	0	0	0.000243275	0.000243275	0	0	0	0.000229601	0.000229601	0	0	0	0.000285732	0.000285732	0	0	0	0.0002947	0.0002947	0	0	0	0.000291192	0.000291192
12	113426076	G	0.000408411	0	0.000408411	0.000130609	0.000277803	0.000354481	0	0.000354481	0.000131402	0.000223079	0.000404076	0	0.000404076	0.000171732	0.000232344	0.000372442	0	0.000372442	0.00016015	0.000212292	0.000402544	0	0.000402544	0.000145221	0.000257322	0.000382751	0	0.000382751	0.000159855	0.000222896	0.000417876	0	0.000417876	0.000165043	0.000252833	0.000398819	0	0.000398819	0.000146102	0.000252717	0.000380404	0	0.000380404	0.000126801	0.000253603	0.000403129	0
12	113426077	G	0.000594424	0	0.000594424	0.000308765	0.00028566	0.000653378	0	0.000653378	0.000414942	0.000238437	0.000529141	0	0.000529141	0.000265592	0.000263549	0.000685856	0	0.000685856	0.000422065	0.000263791	0.000562003	0	0.000562003	0.000332562	0.000229442	0.000627232	0	0.000627232	0.00040371	0.000223523	0.000538429	0	0.000538429	0.000239894	0.000298535	0.000776003	0	0.000776003	0.000548002	0.000228001	0.000697182	0	0.000697182	0.000416707	0.000280476	0.000506821	0
12	113426078	C	0.00035179	0	0.00035179	0.000115884	0.000235906	0.000369333	0	0.000369333	0.000128198	0.000241134	0.000379794	0	0.000379794	0.000136646	0.000243149	0.000353114	0	0.000353114	0.000130095	0.000223019	0.000363265	0	0.000363265	0.000134637	0.000228628	0.000404541	0	0.000404541	0.000179796	0.000224745	0.000420326	0	0.000420326	0.000150617	0.000269709	0.000507127	0	0.000507127	0.000244684	0.000262443	0.000481536	0	0.000481536	0.000217086	0.00026445	0.000369435	0
12	113426079	A	0.00025152	0.00025152	0	0	0	0.000220435	0.000220435	0	0	0	0.000233888	0.000233888	0	0	0	0.000238913	0.000238913	0	0	0	0.000243456	0.000243456	0	0	0	0.000262028	0.000262028	0	0	0	0.000249254	0.000249254	0	0	0	0.000247617	0.000247617	0	0	0	0.000241477	0.000241477	0	0	0	0.000224461	0.000224461
12	113426080	A	0.000187631	0.000187631	0	0	0	0.000205045	0.000205045	0	0	0	0.000217247	0.000217247	0	0	0	0.00021614	0.00021614	0	0	0	0.000255563	0.000255563	0	0	0	0.000230624	0.000230624	0	0	0	0.000226393	0.000226393	0	0	0	0.000235379	0.000235379	0	0	0	0.000205793	0.000205793	0	0	0	0.000182152	0.000182152
12	113426081	C	0.000266014	0	0.000266014	4.4674e-05	0.00022134	0.000270316	0	0.000270316	6.00702e-05	0.000210246	0.00026963	0	0.00026963	7.8724e-05	0.000190906	0.000437506	0	0.000437506	0.000218753	0.000218753	0.000257153	0	0.000257153	9.23755e-05	0.000164778	0.000278327	0	0.000278327	0.00010382	0.000174507	0.000220404	0	0.000220404	5.16572e-05	0.000168747	0.000319619	0	0.000319619	0.000133659	0.00018596	0.000174002	0	0.000174002	3.48004e-05	0.000139201	0.000234854	0
12	113426082	T	0.000315642	0.000315642	0	0	0	0.000323168	0.000323168	0	0	0	0.000283444	0.000283444	0	0	0	0.000297484	0.000297484	0	0	0	0.000285607	0.000285607	0	0	0	0.000325423	0.000325423	0	0	0	0.000315496	0.000315496	0	0	0	0.000395365	0.000395365	0	0	0	0.000341963	0.000341963	0	0	0	0.000298956	0.000298956
12	113426083	T	0.000295853	0.000295853	0	0	0	0.000306105	0.000306105	0	0	0	0.000295376	0.000295376	0	0	0	0.000316257	0.000316257	0	0	0	0.000315891	0.000315891	0	0	0	0.000253431	0.000253431	0	0	0	0.000276704	0.000276704	0	0	0	0.000349653	0.000349653	0	0	0	0.000303988	0.000303988	0	0	0	0.000317384	0.000317384
12	113426084	C	0.000316332	0	0.000316332	7.56014e-05	0.000240731	0.000271091	0	0.000271091	6.77726e-05	0.000203318	0.000289578	0	0.000289578	8.05449e-05	0.000209033	0.000278444	0	0.000278444	4.99772e-05	0.000228467	0.000292984	0	0.000292984	6.83629e-05	0.000224621	0.000435039	0	0.000435039	0.000151506	0.000283533	0.000298462	0	0.000298462	9.44287e-05	0.000204033	0.00029194	0	0.00029194	9.09944e-05	0.000200946	0.000302168	0	0.000302168	9.06505e-05	0.000211518	0.000268	0
12	113426085	A	0.000274606	0.000274606	0	0	0	0.000249877	0.000249877	0	0	0	0.000234283	0.000234283	0	0	0	0.000263775	0.000263775	0	0	0	0.000264767	0.000264767	0	0	0	0.000279491	0.000279491	0	0	0	0.000269425	0.000269425	0	0	0	0.000302918	0.000302918	0	0	0	0.000264241	0.000264241	0	0	0	0.000218277	0.000218277
12	113426086	A	0.0001864	0.0001864	0	0	0	0.000162795	0.000162795	0	0	0	0.000171993	0.000171993	0	0	0	0.000214604	0.000214604	0	0	0	0.000214352	0.000214352	0	0	0	0.000237005	0.000237005	0	0	0	0.000211476	0.000211476	0	0	0	0.000213371	0.000213371	0	0	0	0.000189996	0.000189996	0	0	0	0.0002128	0.0002128
12	113426087	A	0.000207294	0.000207294	0	0	0	0.000197418	0.000197418	0	0	0	0.000262225	0.000262225	0	0	0	0.000186137	0.000186137	0	0	0	0.000211626	0.000211626	0	0	0	0.000245243	0.000245243	0	0	0	0.000224557	0.000224557	0	0	0	0.000207263	0.000207263	0	0	0	0.000185793	0.000185793	0	0	0	0.000246807	0.000246807
12	113426088	T	0.000212806	0.000212806	0	0	0	0.000217479	0.000217479	0	0	0	0.000244933	0.000244933	0	0	0	0.000259703	0.000259703	0	0	0	0.00032924	0.00032924	0	0	0	0.000257826	0.000257826	0	0	0	0.000271032	0.000271032	0	0	0	0.000225678	0.000225678	0	0	0	0.000222493	0.000222493	0	0	0	0.000189117	0.000189117
12	113426089	T	0.000292188	0.000292188	0	0	0	0.000244897	0.000244897	0	0	0	0.000262721	0.000262721	0	0	0	0.000229045	0.000229045	0	0	0	0.000229415	0.000229415	0	0	0	0.00030186	0.00030186	0	0	0	0.00027385	0.00027385	0	0	0	0.000327428	0.000327428	0	0	0	0.000230646	0.000230646	0	0	0	0.000293596	0.000293596
12	113426090	C	0.000310071	0	0.000310071	8.19057e-05	0.000228166	0.000342255	0	0.000342255	0.000101516	0.000240739	0.000336037	0	0.000336037	9.3865e-05	0.000242172	0.000322449	0	0.000322449	5.25733e-05	0.000269876	0.000348443	0	0.000348443	0.000105734	0.000242709	0.000298197	0	0.000298197	9.15891e-05	0.000206608	0.000358812	0	0.000358812	8.80418e-05	0.00027077	0.000336748	0	0.000336748	0.000109769	0.000226979	0.000332768	0	0.000332768	0.000103528	0.00022924	0.000320829	0
12	113426091	A	0.000215488	0.000215488	0	0	0	0.000236835	0.000236835	0	0	0	0.00028673	0.00028673	0	0	0	0.000209252	0.000209252	0	0	0	0.00021731	0.00021731	0	0	0	0.000283886	0.000283886	0	0	0	0.000208133	0.000208133	0	0	0	0.000231257	0.000231257	0	0	0	0.000205473	0.000205473	0	0	0	0.000207949	0.000207949
12	113426092	T	0.000253021	0.000253021	0	0	0	0.000211514	0.000211514	0	0	0	0.000236583	0.000236583	0	0	0	0.000272429	0.000272429	0	0	0	0.000222474	0.000222474	0	0	0	0.000265494	0.000265494	0	0	0	0.00027306	0.00027306	0	0	0	0.000228163	0.000228163	0	0	0	0.000271872	0.000271872	0	0	0	0.000285673	0.000285673
12	113426093	T	0.000278189	0.000278189	0	0	0	0.000237339	0.000237339	0	0	0	0.000252674	0.000252674	0	0	0	0.000275613	0.000275613	0	0	0	0.000291434	0.000291434	0	0	0	0.00034806	0.00034806	0	0	0	0.000277673	0.000277673	0	0	0	0.000265018	0.000265018	0	0	0	0.000304327	0.000304327	0	0	0	0.000254054	0.000254054
12	113426094	A	0.00022254	0.00022254	0	0	0	0.000221692	0.000221692	0	0	0	0.000228562	0.000228562	0	0	0	0.000267017	0.000267017	0	0	0	0.000287183	0.000287183	0	0	0	0.000230015	0.000230015	0	0	0	0.000271005	0.000271005	0	0	0	0.000244978	0.000244978	0	0	0	0.000262172	0.000262172	0	0	0	0.000281038	0.000281038
12	113426095	A	0.000274532	0.000274532	0	0	0	0.000254904	0.000254904	0	0	0	0.000224213	0.000224213	0	0	0	0.000271921	0.000271921	0	0	0	0.000250786	0.000250786	0	0	0	0.000259362	0.000259362	0	0	0	0.000234724	0.000234724	0	0	0	0.000252073	0.000252073	0	0	0	0.000241641	0.000241641	0	0	0	0.000254252	0.000254252
12	113426096	A	0.000249552	0.000249552	0	0	0	0.000275829	0.000275829	0	0	0	0.000235864	0.000235864	0	0	0	0.00025835	0.00025835	0	0	0	0.000256535	0.000256535	0	0	0	0.000256092	0.000256092	0	0	0	0.000217317	0.000217317	0	0	0	0.000213656	0.000213656	0	0	0	0.000227524	0.000227524	0	0	0	0.000289297	0.000289297
12	113426097	C	0.000320792	0	0.000320792	6.29776e-05	0.000257815	0.000371655	0	0.000371655	0.000128762	0.000242892	0.000314193	0	0.000314193	8.78991e-05	0.000226293	0.000538117	0	0.000538117	0.000225095	0.000313022	0.000553452	0	0.000553452	0.000328687	0.000224764	0.00117902	0	0.00117902	0.000925141	0.000253876	0.000441425	0	0.000441425	0.000168879	0.000272547	0.000921215	0	0.000921215	0.000668443	0.000252773	0.000517459	0	0.000517459	0.000221768	0.000295691	0.000412987	0
12	113426098	C	0.00045742	0	0.00045742	8.24533e-05	0.000374966	0.000426342	0	0.000426342	9.6365e-05	0.000329977	0.000402183	0	0.000402183	8.00642e-05	0.000322119	0.000522402	0	0.000522402	0.000108688	0.000413714	0.000393298	0	0.000393298	9.16891e-05	0.000301609	0.000502848	0	0.000502848	0.000174063	0.000328785	0.000436842	0	0.000436842	0.000111712	0.000325131	0.000566059	0	0.000566059	0.000252204	0.000313854	0.000578857	0	0.000578857	0.00019541	0.000383447	0.000432287	0
12	113426099	A	0.000292513	0.000292513	0	0	0	0.000235147	0.000235147	0	0	0	0.000293786	0.000293786	0	0	0	0.000275013	0.000275013	0	0	0	0.00023766	0.00023766	0	0	0	0.000252115	0.000252115	0	0	0	0.000212131	0.000212131	0	0	0	0.000224515	0.000224515	0	0	0	0.000299905	0.000299905	0	0	0	0.000243416	0.000243416
12	113426100	C	0.000368573	0	0.000368573	0.000121551	0.000247022	0.000376952	0	0.000376952	0.000119806	0.000257145	0.000290869	0	0.000290869	8.52227e-05	0.000205646	0.000276269	0	0.000276269	8.39299e-05	0.000192339	0.000393408	0	0.000393408	0.000103783	0.000289626	0.000369476	0	0.000369476	0.000161109	0.000208367	0.000356657	0	0.000356657	8.66644e-05	0.000269993	0.000350585	0	0.000350585	9.69704e-05	0.000253615	0.000286268	0	0.000286268	8.07422e-05	0.000205526	0.000336794	0
12	113426101	A	0.000199215	0.000199215	0	0	0	0.000230338	0.000230338	0	0	0	0.000232146	0.000232146	0	0	0	0.00019166	0.00019166	0	0	0	0.000250378	0.000250378	0	0	0	0.00021411	0.00021411	0	0	0	0.000239359	0.000239359	0	0	0	0.000237721	0.000237721	0	0	0	0.000215663	0.000215663	0	0	0	0.000203633	0.000203633
12	113426102	T	0.00020513	0.00020513	0	0	0	0.000232569	0.000232569	0	0	0	0.000232453	0.000232453	0	0	0	0.000313072	0.000313072	0	0	0	0.000257665	0.000257665	0	0	0	0.000277195	0.000277195	0	0	0	0.000251797	0.000251797	0	0	0	0.000225085	0.000225085	0	0	0	0.00022472	0.00022472	0	0	0	0.000231761	0.000231761
12	113426103	T	0.000301492	0.000301492	0	0	0	0.000341157	0.000341157	0	0	0	0.000288204	0.000288204	0	0	0	0.000283458	0.000283458	0	0	0	0.000279079	0.000279079	0	0	0	0.000307393	0.000307393	0	0	0	0.000270663	0.000270663	0	0	0	0.000279381	0.000279381	0	0	0	0.000211219	0.000211219	0	0	0	0.000297765	0.000297765
12	113426104	G	0.000410086	0	0.000410086	0.000105507	0.000304578	0.000354038	0	0.000354038	9.81786e-05	0.000255859	0.00036876	0	0.00036876	7.48751e-05	0.000293885	0.000408385	0	0.000408385	8.52282e-05	0.000323157	0.000274904	0	0.000274904	5.15445e-05	0.000223359	0.000371892	0	0.000371892	0.000135631	0.000236261	0.000277807	0	0.000277807	5.75941e-05	0.000220213	0.000353937	0	0.000353937	8.89574e-05	0.000264979	0.000322814	0	0.000322814	7.04996e-05	0.000252314	0.000330642	0
12	113426105	A	0.000288999	0.000288999	0	0	0	0.000297115	0.000297115	0	0	0	0.000243244	0.000243244	0	0	0	0.000261595	0.000261595	0	0	0	0.000262434	0.000262434	0	0	0	0.000236159	0.000236159	0	0	0	0.000295647	0.000295647	0	0	0	0.00028243	0.00028243	0	0	0	0.000280565	0.000280565	0	0	0	0.000271542	0.000271542
12	113426106	G	0.000268307	0	0.000268307	0.000106121	0.000162186	0.000215564	0	0.000215564	6.28727e-05	0.000152691	0.000264766	0	0.000264766	6.94777e-05	0.000195289	0.000310633	0	0.000310633	0.000189236	0.000121397	0.000266847	0	0.000266847	9.14199e-05	0.000175427	0.000738167	0	0.000738167	0.000570702	0.000167465	0.000320452	0	0.000320452	8.69312e-05	0.000233521	0.000564725	0	0.000564725	0.000431625	0.0001331	0.000246017	0	0.000246017	0.000115554	0.000130464	0.000276597	0
12	113426107	T	0.000225602	0.000225602	0	0	0	0.000301738	0.000301738	0	0	0	0.000237491	0.000237491	0	0	0	0.000277735	0.000277735	0	0	0	0.000265326	0.000265326	0	0	0	0.000287801	0.000287801	0	0	0	0.000249637	0.000249637	0	0	0	0.000251995	0.000251995	0	0	0	0.000278079	0.000278079	0	0	0	0.000313387	0.000313387
12	113426108	T	0.000200793	0.000200793	0	0	0	0.000279749	0.000279749	0	0	0	0.000209736	0.000209736	0	0	0	0.000201941	0.000201941	0	0	0	0.000246874	0.000246874	0	0	0	0.000198759	0.000198759	0	0	0	0.000190847	0.000190847	0	0	0	0.000229782	0.000229782	0	0	0	0.000239595	0.000239595	0	0	0	0.000259459	0.000259459
12	113426109	G	0.000364307	0	0.000364307	9.15744e-05	0.000272732	0.000298075	0	0.000298075	9.24033e-05	0.000205672	0.00028166	0	0.00028166	8.70924e-05	0.000194568	0.00033298	0	0.00033298	8.14739e-05	0.000251506	0.000293482	0	0.000293482	0.000110056	0.000183427	0.000365264	0	0.000365264	0.000137794	0.00022747	0.000285522	0	0.000285522	8.4474e-05	0.000201048	0.000401336	0	0.000401336	0.000190305	0.000211031	0.000287984	0	0.000287984	0.000103379	0.000184605	0.000394087	0
12	113426110	T	0.000224097	0.000224097	0	0	0	0.000308932	0.000308932	0	0	0	0.000257046	0.000257046	0	0	0	0.000249139	0.000249139	0	0	0	0.000253413	0.000253413	0	0	0	0.00025289	0.00025289	0	0	0	0.000281892	0.000281892	0	0	0	0.000249942	0.000249942	0	0	0	0.000266985	0.000266985	0	0	0	0.000261178	0.000261178
12	113426111	A	0.000220944	0.000220944	0	0	0	0.000221099	0.000221099	0	0	0	0.000240776	0.000240776	0	0	0	0.000293952	0.000293952	0	0	0	0.000291295	0.000291295	0	0	0	0.000253668	0.000253668	0	0	0	0.000253387	0.000253387	0	0	0	0.000265584	0.000265584	0	0	0	0.000280164	0.000280164	0	0	0	0.000271488	0.000271488
12	113426112	G	0.000362104	0	0.000362104	6.00173e-05	0.000302087	0.000285243	0	0.000285243	5.70487e-05	0.000228195	0.000360836	0	0.000360836	7.43992e-05	0.000286437	0.000281036	0	0.000281036	9.24928e-05	0.000188543	0.00033459	0	0.00033459	6.64259e-05	0.000268164	0.00034705	0	0.00034705	0.00010104	0.00024601	0.00028009	0	0.00028009	6.45056e-05	0.000215585	0.000389693	0	0.000389693	0.000162687	0.000227006	0.000270264	0	0.000270264	7.4045e-05	0.000196219	0.000316321	0
12	113426113	A	0.000235844	0.000235844	0	0	0	0.000213243	0.000213243	0	0	0	0.00023053	0.00023053	0	0	0	0.000248898	0.000248898	0	0	0	0.000275365	0.000275365	0	0	0	0.000221691	0.000221691	0	0	0	0.000273289	0.000273289	0	0	0	0.000230567	0.000230567	0	0	0	0.000306858	0.000306858	0	0	0	0.000257442	0.000257442
12	113426114	T	0.000225414	0.000225414	0	0	0	0.00026625	0.00026625	0	0	0	0.000258596	0.000258596	0	0	0	0.000279154	0.000279154	0	0	0	0.000180673	0.000180673	0	0	0	0.0002345	0.0002345	0	0	0	0.000212007	0.000212007	0	0	0	0.000249428	0.000249428	0	0	0	0.00024942	0.00024942	0	0	0	0.000215038	0.000215038
12	113426115	C	0.000421554	0	0.000421554	0.000120444	0.00030111	0.000322786	0	0.000322786	6.93839e-05	0.000253402	0.000441164	0	0.000441164	0.000121507	0.000319657	0.000385844	0	0.000385844	0.000110751	0.000275092	0.000301459	0	0.000301459	7.16584e-05	0.000229801	0.000425868	0	0.000425868	0.000152253	0.000273615	0.00034118	0	0.00034118	7.84714e-05	0.000262709	0.000500377	0	0.000500377	0.000252084	0.000248293	0.000226645	0	0.000226645	4.83015e-05	0.000178344	0.000302671	0
12	113426116	A	0.000267265	0.000267265	0	0	0	0.000270874	0.000270874	0	0	0	0.000285453	0.000285453	0	0	0	0.00031711	0.00031711	0	0	0	0.000236423	0.000236423	0	0	0	0.000296054	0.000296054	0	0	0	0.000294462	0.000294462	0	0	0	0.000314237	0.000314237	0	0	0	0.000238039	0.000238039	0	0	0	0.000252116	0.000252116
12	113426117	A	0.000227704	0.000227704	0	0	0	0.000210187	0.000210187	0	0	0	0.00021524	0.00021524	0	0	0	0.000241958	0.000241958	0	0	0	0.000263126	0.000263126	0	0	0	0.000281236	0.000281236	0	0	0	0.000288545	0.000288545	0	0	0	0.000232025	0.000232025	0	0	0	0.00024346	0.00024346	0	0	0	0.000239796	0.000239796
12	113426118	G	0.000304704	0	0.000304704	0.000104931	0.000199773	0.000282177	0	0.000282177	5.4615e-05	0.000227562	0.000275699	0	0.000275699	3.75101e-05	0.000238189	0.000313016	0	0.000313016	8.99471e-05	0.000223069	0.000280807	0	0.000280807	6.70954e-05	0.000213711	0.000428785	0	0.000428785	0.00021106	0.000217725	0.000331234	0	0.000331234	8.75281e-05	0.000243706	0.00039837	0	0.00039837	0.000163923	0.000234447	0.000275591	0	0.000275591	6.33114e-05	0.000212279	0.000387235	0
12	113426119	A	0.000219341	0.000219341	0	0	0	0.000204783	0.000204783	0	0	0	0.000262246	0.000262246	0	0	0	0.000318739	0.000318739	0	0	0	0.000330382	0.000330382	0	0	0	0.000304276	0.000304276	0	0	0	0.000253918	0.000253918	0	0	0	0.0002705	0.0002705	0	0	0	0.000247306	0.000247306	0	0	0	0.000243951	0.000243951
12	113426120	A	0.000211403	0.000211403	0	0	0	0.00022675	0.00022675	0	0	0	0.000213457	0.000213457	0	0	0	0.000214018	0.000214018	0	0	0	0.000215785	0.000215785	0	0	0	0.00021525	0.00021525	0	0	0	0.000299495	0.000299495	0	0	0	0.000284305	0.000284305	0	0	0	0.000255079	0.000255079	0	0	0	0.000271041	0.000271041
12	113426121	T	0.000184037	0.000184037	0	0	0	0.000178759	0.000178759	0	0	0	0.000156083	0.000156083	0	0	0	0.000138808	0.000138808	0	0	0	0.000222169	0.000222169	0	0	0	0.000209937	0.000209937	0	0	0	0.000167365	0.000167365	0	0	0	0.000179748	0.000179748	0	0	0	0.00016598	0.00016598	0	0	0	0.000191781	0.000191781
12	113426122	G	0.000269433	0	0.000269433	6.99292e-05	0.000199504	0.000294716	0	0.000294716	9.30683e-05	0.000201648	0.000304549	0	0.000304549	9.76856e-05	0.000206864	0.00033456	0	0.00033456	0.000110295	0.000224266	0.000261669	0	0.000261669	8.63762e-05	0.000175293	0.000363501	0	0.000363501	0.000174935	0.000188566	0.000303798	0	0.000303798	8.42908e-05	0.000219507	0.000410321	0	0.000410321	0.000194465	0.000215856	0.000288093	0	0.000288093	9.09766e-05	0.000197116	0.000301277	0
12	113426123	T	0.000232562	0.000232562	0	0	0	0.000259962	0.000259962	0	0	0	0.000231984	0.000231984	0	0	0	0.000215446	0.000215446	0	0	0	0.000215393	0.000215393	0	0	0	0.000224795	0.000224795	0	0	0	0.000232273	0.000232273	0	0	0	0.00023937	0.00023937	0	0	0	0.000252281	0.000252281	0	0	0	0.000291878	0.000291878
12	113426124	A	0.000233895	0.000233895	0	0	0	0.000230089	0.000230089	0	0	0	0.00026792	0.00026792	0	0	0	0.000310046	0.000310046	0	0	0	0.000281331	0.000281331	0	0	0	0.000263117	0.000263117	0	0	0	0.000237067	0.000237067	0	0	0	0.000270089	0.000270089	0	0	0	0.000230213	0.000230213	0	0	0	0.000275281	0.000275281
12	113426125	G	0.00035113	0	0.00035113	0.000105762	0.000245368	0.00023621	0	0.00023621	6.06484e-05	0.000175561	0.000243446	0	0.000243446	9.03105e-05	0.000153135	0.000356024	0	0.000356024	0.000204525	0.0001515	0.000300938	0	0.000300938	0.000117758	0.000183179	0.00098952	0	0.00098952	0.000769627	0.000219893	0.000319738	0	0.000319738	0.000117418	0.00020232	0.000814945	0	0.000814945	0.000633181	0.000181765	0.000399767	0	0.000399767	0.000232874	0.000166893	0.000408745	0
12	113426126	T	0.000211221	0.000211221	0	0	0	0.000238318	0.000238318	0	0	0	0.000227712	0.000227712	0	0	0	0.000259971	0.000259971	0	0	0	0.000216646	0.000216646	0	0	0	0.000233918	0.000233918	0	0	0	0.000248033	0.000248033	0	0	0	0.000233575	0.000233575	0	0	0	0.000218889	0.000218889	0	0	0	0.000212484	0.000212484
12	113426127	A	0.000286416	0.000286416	0	0	0	0.000280935	0.000280935	0	0	0	0.000323031	0.000323031	0	0	0	0.000203051	0.000203051	0	0	0	0.000256924	0.000256924	0	0	0	0.00029135	0.00029135	0	0	0	0.00025056	0.00025056	0	0	0	0.000274666	0.000274666	0	0	0	0.000238536	0.000238536	0	0	0	0.000303446	0.000303446
12	113426128	G	0.000261141	0	0.000261141	6.74614e-05	0.00019368	0.000352241	0	0.000352241	7.24235e-05	0.000279818	0.000260361	0	0.000260361	7.06407e-05	0.000189721	0.000335774	0	0.000335774	0.000105417	0.000230356	0.000277964	0	0.000277964	6.20697e-05	0.000215895	0.00036479	0	0.00036479	0.000188434	0.000176355	0.000322578	0	0.000322578	9.13659e-05	0.000231212	0.000281498	0	0.000281498	6.98608e-05	0.000211637	0.000286403	0	0.000286403	0.000123312	0.000163091	0.000219802	0
12	113426129	T	0.000261511	0.000261511	0	0	0	0.00024271	0.00024271	0	0	0	0.000232279	0.000232279	0	0	0	0.000236757	0.000236757	0	0	0	0.000212697	0.000212697	0	0	0	0.000217269	0.000217269	0	0	0	0.000235638	0.000235638	0	0	0	0.000203386	0.000203386	0	0	0	0.00018861	0.00018861	0	0	0	0.000231474	0.000231474
12	113426130	G	0.000369092	0	0.000369092	0.00011632	0.000252772	0.000318438	0	0.000318438	7.11404e-05	0.000247298	0.000317317	0	0.000317317	6.6367e-05	0.00025095	0.000345698	0	0.000345698	0.000104513	0.000241185	0.000336079	0	0.000336079	6.11053e-05	0.000274974	0.000975047	0	0.000975047	0.000731285	0.000243762	0.00035922	0	0.00035922	0.000113337	0.000245883	0.000699231	0	0.000699231	0.000435171	0.00026406	0.000522532	0	0.000522532	0.000257184	0.000265348	0.000415693	0
12	113426131	T	0.000248341	0.000248341	0	0	0	0.000355946	0.000355946	0	0	0	0.000276254	0.000276254	0	0	0	0.000260245	0.000260245	0	0	0	0.000319834	0.000319834	0	0	0	0.000269148	0.000269148	0	0	0	0.000306946	0.000306946	0	0	0	0.000321999	0.000321999	0	0	0	0.000300374	0.000300374	0	0	0	0.000294151	0.000294151
12	113426132	T	0.000211151	0.000211151	0	0	0	0.000187981	0.000187981	0	0	0	0.000221192	0.000221192	0	0	0	0.000219424	0.000219424	0	0	0	0.000245482	0.000245482	0	0	0	0.000230367	0.000230367	0	0	0	0.000217412	0.000217412	0	0	0	0.000251605	0.000251605	0	0	0	0.000292789	0.000292789	0	0	0	0.000225172	0.000225172
12	113426133	T	0.000247233	0.000247233	0	0	0	0.00028032	0.00028032	0	0	0	0.000237223	0.000237223	0	0	0	0.000229177	0.000229177	0	0	0	0.000264483	0.000264483	0	0	0	0.000278406	0.000278406	0	0	0	0.00023702	0.00023702	0	0	0	0.000250978	0.000250978	0	0	0	0.000251912	0.000251912	0	0	0	0.000226464	0.000226464
12	113426134	T	0.000241973	0.000241973	0	0	0	0.000220704	0.000220704	0	0	0	0.000228094	0.000228094	0	0	0	0.00018652	0.00018652	0	0	0	0.000228032	0.000228032	0	0	0	0.000262148	0.000262148	0	0	0	0.000257299	0.000257299	0	0	0	0.000263784	0.000263784	0	0	0	0.000293602	0.000293602	0	0	0	0.000219909	0.000219909
12	113426135	C	0.000359618	0	0.000359618	6.43026e-05	0.000295315	0.000339965	0	0.000339965	6.50997e-05	0.000274865	0.000365114	0	0.000365114	7.25828e-05	0.000292531	0.000339912	0	0.000339912	7.74483e-05	0.000262464	0.000359224	0	0.000359224	5.93759e-05	0.000299848	0.000428316	0	0.000428316	9.57724e-05	0.000332543	0.00033115	0	0.00033115	7.61029e-05	0.000255047	0.000296382	0	0.000296382	7.40955e-05	0.000222287	0.000327013	0	0.000327013	7.74503e-05	0.000249562	0.000323991	0
12	113426136	T	0.000190909	0.000190909	0	0	0	0.000195739	0.000195739	0	0	0	0.000195936	0.000195936	0	0	0	0.000211272	0.000211272	0	0	0	0.000223139	0.000223139	0	0	0	0.000226603	0.000226603	0	0	0	0.000220757	0.000220757	0	0	0	0.000217952	0.000217952	0	0	0	0.000210911	0.000210911	0	0	0	0.000198899	0.000198899
12	113426137	A	0.00026952	0.00026952	0	0	0	0.000186353	0.000186353	0	0	0	0.000197292	0.000197292	0	0	0	0.000225904	0.000225904	0	0	0	0.000189076	0.000189076	0	0	0	0.00018553	0.00018553	0	0	0	0.00023315	0.00023315	0	0	0	0.000219463	0.000219463	0	0	0	0.000169	0.000169	0	0	0	0.000179268	0.000179268
12	113426138	T	0.000249026	0.000249026	0	0	0	0.000194593	0.000194593	0	0	0	0.00021607	0.00021607	0	0	0	0.000279916	0.000279916	0	0	0	0.000226297	0.000226297	0	0	0	0.000240747	0.000240747	0	0	0	0.000228328	0.000228328	0	0	0	0.000193242	0.000193242	0	0	0	0.000256319	0.000256319	0	0	0	0.000197608	0.000197608
12	113426139	A	0.000181142	0.000181142	0	0	0	0.000211599	0.000211599	0	0	0	0.000220868	0.000220868	0	0	0	0.000212482	0.000212482	0	0	0	0.000235043	0.000235043	0	0	0	0.000213505	0.000213505	0	0	0	0.000244156	0.000244156	0	0	0	0.000202266	0.000202266	0	0	0	0.000162525	0.000162525	0	0	0	0.000260474	0.000260474
12	113426140	A	0.000244797	0.000244797	0	0	0	0.000232609	0.000232609	0	0	0	0.00021871	0.00021871	0	0	0	0.000278041	0.000278041	0	0	0	0.000241001	0.000241001	0	0	0	0.000207793	0.000207793	0	0	0	0.000208509	0.000208509	0	0	0	0.000218351	0.000218351	0	0	0	0.000235204	0.000235204	0	0	0	0.00022694	0.00022694
12	113426141	A	0.000177237	0.000177237	0	0	0	0.000196948	0.000196948	0	0	0	0.000196185	0.000196185	0	0	0	0.000208728	0.000208728	0	0	0	0.000143906	0.000143906	0	0	0	0.000243716	0.000243716	0	0	0	0.000200337	0.000200337	0	0	0	0.000197104	0.000197104	0	0	0	0.000206172	0.000206172	0	0	0	0.00020761	0.00020761
12	113426142	A	0.000226057	0.000226057	0	0	0	0.000240287	0.000240287	0	0	0	0.000227793	0.000227793	0	0	0	0.000205783	0.000205783	0	0	0	0.000258462	0.000258462	0	0	0	0.00027624	0.00027624	0	0	0	0.000259184	0.000259184	0	0	0	0.000226547	0.000226547	0	0	0	0.000238749	0.000238749	0	0	0	0.000193829	0.000193829
12	113426143	A	0.000287251	0.000287251	0	0	0	0.000241294	0.000241294	0	0	0	0.000270692	0.000270692	0	0	0	0.000312477	0.000312477	0	0	0	0.000294572	0.000294572	0	0	0	0.000206711	0.000206711	0	0	0	0.000293788	0.000293788	0	0	0	0.000227423	0.000227423	0	0	0	0.000266516	0.000266516	0	0	0	0.00027506	0.00027506
12	113426144	C	0.00026741	0	0.00026741	5.85754e-05	0.000208834	0.000352376	0	0.000352376	7.3573e-05	0.000278803	0.00029037	0	0.00029037	6.84613e-05	0.000221909	0.000339715	0	0.000339715	0.000116341	0.000223374	0.000279155	0	0.000279155	7.05909e-05	0.000208564	0.000787977	0	0.000787977	0.000510036	0.000277941	0.000264104	0	0.000264104	5.81925e-05	0.000205912	0.000301824	0	0.000301824	0.000107794	0.00019403	0.000319515	0	0.000319515	0.000132371	0.000187145	0.00039642	0
12	113426145	T	0.000171692	0.000171692	0	0	0	0.000214428	0.000214428	0	0	0	0.000249541	0.000249541	0	0	0	0.00019247	0.00019247	0	0	0	0.000216451	0.000216451	0	0	0	0.000207582	0.000207582	0	0	0	0.000230204	0.000230204	0	0	0	0.000228694	0.000228694	0	0	0	0.000252187	0.000252187	0	0	0	0.000283059	0.000283059
12	113426146	A	0.000202225	0.000202225	0	0	0	0.00025604	0.00025604	0	0	0	0.000264339	0.000264339	0	0	0	0.000304204	0.000304204	0	0	0	0.000251691	0.000251691	0	0	0	0.000256415	0.000256415	0	0	0	0.00029483	0.00029483	0	0	0	0.00024843	0.00024843	0	0	0	0.000259447	0.000259447	0	0	0	0.000274773	0.000274773
12	113426147	A	0.000209721	0.000209721	0	0	0	0.000228352	0.000228352	0	0	0	0.000259421	0.000259421	0	0	0	0.000252125	0.000252125	0	0	0	0.000225233	0.000225233	0	0	0	0.000212532	0.000212532	0	0	0	0.000329164	0.000329164	0	0	0	0.00024302	0.00024302	0	0	0	0.000194239	0.000194239	0	0	0	0.000202735	0.000202735
12	113426148	A	0.000232258	0.000232258	0	0	0	0.000297912	0.000297912	0	0	0	0.000252125	0.000252125	0	0	0	0.000158558	0.000158558	0	0	0	0.000207479	0.000207479	0	0	0	0.000249435	0.000249435	0	0	0	0.000251706	0.000251706	0	0	0	0.000247491	0.000247491	0	0	0	0.000251657	0.000251657	0	0	0	0.000249899	0.000249899
12	113426149	A	0.000276439	0.000276439	0	0	0	0.000240479	0.000240479	0	0	0	0.000298775	0.000298775	0	0	0	0.000339963	0.000339963	0	0	0	0.000232743	0.000232743	0	0	0	0.000257693	0.000257693	0	0	0	0.000305813	0.000305813	0	0	0	0.000286789	0.000286789	0	0	0	0.00027277	0.00027277	0	0	0	0.000274823	0.000274823
12	113426150	A	0.000284092	0.000284092	0	0	0	0.000270736	0.000270736	0	0	0	0.000274704	0.000274704	0	0	0	0.000269867	0.000269867	0	0	0	0.000298808	0.000298808	0	0	0	0.000284102	0.000284102	0	0	0	0.000297215	0.000297215	0	0	0	0.000281901	0.000281901	0	0	0	0.000303555	0.000303555	0	0	0	0.000238613	0.000238613
12	113426151	C	0.000210831	0	0.000210831	6.2168e-05	0.000148663	0.000238202	0	0.000238202	4.51762e-05	0.000193026	0.000287675	0	0.000287675	8.57979e-05	0.000201877	0.00037531	0	0.00037531	0.00017014	0.000205169	0.000283444	0	0.000283444	0.000122939	0.000160504	0.000504765	0	0.000504765	0.000319279	0.000185486	0.000281141	0	0.000281141	0.000110534	0.000170607	0.000595852	0	0.000595852	0.000390473	0.000205379	0.00031815	0	0.00031815	0.000115691	0.000202459	0.000371561	0
12	113426152	A	0.000251041	0.000251041	0	0	0	0.000201185	0.000201185	0	0	0	0.00022954	0.00022954	0	0	0	0.000205541	0.000205541	0	0	0	0.000198121	0.000198121	0	0	0	0.000206733	0.000206733	0	0	0	0.000255058	0.000255058	0	0	0	0.000225515	0.000225515	0	0	0	0.000245712	0.000245712	0	0	0	0.000203096	0.000203096
12	113426153	T	0.000242643	0.000242643	0	0	0	0.000161825	0.000161825	0	0	0	0.000249766	0.000249766	0	0	0	0.000192837	0.000192837	0	0	0	0.000238414	0.000238414	0	0	0	0.000331872	0.000331872	0	0	0	0.000246161	0.000246161	0	0	0	0.000220257	0.000220257	0	0	0	0.000272635	0.000272635	0	0	0	0.00023648	0.00023648
12	113426154	C	0.000301499	0	0.000301499	6.30406e-05	0.000238458	0.000292202	0	0.000292202	6.67891e-05	0.000225413	0.000225667	0	0.000225667	3.8466e-05	0.000187201	0.000306614	0	0.000306614	7.15432e-05	0.00023507	0.00026773	0	0.00026773	5.56322e-05	0.000212098	0.00030285	0	0.00030285	6.79866e-05	0.000234863	0.000294568	0	0.000294568	5.64589e-05	0.000238109	0.000252344	0	0.000252344	5.40737e-05	0.00019827	0.00021512	0	0.00021512	3.91127e-05	0.000176007	0.000273179	0
12	113426155	T	0.000315247	0.000315247	0	0	0	0.000347402	0.000347402	0	0	0	0.00033898	0.00033898	0	0	0	0.00035905	0.00035905	0	0	0	0.000317639	0.000317639	0	0	0	0.000312957	0.000312957	0	0	0	0.000303216	0.000303216	0	0	0	0.000363885	0.000363885	0	0	0	0.000313274	0.000313274	0	0	0	0.000297456	0.000297456
12	113426156	T	0.000229069	0.000229069	0	0	0	0.000197686	0.000197686	0	0	0	0.000253042	0.000253042	0	0	0	0.000222018	0.000222018	0	0	0	0.00024266	0.00024266	0	0	0	0.000224439	0.000224439	0	0	0	0.00023342	0.00023342	0	0	0	0.000269808	0.000269808	0	0	0	0.000285269	0.000285269	0	0	0	0.000242899	0.000242899
12	113426157	T	0.000234293	0.000234293	0	0	0	0.000221068	0.000221068	0	0	0	0.000237648	0.000237648	0	0	0	0.000245842	0.000245842	0	0	0	0.000267162	0.000267162	0	0	0	0.000258545	0.000258545	0	0	0	0.000244177	0.000244177	0	0	0	0.000264846	0.000264846	0	0	0	0.000267991	0.000267991	0	0	0	0.000229112	0.000229112
12	113426158	T	0.000254566	0.000254566	0	0	0	0.000270256	0.000270256	0	0	0	0.000227692	0.000227692	0	0	0	0.000231077	0.000231077	0	0	0	0.000179217	0.000179217	0	0	0	0.000242625	0.000242625	0	0	0	0.000204338	0.000204338	0	0	0	0.0002337	0.0002337	0	0	0	0.000238851	0.000238851	0	0	0	0.000201585	0.000201585
12	113426159	C	0.000179686	0	0.000179686	3.47779e-05	0.000144908	0.000185229	0	0.000185229	6.17431e-05	0.000123486	0.000230389	0	0.000230389	6.50511e-05	0.000165338	0.000228815	0	0.000228815	7.08238e-05	0.000157992	0.000215424	0	0.000215424	6.68558e-05	0.000148569	0.000275509	0	0.000275509	5.90377e-05	0.000216472	0.000249393	0	0.000249393	0.000102382	0.000147011	0.000242399	0	0.000242399	0.000114391	0.000128009	0.000256477	0	0.000256477	6.66841e-05	0.000189793	0.000232941	0
12	113426160	T	0.000248409	0.000248409	0	0	0	0.000315484	0.000315484	0	0	0	0.000253178	0.000253178	0	0	0	0.000231074	0.000231074	0	0	0	0.000236197	0.000236197	0	0	0	0.00026468	0.00026468	0	0	0	0.000299553	0.000299553	0	0	0	0.000227758	0.000227758	0	0	0	0.000237402	0.000237402	0	0	0	0.000238859	0.000238859
12	113426161	T	0.000267801	0.000267801	0	0	0	0.000253477	0.000253477	0	0	0	0.000238348	0.000238348	0	0	0	0.000241353	0.000241353	0	0	0	0.000256217	0.000256217	0	0	0	0.000246268	0.000246268	0	0	0	0.000211146	0.000211146	0	0	0	0.000273688	0.000273688	0	0	0	0.000340875	0.000340875	0	0	0	0.000298329	0.000298329
12	113426162	C	0.000307877	0	0.000307877	7.17384e-05	0.000236139	0.000218311	0	0.000218311	3.63851e-05	0.000181926	0.000329325	0	0.000329325	8.37266e-05	0.000245598	0.000328355	0	0.000328355	8.49194e-05	0.000243436	0.000327279	0	0.000327279	7.70069e-05	0.000250272	0.000330126	0	0.000330126	8.16807e-05	0.000248446	0.000382452	0	0.000382452	0.000128395	0.000254057	0.000278338	0	0.000278338	9.55907e-05	0.000182747	0.000294316	0	0.000294316	0.000115624	0.000178692	0.000270055	0
12	113426163	C	0.000376953	0	0.000376953	0.000165859	0.000211094	0.000297676	0	0.000297676	9.61723e-05	0.000201504	0.000345444	0	0.000345444	0.00014885	0.000196594	0.000348605	0	0.000348605	0.000108582	0.000240023	0.000322928	0	0.000322928	0.000124502	0.000198426	0.00037438	0	0.00037438	0.000130518	0.000243862	0.000300901	0	0.000300901	0.000121465	0.000179437	0.000319684	0	0.000319684	0.00014994	0.000169744	0.00026991	0	0.00026991	0.000111139	0.00015877	0.000302119	0
12	113426164	A	0.000241415	0.000241415	0	0	0	0.000197197	0.000197197	0	0	0	0.000300197	0.000300197	0	0	0	0.000229113	0.000229113	0	0	0	0.000292541	0.000292541	0	0	0	0.000233962	0.000233962	0	0	0	0.000279776	0.000279776	0	0	0	0.000271962	0.000271962	0	0	0	0.000227406	0.000227406	0	0	0	0.000176834	0.000176834
12	113426165	G	0.000348932	0	0.000348932	5.24942e-05	0.000296438	0.000394644	0	0.000394644	6.10759e-05	0.000333568	0.000296459	0	0.000296459	2.3026e-05	0.000273433	0.000364243	0	0.000364243	4.11242e-05	0.000323119	0.000340864	0	0.000340864	0.000108275	0.00023259	0.000430186	0	0.000430186	0.000133992	0.000296194	0.000301365	0	0.000301365	5.40182e-05	0.000247347	0.00040018	0	0.00040018	7.24963e-05	0.000327683	0.000383518	0	0.000383518	8.1025e-05	0.000302493	0.000393221	0
12	113426166	A	0.000213236	0.000213236	0	0	0	0.00017177	0.00017177	0	0	0	0.000171612	0.000171612	0	0	0	0.000232634	0.000232634	0	0	0	0.000228257	0.000228257	0	0	0	0.000182538	0.000182538	0	0	0	0.000272001	0.000272001	0	0	0	0.00020592	0.00020592	0	0	0	0.000213846	0.000213846	0	0	0	0.000192563	0.000192563
12	113426167	A	0.000172404	0.000172404	0	0	0	0.000186039	0.000186039	0	0	0	0.000220854	0.000220854	0	0	0	0.000292208	0.000292208	0	0	0	0.000151256	0.000151256	0	0	0	0.000264922	0.000264922	0	0	0	0.00024624	0.00024624	0	0	0	0.000200005	0.000200005	0	0	0	0.000147923	0.000147923	0	0	0	0.000214658	0.000214658
12	113426168	T	0.000248483	0.000248483	0	0	0	0.000282325	0.000282325	0	0	0	0.000224896	0.000224896	0	0	0	0.000191842	0.000191842	0	0	0	0.000258672	0.000258672	0	0	0	0.000255255	0.000255255	0	0	0	0.000294	0.000294	0	0	0	0.000227092	0.000227092	0	0	0	0.000257876	0.000257876	0	0	0	0.000250915	0.000250915
12	113426169	C	0.000347208	0	0.000347208	0.000121045	0.000226163	0.000373254	0	0.000373254	0.000189051	0.000184203	0.00032168	0	0.00032168	0.000115097	0.000206584	0.00038843	0	0.00038843	0.000163869	0.000224561	0.000374975	0	0.000374975	0.000166656	0.000208319	0.00046504	0	0.00046504	0.000272485	0.000192556	0.000368847	0	0.000368847	9.44248e-05	0.000274422	0.000471853	0	0.000471853	0.0003076	0.000164253	0.000349845	0	0.000349845	0.000149933	0.000199911	0.000339933	0
12	113426170	C	0.000359687	0	0.000359687	0.000115614	0.000244073	0.000439915	0	0.000439915	0.000117311	0.000322604	0.000342466	0	0.000342466	0.000134008	0.000208457	0.000336548	0	0.000336548	7.34286e-05	0.000263119	0.000341103	0	0.000341103	6.73784e-05	0.000273725	0.000428385	0	0.000428385	0.000146456	0.000281928	0.000307022	0	0.000307022	0.000104328	0.000202694	0.000403542	0	0.000403542	0.000132506	0.000271035	0.000347139	0	0.000347139	0.000151173	0.000195965	0.000333256	0
12	113426171	C	0.000479972	0	0.000479972	7.73109e-05	0.000402661	0.000451647	0	0.000451647	0.000112912	0.000338735	0.000414753	0	0.000414753	0.000134273	0.000280481	0.000516259	0	0.000516259	0.000129065	0.000387194	0.000393814	0	0.000393814	8.46912e-05	0.000309123	0.00039309	0	0.00039309	0.00011756	0.000275531	0.000464474	0	0.000464474	0.000122861	0.000341613	0.000414065	0	0.000414065	9.67159e-05	0.000317349	0.000252859	0	0.000252859	6.7429e-05	0.00018543	0.000457614	0
12	113426172	A	0.00023273	0.00023273	0	0	0	0.000177533	0.000177533	0	0	0	0.000275674	0.000275674	0	0	0	0.000345683	0.000345683	0	0	0	0.000243911	0.000243911	0	0	0	0.000254822	0.000254822	0	0	0	0.000253593	0.000253593	0	0	0	0.000337392	0.000337392	0	0	0	0.000334113	0.000334113	0	0	0	0.000253083	0.000253083
12	113426173	G	0.000512903	0	0.000512903	9.474e-05	0.000418163	0.000487545	0	0.000487545	7.95992e-05	0.000407946	0.000582079	0	0.000582079	9.70132e-05	0.000485066	0.000662918	0	0.000662918	0.000168857	0.000494062	0.00046607	0	0.00046607	4.74701e-05	0.0004186	0.000501409	0	0.000501409	9.35464e-05	0.000407862	0.00045539	0	0.00045539	8.55767e-05	0.000369813	0.000479267	0	0.000479267	6.14445e-05	0.000417823	0.000455856	0	0.000455856	0.000119662	0.000336194	0.000487162	0
12	113426174	G	0.000537451	0	0.000537451	9.01316e-05	0.00044732	0.000406157	0	0.000406157	8.12315e-05	0.000324926	0.00044642	0	0.00044642	6.20028e-05	0.000384417	0.000465653	0	0.000465653	0.000114819	0.000350835	0.000485956	0	0.000485956	6.18489e-05	0.000424107	0.000497699	0	0.000497699	0.000114854	0.000382845	0.000465577	0	0.000465577	5.31195e-05	0.000412457	0.000533072	0	0.000533072	0.000103479	0.000429594	0.000349506	0	0.000349506	3.49506e-05	0.000314555	0.00051141	0
12	113426175	A	0.000224916	0.000224916	0	0	0	0.000289564	0.000289564	0	0	0	0.000246629	0.000246629	0	0	0	0.000182014	0.000182014	0	0	0	0.000256037	0.000256037	0	0	0	0.000213648	0.000213648	0	0	0	0.000222936	0.000222936	0	0	0	0.000262585	0.000262585	0	0	0	0.000215769	0.000215769	0	0	0	0.000292823	0.000292823
12	113426176	T	0.000247425	0.000247425	0	0	0	0.000195607	0.000195607	0	0	0	0.000244702	0.000244702	0	0	0	0.00016864	0.00016864	0	0	0	0.000211082	0.000211082	0	0	0	0.000244324	0.000244324	0	0	0	0.000266841	0.000266841	0	0	0	0.000209994	0.000209994	0	0	0	0.000379466	0.000379466	0	0	0	0.000239519	0.000239519
12	113426177	T	0.000301823	0.000301823	0	0	0	0.000275602	0.000275602	0	0	0	0.000304658	0.000304658	0	0	0	0.000249686	0.000249686	0	0	0	0.000268539	0.000268539	0	0	0	0.000306302	0.000306302	0	0	0	0.000263744	0.000263744	0	0	0	0.000263705	0.000263705	0	0	0	0.00036598	0.00036598	0	0	0	0.000295344	0.000295344
12	113426178	G	0.0004524	0	0.0004524	0.000140279	0.000312121	0.000469168	0	0.000469168	0.000138618	0.00033055	0.000377528	0	0.000377528	0.000113909	0.000263619	0.0005305	0	0.0005305	0.00018131	0.00034919	0.000518878	0	0.000518878	0.000168285	0.000350593	0.000406238	0	0.000406238	0.000124687	0.000281551	0.000412015	0	0.000412015	0.000148325	0.00026369	0.000490078	0	0.000490078	0.000151299	0.000338779	0.000465182	0	0.000465182	0.00015302	0.000312161	0.000416869	0
12	113426179	C	0.000459582	0	0.000459582	0.00024226	0.000217322	0.00044805	0	0.00044805	0.000232123	0.000215928	0.000508486	0	0.000508486	0.00023113	0.000277356	0.000607223	0	0.000607223	0.000388895	0.000218327	0.000412533	0	0.000412533	0.000189671	0.000222863	0.000670455	0	0.000670455	0.000408814	0.000261641	0.000432136	0	0.000432136	0.000200994	0.000231143	0.000788185	0	0.000788185	0.000591139	0.000197046	0.000477093	0	0.000477093	0.000266429	0.000210665	0.000473683	0
12	113426180	C	0.000315693	0	0.000315693	6.81609e-05	0.000247532	0.000363682	0	0.000363682	6.5137e-05	0.000298545	0.000285616	0	0.000285616	8.967e-05	0.000195946	0.000308485	0	0.000308485	6.16971e-05	0.000246788	0.000353903	0	0.000353903	7.1737e-05	0.000282166	0.000296006	0	0.000296006	8.63352e-05	0.000209671	0.000323393	0	0.000323393	9.76918e-05	0.000225702	0.000366158	0	0.000366158	0.000154525	0.000211632	0.000311964	0	0.000311964	0.000137264	0.0001747	0.000324405	0
12	113426181	T	0.000279569	0.000279569	0	0	0	0.000241355	0.000241355	0	0	0	0.000282239	0.000282239	0	0	0	0.000298532	0.000298532	0	0	0	0.000266608	0.000266608	0	0	0	0.000315164	0.000315164	0	0	0	0.000276257	0.000276257	0	0	0	0.000387039	0.000387039	0	0	0	0.000296167	0.000296167	0	0	0	0.000327376	0.000327376
12	113426182	T	0.000199287	0.000199287	0	0	0	0.000195562	0.000195562	0	0	0	0.000280778	0.000280778	0	0	0	0.000275944	0.000275944	0	0	0	0.000272261	0.000272261	0	0	0	0.000190136	0.000190136	0	0	0	0.000271747	0.000271747	0	0	0	0.000228191	0.000228191	0	0	0	0.000243723	0.000243723	0	0	0	0.000270746	0.000270746
12	113426183	C	0.000218337	0	0.000218337	5.64665e-05	0.000161871	0.000228111	0	0.000228111	8.55417e-05	0.00014257	0.000272355	0	0.000272355	5.23759e-05	0.000219979	0.000267204	0	0.000267204	5.05521e-05	0.000216652	0.000161963	0	0.000161963	3.54294e-05	0.000126534	0.000233326	0	0.000233326	4.32085e-05	0.000190117	0.000177794	0	0.000177794	4.97824e-05	0.000128012	0.000169212	0	0.000169212	4.58284e-05	0.000123384	0.000202854	0	0.000202854	1.96311e-05	0.000183223	0.000212346	0
12	113426184	T	0.000218135	0.000218135	0	0	0	0.00016828	0.00016828	0	0	0	0.000251574	0.000251574	0	0	0	0.000161546	0.000161546	0	0	0	0.000231793	0.000231793	0	0	0	0.000245871	0.000245871	0	0	0	0.000195348	0.000195348	0	0	0	0.000265452	0.000265452	0	0	0	0.000239749	0.000239749	0	0	0	0.000194297	0.000194297
12	113426185	T	0.000267345	0.000267345	0	0	0	0.000184651	0.000184651	0	0	0	0.000236396	0.000236396	0	0	0	0.000196117	0.000196117	0	0	0	0.000190585	0.000190585	0	0	0	0.000239187	0.000239187	0	0	0	0.000223155	0.000223155	0	0	0	0.000213641	0.000213641	0	0	0	0.000170917	0.000170917	0	0	0	0.00026554	0.00026554
12	113426186	A	0.000148253	0.000148253	0	0	0	0.000176033	0.000176033	0	0	0	0.00015971	0.00015971	0	0	0	0.000161876	0.000161876	0	0	0	0.000162496	0.000162496	0	0	0	0.000124192	0.000124192	0	0	0	0.00013667	0.00013667	0	0	0	0.000176576	0.000176576	0	0	0	0.000153488	0.000153488	0	0	0	0.00012969	0.00012969
12	113426187	G	0.000403558	0	0.000403558	9.5689e-05	0.000307869	0.00041693	0	0.00041693	6.94883e-05	0.000347442	0.000367265	0	0.000367265	5.02573e-05	0.000317007	0.000384631	0	0.000384631	8.81446e-05	0.000296486	0.000446164	0	0.000446164	0.000101658	0.000344506	0.000484584	0	0.000484584	9.11595e-05	0.000393425	0.000367646	0	0.000367646	0.000130455	0.000237191	0.000425848	0	0.000425848	0.000113299	0.000312549	0.000354743	0	0.000354743	3.61983e-05	0.000318545	0.000468889	0
12	113426188	C	0.000409244	0	0.000409244	0.000238726	0.000170518	0.000297181	0	0.000297181	0.000155051	0.00014213	0.000301096	0	0.000301096	0.000126777	0.000174319	0.000526074	0	0.000526074	0.000320576	0.000205497	0.000359237	0	0.000359237	0.000214383	0.000144854	0.000892516	0	0.000892516	0.000730686	0.00016183	0.000401422	0	0.000401422	0.000214903	0.00018652	0.000900775	0	0.000900775	0.000704606	0.000196169	0.000288998	0	0.000288998	0.000140794	0.000148204	0.000377788	0
12	113426189	C	0.000350358	0	0.000350358	0.000134088	0.00021627	0.000301305	0	0.000301305	0.000111352	0.000189953	0.000301247	0	0.000301247	9.63991e-05	0.000204848	0.000333575	0	0.000333575	7.50544e-05	0.000258521	0.000294923	0	0.000294923	8.84768e-05	0.000206446	0.000263539	0	0.000263539	5.46967e-05	0.000208842	0.000436482	0	0.000436482	0.00016471	0.000271772	0.000313272	0	0.000313272	8.95062e-05	0.000223766	0.000271164	0	0.000271164	0.000135582	0.000135582	0.000346473	0
12	113426190	T	0.000308137	0.000308137	0	0	0	0.00029963	0.00029963	0	0	0	0.000371706	0.000371706	0	0	0	0.000356361	0.000356361	0	0	0	0.000421022	0.000421022	0	0	0	0.000348977	0.000348977	0	0	0	0.000326981	0.000326981	0	0	0	0.000513949	0.000513949	0	0	0	0.000535705	0.000535705	0	0	0	0.000383511	0.000383511
12	113426191	G	0.000956907	0	0.000956907	0.000128198	0.000828709	0.00101005	0	0.00101005	8.99355e-05	0.00092011	0.00088373	0	0.00088373	0.00013171	0.00075202	0.00109324	0	0.00109324	0.000105798	0.000987445	0.000900777	0	0.000900777	0.000106342	0.000794435	0.000975692	0	0.000975692	0.00013185	0.000843842	0.000798199	0	0.000798199	7.85114e-05	0.000719688	0.000918072	0	0.000918072	0.000103445	0.000814627	0.000540691	0	0.000540691	0.000127221	0.00041347	0.000937508	0
12	113426192	G	0.000762181	0	0.000762181	0.000113617	0.000648564	0.000715226	0	0.000715226	0.000128741	0.000586485	0.000615872	0	0.000615872	0.000114376	0.000501496	0.000799825	0	0.000799825	0.000109067	0.000690758	0.000757963	0	0.000757963	0.000136045	0.000621919	0.000710969	0	0.000710969	0.00021876	0.000492209	0.000618128	0	0.000618128	8.57258e-05	0.000532402	0.000708313	0	0.000708313	0.000142554	0.00056576	0.000526229	0	0.000526229	7.4001e-05	0.000452228	0.000729806	0
12	113426193	G	0.00055689	0	0.00055689	9.20079e-05	0.000464882	0.000570355	0	0.000570355	8.77469e-05	0.000482608	0.000705811	0	0.000705811	0.000116886	0.000588926	0.000650927	0	0.000650927	0.000185979	0.000464948	0.000604105	0	0.000604105	9.29393e-05	0.000511166	0.000619682	0	0.000619682	9.49063e-05	0.000524776	0.000606122	0	0.000606122	0.000106418	0.000499704	0.000524362	0	0.000524362	6.38354e-05	0.000460527	0.000680598	0	0.000680598	0.000142842	0.000537756	0.000542899	0
12	113426194	T	0.000250075	0.000250075	0	0	0	0.000207252	0.000207252	0	0	0	0.00030074	0.00030074	0	0	0	0.000387172	0.000387172	0	0	0	0.000269774	0.000269774	0	0	0	0.000220345	0.000220345	0	0	0	0.000253644	0.000253644	0	0	0	0.000189461	0.000189461	0	0	0	0.000229995	0.000229995	0	0	0	0.000240464	0.000240464
12	113426195	C	0.000580855	0	0.000580855	0.000343462	0.000237393	0.000510663	0	0.000510663	0.000282008	0.000228655	0.000624771	0	0.000624771	0.000403987	0.000220784	0.000563846	0	0.000563846	0.000320809	0.000243037	0.00052864	0	0.00052864	0.000368657	0.000159983	0.00044211	0	0.00044211	0.00027341	0.0001687	0.000469886	0	0.000469886	0.000247054	0.000222833	0.000490888	0	0.000490888	0.000300252	0.000190636	0.000474146	0	0.000474146	0.000272195	0.000201951	0.000509392	0
12	113426196	C	0.000258196	0	0.000258196	0.000113606	0.00014459	0.000280254	0	0.000280254	7.00634e-05	0.00021019	0.000274251	0	0.000274251	0.00010104	0.000173211	0.000338248	0	0.000338248	4.97423e-05	0.000288506	0.000291836	0	0.000291836	6.40615e-05	0.000227774	0.000380391	0	0.000380391	0.000178308	0.000202083	0.000287255	0	0.000287255	7.42902e-05	0.000212965	0.000355612	0	0.000355612	0.000151013	0.000204599	0.000251261	0	0.000251261	3.58944e-05	0.000215366	0.000274626	0
12	113426197	C	0.000468278	0	0.000468278	7.36617e-05	0.000394616	0.000514208	0	0.000514208	3.16436e-05	0.000482564	0.000411394	0	0.000411394	4.89754e-05	0.000362418	0.000617584	0	0.000617584	9.11189e-05	0.000526465	0.000406755	0	0.000406755	6.53713e-05	0.000341384	0.000598549	0	0.000598549	0.000133011	0.000465538	0.000388479	0	0.000388479	6.55873e-05	0.000322891	0.000630746	0	0.000630746	9.933e-05	0.000531416	0.000301745	0	0.000301745	0.000100582	0.000201163	0.000492336	0
12	113426198	T	0.000295573	0.000295573	0	0	0	0.00033924	0.00033924	0	0	0	0.000320944	0.000320944	0	0	0	0.000321647	0.000321647	0	0	0	0.000201011	0.000201011	0	0	0	0.000259609	0.000259609	0	0	0	0.000268638	0.000268638	0	0	0	0.000345451	0.000345451	0	0	0	0.000382702	0.000382702	0	0	0	0.000308148	0.000308148
12	113426199	C	0.000253043	0	0.000253043	4.95085e-05	0.000203535	0.000305914	0	0.000305914	4.96077e-05	0.000256306	0.000241649	0	0.000241649	4.62732e-05	0.000195376	0.000297407	0	0.000297407	6.37301e-05	0.000233677	0.000183121	0	0.000183121	4.57802e-05	0.000137341	0.000297495	0	0.000297495	7.59561e-05	0.000221539	0.000248787	0	0.000248787	4.23466e-05	0.00020644	0.000369486	0	0.000369486	0.000130101	0.000239385	0.000257855	0	0.000257855	3.82007e-05	0.000219654	0.000238029	0
12	113426200	C	0.000246512	0	0.000246512	4.48204e-05	0.000201692	0.000227399	0	0.000227399	3.36887e-05	0.00019371	0.000157208	0	0.000157208	4.19221e-05	0.000115286	0.000303326	0	0.000303326	0.000162496	0.00014083	0.000334513	0	0.000334513	7.77938e-05	0.000256719	0.000451106	0	0.000451106	0.00030933	0.000141776	0.000248087	0	0.000248087	7.55047e-05	0.000172582	0.000339343	0	0.000339343	0.000185578	0.000153765	0.000145866	0	0.000145866	5.83465e-05	8.75197e-05	0.000226545	0
12	113426201	T	0.000303044	0.000303044	0	0	0	0.000162858	0.000162858	0	0	0	0.000219337	0.000219337	0	0	0	0.000287134	0.000287134	0	0	0	0.000294113	0.000294113	0	0	0	0.00026289	0.00026289	0	0	0	0.000264396	0.000264396	0	0	0	0.00024357	0.00024357	0	0	0	0.00024808	0.00024808	0	0	0	0.000214982	0.000214982
12	113426202	T	0.000229427	0.000229427	0	0	0	0.000255133	0.000255133	0	0	0	0.000204091	0.000204091	0	0	0	0.000204746	0.000204746	0	0	0	0.000229845	0.000229845	0	0	0	0.000209638	0.000209638	0	0	0	0.000198629	0.000198629	0	0	0	0.000223091	0.000223091	0	0	0	0.00016336	0.00016336	0	0	0	0.000196617	0.000196617
12	113426203	A	0.00019377	0.00019377	0	0	0	0.000153665	0.000153665	0	0	0	0.000198486	0.000198486	0	0	0	0.000292511	0.000292511	0	0	0	0.000211497	0.000211497	0	0	0	0.000188287	0.000188287	0	0	0	0.000304056	0.000304056	0	0	0	0.000201005	0.000201005	0	0	0	0.000188614	0.000188614	0	0	0	0.000295284	0.000295284
12	113426204	C	0.000389786	0	0.000389786	0.000123742	0.000266045	0.000202883	0	0.000202883	9.22194e-05	0.000110663	0.000273191	0	0.000273191	6.97508e-05	0.00020344	0.000419604	0	0.000419604	0.000239774	0.00017983	0.000589229	0	0.000589229	0.00032061	0.000268619	0.00119743	0	0.00119743	0.00104775	0.000149679	0.000269463	0	0.000269463	0.000143713	0.000125749	0.00108786	0	0.00108786	0.000946736	0.000141128	0.000471911	0	0.000471911	0.000364658	0.000107252	0.00049069	0
12	113426205	T	0.000224113	0.000224113	0	0	0	0.000209016	0.000209016	0	0	0	0.000228514	0.000228514	0	0	0	0.000322333	0.000322333	0	0	0	0.000143521	0.000143521	0	0	0	0.000360286	0.000360286	0	0	0	0.000291175	0.000291175	0	0	0	0.000206512	0.000206512	0	0	0	0.000210335	0.000210335	0	0	0	0.00024882	0.00024882
12	113426206	G	0.000422697	0	0.000422697	0.000120771	0.000301926	0.00039803	0	0.00039803	8.95567e-05	0.000308473	0.000360465	0	0.000360465	5.69156e-05	0.00030355	0.000389651	0	0.000389651	0.000103907	0.000285744	0.000470925	0	0.000470925	0.000122441	0.000348485	0.000439655	0	0.000439655	0.000115699	0.000323957	0.000377752	0	0.000377752	9.11815e-05	0.00028657	0.00040828	0	0.00040828	0.000114829	0.000293452	0.000452946	0	0.000452946	4.6456e-05	0.00040649	0.00041878	0
12	113426207	A	0.000160165	0.000160165	0	0	0	0.000133975	0.000133975	0	0	0	0.000151234	0.000151234	0	0	0	0.000215773	0.000215773	0	0	0	0.000176602	0.000176602	0	0	0	0.000136167	0.000136167	0	0	0	0.000237073	0.000237073	0	0	0	0.000245477	0.000245477	0	0	0	0.000241788	0.000241788	0	0	0	0.000202871	0.000202871
12	113426208	T	0.000183469	0.000183469	0	0	0	0.00018776	0.00018776	0	0	0	0.00023343	0.00023343	0	0	0	0.000274097	0.000274097	0	0	0	0.000239743	0.000239743	0	0	0	0.000235774	0.000235774	0	0	0	0.000227037	0.000227037	0	0	0	0.000209003	0.000209003	0	0	0	0.000318393	0.000318393	0	0	0	0.000274268	0.000274268
12	113426209	T	0.000209185	0.000209185	0	0	0	0.000209334	0.000209334	0	0	0	0.000227391	0.000227391	0	0	0	0.00023214	0.00023214	0	0	0	0.000180339	0.000180339	0	0	0	0.000241167	0.000241167	0	0	0	0.00019741	0.00019741	0	0	0	0.000221533	0.000221533	0	0	0	0.000220799	0.000220799	0	0	0	0.000238391	0.000238391
12	113426210	C	0.000303615	0	0.000303615	7.78501e-05	0.000225765	0.000149035	0	0.000149035	6.87853e-05	8.02495e-05	0.000186069	0	0.000186069	5.9542e-05	0.000126527	0.000196859	0	0.000196859	1.5143e-05	0.000181716	0.000177823	0	0.000177823	3.33419e-05	0.000144481	0.00026951	0	0.00026951	0.000125771	0.000143739	0.000275189	0	0.000275189	4.58649e-05	0.000229324	0.000238988	0	0.000238988	0.000126962	0.000112026	0.000230518	0	0.000230518	8.13592e-05	0.000149159	0.000312793	0
12	113426211	T	0.000185838	0.000185838	0	0	0	0.000177923	0.000177923	0	0	0	0.000340215	0.000340215	0	0	0	0.000252278	0.000252278	0	0	0	0.000289644	0.000289644	0	0	0	0.000158726	0.000158726	0	0	0	0.000214621	0.000214621	0	0	0	0.000210071	0.000210071	0	0	0	0.000197483	0.000197483	0	0	0	0.00024603	0.00024603
12	113426212	A	0.000111593	0.000111593	0	0	0	0.00015108	0.00015108	0	0	0	0.000115428	0.000115428	0	0	0	0.000285182	0.000285182	0	0	0	0.000111294	0.000111294	0	0	0	0.00015888	0.00015888	0	0	0	0.000253863	0.000253863	0	0	0	0.00016573	0.00016573	0	0	0	0.000180288	0.000180288	0	0	0	0.000106893	0.000106893
12	113426213	A	0.000235535	0.000235535	0	0	0	0.000132489	0.000132489	0	0	0	0.000166103	0.000166103	0	0	0	0.000230439	0.000230439	0	0	0	0.00013107	0.00013107	0	0	0	0.000188626	0.000188626	0	0	0	0.000178522	0.000178522	0	0	0	0.000175698	0.000175698	0	0	0	0.000174501	0.000174501	0	0	0	0.000212979	0.000212979
12	113426214	A	0.000153673	0.000153673	0	0	0	6.99819e-05	6.99819e-05	0	0	0	0.000185524	0.000185524	0	0	0	0.000187663	0.000187663	0	0	0	8.35294e-05	8.35294e-05	0	0	0	0.00019957	0.00019957	0	0	0	0.00019873	0.00019873	0	0	0	0.000112225	0.000112225	0	0	0	0.000202092	0.000202092	0	0	0	0.000172295	0.000172295
12	113426215	T	0.000208329	0.000208329	0	0	0	0.000187482	0.000187482	0	0	0	0.000230229	0.000230229	0	0	0	0.000213513	0.000213513	0	0	0	0.000158178	0.000158178	0	0	0	0.000125594	0.000125594	0	0	0	0.000313658	0.000313658	0	0	0	0.0001744	0.0001744	0	0	0	0.000226303	0.000226303	0	0	0	0.000218794	0.000218794
12	113426216	T	0.000249014	0.000249014	0	0	0	0.00024075	0.00024075	0	0	0	0.000272186	0.000272186	0	0	0	0.000264674	0.000264674	0	0	0	0.000226963	0.000226963	0	0	0	0.000179473	0.000179473	0	0	0	0.000143655	0.000143655	0	0	0	0.000223894	0.000223894	0	0	0	0.000127679	0.000127679	0	0	0	0.0001	0.0001
12	113426217	A	0.000152331	0.000152331	0	0	0	0.000220796	0.000220796	0	0	0	0.000212312	0.000212312	0	0	0	0.000214275	0.000214275	0	0	0	0.000222551	0.000222551	0	0	0	0.000113075	0.000113075	0	0	0	0.000162443	0.000162443	0	0	0	0.000107102	0.000107102	0	0	0	0.000250183	0.000250183	0	0	0	0.000194398	0.000194398
12	113426218	G	0.000403068	0	0.000403068	2.23927e-05	0.000380675	0.000422964	0	0.000422964	4.88035e-05	0.00037416	0.000516802	0	0.000516802	4.39831e-05	0.000472818	0.000688292	0	0.000688292	0.000199827	0.000488466	0.000443765	0	0.000443765	0.00011505	0.000328715	0.000587184	0	0.000587184	0.000300116	0.000287068	0.000469867	0	0.000469867	6.71239e-05	0.000402743	0.000611403	0	0.000611403	0.000322376	0.000289027	0.000479224	0	0.000479224	1.99677e-05	0.000459256	0.000478063	0
12	113426219	C	0.000330774	0	0.000330774	0.000189014	0.00014176	0.000136687	0	0.000136687	6.83434e-05	6.83434e-05	0.000151593	0	0.000151593	5.8305e-05	9.32879e-05	0.000351642	0	0.000351642	0.000210985	0.000140657	0.000259399	0	0.000259399	0.000190226	6.9173e-05	0.000538414	0	0.000538414	0.000400359	0.000138055	0.00046337	0	0.00046337	0.000237626	0.000225744	0.000657169	0	0.000657169	0.000539817	0.000117352	0.000278224	0	0.000278224	0.000192616	8.56073e-05	0.000338104	0
12	113426220	T	0.000256315	0.000256315	0	0	0	0.000203311	0.000203311	0	0	0	0.000175445	0.000175445	0	0	0	0.000354066	0.000354066	0	0	0	0.000259961	0.000259961	0	0	0	0.000180679	0.000180679	0	0	0	0.000222819	0.000222819	0	0	0	0.000425829	0.000425829	0	0	0	0.000213115	0.000213115	0	0	0	0.000274052	0.000274052
12	113426221	T	0.000180355	0.000180355	0	0	0	0.000295372	0.000295372	0	0	0	0.000242064	0.000242064	0	0	0	0.000137785	0.000137785	0	0	0	0.000250706	0.000250706	0	0	0	0.000258019	0.000258019	0	0	0	0.000213916	0.000213916	0	0	0	0.000232493	0.000232493	0	0	0	0.000190876	0.000190876	0	0	0	0.000187438	0.000187438
12	113426222	C	0.000281871	0	0.000281871	6.76491e-05	0.000214222	0.000163452	0	0.000163452	8.17261e-05	8.17261e-05	0.000185936	0	0.000185936	4.64841e-05	0.000139452	0.000275596	0	0.000275596	2.29663e-05	0.00025263	0.00021604	0	0.00021604	8.30924e-05	0.000132948	0.000149438	0	0.000149438	0.000122268	2.71706e-05	0.000189813	0	0.000189813	3.34963e-05	0.000156316	0.000282652	0	0.000282652	0.000117772	0.00016488	0.000150034	0	0.000150034	4.28669e-05	0.000107167	0.000124967	0
12	113426223	C	0.000136464	0	0.000136464	5.24863e-05	8.3978e-05	0.00016524	0	0.00016524	0.000120174	4.50653e-05	0.000142374	0	0.000142374	3.28555e-05	0.000109518	0.000171094	0	0.000171094	6.41601e-05	0.000106934	0.000151678	0	0.000151678	9.1007e-05	6.06713e-05	0.000188456	0	0.000188456	6.28188e-05	0.000125638	0.00019399	0	0.00019399	7.14701e-05	0.00012252	0.000166001	0	0.000166001	6.64003e-05	9.96005e-05	0.000181829	0	0.000181829	0.000101016	8.0813e-05	0.000130862	0
12	113426224	A	0.000121224	0.000121224	0	0	0	0.000129266	0.000129266	0	0	0	8.48491e-05	8.48491e-05	0	0	0	4.11557e-05	4.11557e-05	0	0	0	0.000130045	0.000130045	0	0	0	0.000156766	0.000156766	0	0	0	0.000117129	0.000117129	0	0	0	0.000150366	0.000150366	0	0	0	0.000156998	0.000156998	0	0	0	0.000126236	0.000126236
12	113426225	A	0.000108714	0.000108714	0	0	0	0.000125528	0.000125528	0	0	0	2.10478e-05	2.10478e-05	0	0	0	0.000140845	0.000140845	0	0	0	7.01538e-05	7.01538e-05	0	0	0	0.000153287	0.000153287	0	0	0	0.000151702	0.000151702	0	0	0	0.000116434	0.000116434	0	0	0	0.000175363	0.000175363	0	0	0	0.000206435	0.000206435
12	113426226	T	0.000124422	0.000124422	0	0	0	8.05521e-05	8.05521e-05	0	0	0	0.000113138	0.000113138	0	0	0	0.00013658	0.00013658	0	0	0	8.09018e-05	8.09018e-05	0	0	0	0.000147929	0.000147929	0	0	0	0.000100595	0.000100595	0	0	0	0.000174867	0.000174867	0	0	0	0.000133017	0.000133017	0	0	0	0.000159979	0.000159979
12	113426227	T	0.00019305	0.00019305	0	0	0	0.000140525	0.000140525	0	0	0	0.00011944	0.00011944	0	0	0	0.000317182	0.000317182	0	0	0	6.40385e-05	6.40385e-05	0	0	0	0.000108598	0.000108598	0	0	0	0.000191414	0.000191414	0	0	0	0.00014823	0.00014823	0	0	0	7.36567e-05	7.36567e-05	0	0	0	0.000178859	0.000178859
12	113426228	T	0.00012017	0.00012017	0	0	0	0.000114258	0.000114258	0	0	0	0.000154976	0.000154976	0	0	0	9.19822e-05	9.19822e-05	0	0	0	0.000103859	0.000103859	0	0	0	0.000162072	0.000162072	0	0	0	9.8801e-05	9.8801e-05	0	0	0	7.32332e-05	7.32332e-05	0	0	0	0.000120866	0.000120866	0	0	0	0.000126249	0.000126249
12	113426229	A	1.62328e-05	1.62328e-05	0	0	0	1.6112e-05	1.6112e-05	0	0	0	1.62538e-05	1.62538e-05	0	0	0	9.01614e-06	9.01614e-06	0	0	0	1.7619e-05	1.7619e-05	0	0	0	2.38024e-05	2.38024e-05	0	0	0	1.53336e-05	1.53336e-05	0	0	0	2.30844e-05	2.30844e-05	0	0	0	2.67682e-05	2.67682e-05	0	0	0	2.287e-05	2.287e-05
12	113426230	A	2.21308e-05	2.21308e-05	0	0	0	1.03042e-05	1.03042e-05	0	0	0	1.75861e-05	1.75861e-05	0	0	0	1.35855e-05	1.35855e-05	0	0	0	1.1797e-05	1.1797e-05	0	0	0	1.99254e-05	1.99254e-05	0	0	0	1.2325e-05	1.2325e-05	0	0	0	1.3427e-05	1.3427e-05	0	0	0	1.12065e-05	1.12065e-05	0	0	0	1.64101e-05	1.64101e-05
12	113426231	A	3.15843e-05	3.15843e-05	0	0	0	3.40106e-05	3.40106e-05	0	0	0	1.89282e-05	1.89282e-05	0	0	0	2.04599e-05	2.04599e-05	0	0	0	1.47968e-05	1.47968e-05	0	0	0	2.53408e-05	2.53408e-05	0	0	0	2.57921e-05	2.57921e-05	0	0	0	1.59384e-05	1.59384e-05	0	0	0	4.05596e-05	4.05596e-05	0	0	0	2.47111e-05	2.47111e-05
12	113426232	T	2.59676e-05	2.59676e-05	0	0	0	2.83749e-05	2.83749e-05	0	0	0	3.3107e-05	3.3107e-05	0	0	0	2.29533e-05	2.29533e-05	0	0	0	2.09176e-05	2.09176e-05	0	0	0	1.48074e-05	1.48074e-05	0	0	0	2.49681e-05	2.49681e-05	0	0	0	2.59946e-05	2.59946e-05	0	0	0	3.40314e-05	3.40314e-05	0	0	0	2.9949e-05	2.9949e-05
12	113426233	T	3.5739e-05	3.5739e-05	0	0	0	4.07163e-05	4.07163e-05	0	0	0	3.21059e-05	3.21059e-05	0	0	0	2.31707e-05	2.31707e-05	0	0	0	3.7663e-05	3.7663e-05	0	0	0	3.66664e-05	3.66664e-05	0	0	0	3.67181e-05	3.67181e-05	0	0	0	2.49656e-05	2.49656e-05	0	0	0	3.43238e-05	3.43238e-05	0	0	0	4.86825e-05	4.86825e-05
12	113426234	C	4.49735e-05	0	4.49735e-05	1.06516e-05	3.43219e-05	4.78431e-05	0	4.78431e-05	1.19608e-05	3.58823e-05	3.70531e-05	0	3.70531e-05	8.94385e-06	2.81092e-05	3.45232e-05	0	3.45232e-05	1.15077e-05	2.30155e-05	2.99159e-05	0	2.99159e-05	7.47898e-06	2.2437e-05	4.04562e-05	0	4.04562e-05	1.4834e-05	2.56223e-05	3.64696e-05	0	3.64696e-05	1.56298e-05	2.08398e-05	4.59023e-05	0	4.59023e-05	2.10902e-05	2.4812e-05	3.18638e-05	0	3.18638e-05	1.59319e-05	1.59319e-05	4.4999e-05	0
12	113426235	C	0.000256056	0	0.000256056	4.12994e-05	0.000214757	0.000181752	0	0.000181752	2.97954e-05	0.000151956	0.000203846	0	0.000203846	3.5673e-05	0.000168173	0.000224947	0	0.000224947	4.82028e-05	0.000176744	0.000204327	0	0.000204327	4.02688e-05	0.000164058	0.000289069	0	0.000289069	9.2771e-05	0.000196298	0.000235826	0	0.000235826	3.94775e-05	0.000196349	0.000301857	0	0.000301857	0.000141031	0.000160825	8.62376e-05	0	8.62376e-05	2.95023e-05	5.67353e-05	0.000310712	0
12	113426236	T	0.000117067	0.000117067	0	0	0	0.000146264	0.000146264	0	0	0	0.000139305	0.000139305	0	0	0	0.000151893	0.000151893	0	0	0	0.000140608	0.000140608	0	0	0	0.000141597	0.000141597	0	0	0	0.000163496	0.000163496	0	0	0	0.000137765	0.000137765	0	0	0	0.000161598	0.000161598	0	0	0	0.000113307	0.000113307
12	113426237	T	0.000180937	0.000180937	0	0	0	0.000162374	0.000162374	0	0	0	0.000150473	0.000150473	0	0	0	0.000176009	0.000176009	0	0	0	0.000133906	0.000133906	0	0	0	0.000172367	0.000172367	0	0	0	0.000173953	0.000173953	0	0	0	0.000147351	0.000147351	0	0	0	0.000167177	0.000167177	0	0	0	0.000145899	0.000145899
12	113426238	C	0.000195449	0	0.000195449	4.73815e-05	0.000148067	0.000170469	0	0.000170469	5.38323e-05	0.000116637	0.000157493	0	0.000157493	4.99369e-05	0.000107556	0.00018213	0	0.00018213	3.6887e-05	0.000145243	0.000163215	0	0.000163215	3.74346e-05	0.00012578	0.00019453	0	0.00019453	5.53869e-05	0.000139143	0.000140785	0	0.000140785	2.91998e-05	0.000111585	0.000259922	0	0.000259922	0.000166648	9.32734e-05	0.00014137	0	0.00014137	3.87629e-05	0.000102608	0.000193641	0
12	113426239	T	0.000176642	0.000176642	0	0	0	0.000183988	0.000183988	0	0	0	0.000202412	0.000202412	0	0	0	0.000204421	0.000204421	0	0	0	0.000202101	0.000202101	0	0	0	0.000174165	0.000174165	0	0	0	0.000201713	0.000201713	0	0	0	0.000227952	0.000227952	0	0	0	0.000169884	0.000169884	0	0	0	0.000190058	0.000190058
12	113426240	A	0.000920262	0.000920262	0	0	0	0.000893879	0.000893879	0	0	0	0.000853629	0.000853629	0	0	0	0.000888486	0.000888486	0	0	0	0.000893974	0.000893974	0	0	0	0.000959055	0.000959055	0	0	0	0.00093977	0.00093977	0	0	0	0.000949255	0.000949255	0	0	0	0.000934666	0.000934666	0	0	0	0.000957205	0.000957205
12	113426241	T	0.000156835	0.000156835	0	0	0	0.000146799	0.000146799	0	0	0	0.000192615	0.000192615	0	0	0	0.000270312	0.000270312	0	0	0	0.000139107	0.000139107	0	0	0	0.00021013	0.00021013	0	0	0	0.000202267	0.000202267	0	0	0	0.000197341	0.000197341	0	0	0	0.000142778	0.000142778	0	0	0	0.000246359	0.000246359
12	113426242	A	0.000114684	0.000114684	0	0	0	0.000126697	0.000126697	0	0	0	0.000132979	0.000132979	0	0	0	0.000130171	0.000130171	0	0	0	0.000111658	0.000111658	0	0	0	9.67227e-05	9.67227e-05	0	0	0	0.000139813	0.000139813	0	0	0	0.000111704	0.000111704	0	0	0	0.000126565	0.000126565	0	0	0	9.76536e-05	9.76536e-05
12	113426243	T	0.000190454	0.000190454	0	0	0	0.0001493	0.0001493	0	0	0	0.000162727	0.000162727	0	0	0	0.000154892	0.000154892	0	0	0	0.000143045	0.000143045	0	0	0	0.000170358	0.000170358	0	0	0	0.000204577	0.000204577	0	0	0	0.000121455	0.000121455	0	0	0	0.000187738	0.000187738	0	0	0	0.000176639	0.000176639
[truncated: 68 more columns]
